# Supplementary material for: Prediction of transcript isoforms in 19 chicken tissues by Oxford Nanopore long-read sequencing
Source: Front Genet. 2022 Oct 3;13:997460. doi: 10.3389/fgene.2022.997460 (PMC9561881; doi:10.3389/fgene.2022.997460)
Supplement: Supplementary file 3 [file Table3.xlsx]

## Sheet: Table Sx
SampleID	Tissue	ID	PC1	PC2
Adipose_CC	Adipose	CC	-1.44518	-5.82823
Adipose_CD	Adipose	CD	-2.438	3.02461
Adipose_M1	Adipose	M1	-1.88507	1.77048
Adipose_M2	Adipose	M2	-1.33102	0.869958
BrainCortex_CC	BrainCortex	CC	-34.5631	-3.44731
BrainCortex_CD	BrainCortex	CD	-31.4094	-1.75648
BrainCortex_M1	BrainCortex	M1	-32.6422	-2.28696
BrainCortex_M2	BrainCortex	M2	-32.597	-1.23929
Cecum_CA	Cecum	CA	-4.60825	-0.134856
Cecum_CB	Cecum	CB	17.9355	8.47503
Cecum_CC	Cecum	CC	19.101	9.63662
Cecum_CD	Cecum	CD	18.9526	11.8569
Cerebellum_CC	Cerebellum	CC	-32.5011	-2.81814
Cerebellum_CD	Cerebellum	CD	-26.2911	-2.65391
Cerebellum_M1	Cerebellum	M1	-31.9948	-2.52426
Cerebellum_M2	Cerebellum	M2	-31.4629	-2.7573
Colon_CA	Colon	CA	17.3679	13.8188
Colon_CB	Colon	CB	18.9316	12.1668
Colon_CC	Colon	CC	9.50524	13.7177
Colon_CD	Colon	CD	13.4526	14.6621
Duodenum_CB	Duodenum	CB	20.7952	8.78516
Duodenum_CC	Duodenum	CC	26.0668	7.35148
Duodenum_CD	Duodenum	CD	25.4148	8.11587
Gizzard_CA	Gizzard	CA	-5.49077	10.0407
Gizzard_CB	Gizzard	CB	-5.59479	9.87406
Gizzard_CD	Gizzard	CD	-4.23291	9.83881
Heart_CB	Heart	CB	-11.9894	4.20757
Heart_CC	Heart	CC	-12.9073	3.56511
Hypothalamus_CC	Hypothalamus	CC	-33.3014	-3.42284
Hypothalamus_CD	Hypothalamus	CD	-29.1317	-3.8874
Hypothalamus_M1	Hypothalamus	M1	-30.0591	-2.45488
Hypothalamus_M2	Hypothalamus	M2	-32.5704	-4.90843
Ileum_CA	Ileum	CA	20.5837	11.1522
Ileum_CB	Ileum	CB	24.7507	10.4257
Ileum_CC	Ileum	CC	24.8704	11.518
Ileum_CD	Ileum	CD	26.8935	12.3157
Jejunum_CA	Jejunum	CA	28.2362	8.20367
Jejunum_CB	Jejunum	CB	26.6851	7.06091
Jejunum_CC	Jejunum	CC	23.8978	9.37845
Jejunum_CD	Jejunum	CD	28.6436	9.01266
Kidney_CA	Kidney	CA	9.58956	-15.6576
Kidney_CB	Kidney	CB	8.66705	-17.3382
Kidney_CC	Kidney	CC	8.46926	-13.746
Kidney_CD	Kidney	CD	8.36372	-13.3906
Liver_CB	Liver	CB	16.3957	-59.2036
Liver_CC	Liver	CC	18.0559	-63.2555
Liver_CD	Liver	CD	15.4735	-52.551
Liver_M2	Liver	M2	17.6014	-59.0494
Lung_CA	Lung	CA	0.992349	4.32333
Lung_CB	Lung	CB	0.648739	5.36206
Lung_CC	Lung	CC	1.73857	3.49216
Lung_CD	Lung	CD	2.68496	5.44588
Muscle_CC	Muscle	CC	-13.1339	5.01928
Muscle_CD	Muscle	CD	-10.8281	4.72454
Muscle_M1	Muscle	M1	-13.024	5.68704
Muscle_M2	Muscle	M2	-13.0542	6.05991
Ovary_CC	Ovary	CC	-4.80902	4.68075
Ovary_CD	Ovary	CD	-2.161	3.62381
Spleen_CB	Spleen	CB	-2.37803	6.58221
Spleen_CC	Spleen	CC	-1.93765	5.41619
Spleen_CD	Spleen	CD	-0.230373	6.69152
Spleen_M2	Spleen	M2	-2.70718	6.86726
Testis_CA	Testis	CA	-7.16666	1.39676
Testis_CB	Testis	CB	-8.86382	1.51174
Thymus_CA	Thymus	CA	1.41712	7.47747
Thymus_CB	Thymus	CB	-0.894008	6.70429
Thymus_CC	Thymus	CC	4.22038	8.20901
Thymus_CD	Thymus	CD	5.23231	4.19199
