# Supplementary material for: Prediction of transcript isoforms in 19 chicken tissues by Oxford Nanopore long-read sequencing
Source: Front Genet. 2022 Oct 3;13:997460. doi: 10.3389/fgene.2022.997460 (PMC9561881; doi:10.3389/fgene.2022.997460)
Supplement: Supplementary file 4 [file DataSheet1.ZIP]

Archive with 2 entries (2 files):
- Supplemental Data 1.gtf
- __MACOSX/._Supplemental Data 1.gtf
