# Supplementary material for: Prediction of transcript isoforms in 19 chicken tissues by Oxford Nanopore long-read sequencing
Source: Front Genet. 2022 Oct 3;13:997460. doi: 10.3389/fgene.2022.997460 (PMC9561881; doi:10.3389/fgene.2022.997460)
Supplement: Supplementary file 4 [file DataSheet1.ZIP › Supplemental Data 1.gtf]

W	StringTie	transcript	26741	29586	1000	+	.	gene_id "GRCg6a_ONTann.5"; transcript_id "GRCg6a_ONTann.5.1"; cov "3.304778"; FPKM "0.269585"; TPM "0.303046";
W	StringTie	exon	26741	27054	1000	+	.	gene_id "GRCg6a_ONTann.5"; transcript_id "GRCg6a_ONTann.5.1"; exon_number "1"; cov "1.048832";
W	StringTie	exon	27887	29586	1000	+	.	gene_id "GRCg6a_ONTann.5"; transcript_id "GRCg6a_ONTann.5.1"; exon_number "2"; cov "3.721464";
W	StringTie	transcript	39550	47415	1000	+	.	gene_id "GRCg6a_ONTann.6"; transcript_id "GRCg6a_ONTann.6.1"; cov "4.147598"; FPKM "0.338337"; TPM "0.380332";
W	StringTie	exon	39550	39628	1000	+	.	gene_id "GRCg6a_ONTann.6"; transcript_id "GRCg6a_ONTann.6.1"; exon_number "1"; cov "4.000000";
W	StringTie	exon	41098	41312	1000	+	.	gene_id "GRCg6a_ONTann.6"; transcript_id "GRCg6a_ONTann.6.1"; exon_number "2"; cov "4.000000";
W	StringTie	exon	42164	42266	1000	+	.	gene_id "GRCg6a_ONTann.6"; transcript_id "GRCg6a_ONTann.6.1"; exon_number "3"; cov "3.000000";
W	StringTie	exon	42359	42466	1000	+	.	gene_id "GRCg6a_ONTann.6"; transcript_id "GRCg6a_ONTann.6.1"; exon_number "4"; cov "3.000000";
W	StringTie	exon	45739	45806	1000	+	.	gene_id "GRCg6a_ONTann.6"; transcript_id "GRCg6a_ONTann.6.1"; exon_number "5"; cov "4.000000";
W	StringTie	exon	46844	47415	1000	+	.	gene_id "GRCg6a_ONTann.6"; transcript_id "GRCg6a_ONTann.6.1"; exon_number "6"; cov "4.664336";
W	StringTie	transcript	40474	48949	1000	+	.	gene_id "GRCg6a_ONTann.6"; transcript_id "GRCg6a_ONTann.6.2"; cov "18.681290"; FPKM "1.523913"; TPM "1.713060";
W	StringTie	exon	40474	41312	1000	+	.	gene_id "GRCg6a_ONTann.6"; transcript_id "GRCg6a_ONTann.6.2"; exon_number "1"; cov "1.424513";
W	StringTie	exon	42164	42266	1000	+	.	gene_id "GRCg6a_ONTann.6"; transcript_id "GRCg6a_ONTann.6.2"; exon_number "2"; cov "5.000000";
W	StringTie	exon	42359	42466	1000	+	.	gene_id "GRCg6a_ONTann.6"; transcript_id "GRCg6a_ONTann.6.2"; exon_number "3"; cov "6.998389";
W	StringTie	exon	45739	45806	1000	+	.	gene_id "GRCg6a_ONTann.6"; transcript_id "GRCg6a_ONTann.6.2"; exon_number "4"; cov "37.881435";
W	StringTie	exon	46844	47035	1000	+	.	gene_id "GRCg6a_ONTann.6"; transcript_id "GRCg6a_ONTann.6.2"; exon_number "5"; cov "47.989838";
W	StringTie	exon	47982	48949	1000	+	.	gene_id "GRCg6a_ONTann.6"; transcript_id "GRCg6a_ONTann.6.2"; exon_number "6"; cov "29.235537";
W	StringTie	transcript	67936	69241	1000	-	.	gene_id "GRCg6a_ONTann.7"; transcript_id "GRCg6a_ONTann.7.1"; cov "20.804747"; FPKM "1.697133"; TPM "1.907780";
W	StringTie	exon	67936	69241	1000	-	.	gene_id "GRCg6a_ONTann.7"; transcript_id "GRCg6a_ONTann.7.1"; exon_number "1"; cov "20.804747";
W	StringTie	transcript	69612	141475	1000	-	.	gene_id "GRCg6a_ONTann.8"; transcript_id "GRCg6a_ONTann.8.1"; cov "17.039137"; FPKM "1.389956"; TPM "1.562476";
W	StringTie	exon	69612	70636	1000	-	.	gene_id "GRCg6a_ONTann.8"; transcript_id "GRCg6a_ONTann.8.1"; exon_number "1"; cov "14.626653";
W	StringTie	exon	72065	72199	1000	-	.	gene_id "GRCg6a_ONTann.8"; transcript_id "GRCg6a_ONTann.8.1"; exon_number "2"; cov "21.707247";
W	StringTie	exon	76718	76815	1000	-	.	gene_id "GRCg6a_ONTann.8"; transcript_id "GRCg6a_ONTann.8.1"; exon_number "3"; cov "21.739796";
W	StringTie	exon	84755	84841	1000	-	.	gene_id "GRCg6a_ONTann.8"; transcript_id "GRCg6a_ONTann.8.1"; exon_number "4"; cov "22.756783";
W	StringTie	exon	141263	141475	1000	-	.	gene_id "GRCg6a_ONTann.8"; transcript_id "GRCg6a_ONTann.8.1"; exon_number "5"; cov "21.191732";
W	StringTie	transcript	69612	141475	1000	-	.	gene_id "GRCg6a_ONTann.8"; transcript_id "GRCg6a_ONTann.8.2"; cov "2.070372"; FPKM "0.168889"; TPM "0.189852";
W	StringTie	exon	69612	70636	1000	-	.	gene_id "GRCg6a_ONTann.8"; transcript_id "GRCg6a_ONTann.8.2"; exon_number "1"; cov "1.393015";
W	StringTie	exon	72065	72199	1000	-	.	gene_id "GRCg6a_ONTann.8"; transcript_id "GRCg6a_ONTann.8.2"; exon_number "2"; cov "2.179710";
W	StringTie	exon	76718	76815	1000	-	.	gene_id "GRCg6a_ONTann.8"; transcript_id "GRCg6a_ONTann.8.2"; exon_number "3"; cov "2.073980";
W	StringTie	exon	84755	84841	1000	-	.	gene_id "GRCg6a_ONTann.8"; transcript_id "GRCg6a_ONTann.8.2"; exon_number "4"; cov "1.978851";
W	StringTie	exon	93585	93788	1000	-	.	gene_id "GRCg6a_ONTann.8"; transcript_id "GRCg6a_ONTann.8.2"; exon_number "5"; cov "3.612745";
W	StringTie	exon	141263	141475	1000	-	.	gene_id "GRCg6a_ONTann.8"; transcript_id "GRCg6a_ONTann.8.2"; exon_number "6"; cov "3.819173";
W	StringTie	transcript	128140	128649	1000	+	.	gene_id "GRCg6a_ONTann.9"; transcript_id "GRCg6a_ONTann.9.1"; cov "12.035295"; FPKM "0.981771"; TPM "1.103627";
W	StringTie	exon	128140	128649	1000	+	.	gene_id "GRCg6a_ONTann.9"; transcript_id "GRCg6a_ONTann.9.1"; exon_number "1"; cov "12.035295";
W	StringTie	transcript	164884	165293	1000	-	.	gene_id "GRCg6a_ONTann.10"; transcript_id "GRCg6a_ONTann.10.1"; cov "4.912195"; FPKM "0.400709"; TPM "0.450445";
W	StringTie	exon	164884	165293	1000	-	.	gene_id "GRCg6a_ONTann.10"; transcript_id "GRCg6a_ONTann.10.1"; exon_number "1"; cov "4.912195";
W	StringTie	transcript	166245	224626	1000	+	.	gene_id "GRCg6a_ONTann.11"; transcript_id "GRCg6a_ONTann.11.1"; cov "7.556061"; FPKM "0.616380"; TPM "0.692885";
W	StringTie	exon	166245	166783	1000	+	.	gene_id "GRCg6a_ONTann.11"; transcript_id "GRCg6a_ONTann.11.1"; exon_number "1"; cov "7.009380";
W	StringTie	exon	193718	193867	1000	+	.	gene_id "GRCg6a_ONTann.11"; transcript_id "GRCg6a_ONTann.11.1"; exon_number "2"; cov "8.072917";
W	StringTie	exon	208392	208531	1000	+	.	gene_id "GRCg6a_ONTann.11"; transcript_id "GRCg6a_ONTann.11.1"; exon_number "3"; cov "7.936666";
W	StringTie	exon	211932	212002	1000	+	.	gene_id "GRCg6a_ONTann.11"; transcript_id "GRCg6a_ONTann.11.1"; exon_number "4"; cov "8.000000";
W	StringTie	exon	215844	215961	1000	+	.	gene_id "GRCg6a_ONTann.11"; transcript_id "GRCg6a_ONTann.11.1"; exon_number "5"; cov "8.664407";
W	StringTie	exon	216636	216667	1000	+	.	gene_id "GRCg6a_ONTann.11"; transcript_id "GRCg6a_ONTann.11.1"; exon_number "6"; cov "8.000000";
W	StringTie	exon	223778	223830	1000	+	.	gene_id "GRCg6a_ONTann.11"; transcript_id "GRCg6a_ONTann.11.1"; exon_number "7"; cov "9.016981";
W	StringTie	exon	224476	224626	1000	+	.	gene_id "GRCg6a_ONTann.11"; transcript_id "GRCg6a_ONTann.11.1"; exon_number "8"; cov "6.959437";
W	StringTie	transcript	166245	209993	1000	+	.	gene_id "GRCg6a_ONTann.11"; transcript_id "GRCg6a_ONTann.11.2"; cov "4.397238"; FPKM "0.358702"; TPM "0.403223";
W	StringTie	exon	166245	166783	1000	+	.	gene_id "GRCg6a_ONTann.11"; transcript_id "GRCg6a_ONTann.11.2"; exon_number "1"; cov "4.005360";
W	StringTie	exon	193718	193867	1000	+	.	gene_id "GRCg6a_ONTann.11"; transcript_id "GRCg6a_ONTann.11.2"; exon_number "2"; cov "4.041667";
W	StringTie	exon	208392	209993	1000	+	.	gene_id "GRCg6a_ONTann.11"; transcript_id "GRCg6a_ONTann.11.2"; exon_number "3"; cov "4.562380";
W	StringTie	transcript	175871	176558	1000	-	.	gene_id "GRCg6a_ONTann.12"; transcript_id "GRCg6a_ONTann.12.1"; cov "14.460755"; FPKM "1.179626"; TPM "1.326040";
W	StringTie	exon	175871	176558	1000	-	.	gene_id "GRCg6a_ONTann.12"; transcript_id "GRCg6a_ONTann.12.1"; exon_number "1"; cov "14.460755";
W	StringTie	transcript	209766	210530	1000	-	.	gene_id "GRCg6a_ONTann.13"; transcript_id "GRCg6a_ONTann.13.1"; cov "9.505881"; FPKM "0.775436"; TPM "0.871682";
W	StringTie	exon	209766	210530	1000	-	.	gene_id "GRCg6a_ONTann.13"; transcript_id "GRCg6a_ONTann.13.1"; exon_number "1"; cov "9.505881";
W	StringTie	transcript	415507	415939	1000	+	.	gene_id "GRCg6a_ONTann.16"; transcript_id "GRCg6a_ONTann.16.1"; cov "8.685912"; FPKM "0.708547"; TPM "0.796492";
W	StringTie	exon	415507	415939	1000	+	.	gene_id "GRCg6a_ONTann.16"; transcript_id "GRCg6a_ONTann.16.1"; exon_number "1"; cov "8.685912";
W	StringTie	transcript	429116	429633	1000	+	.	gene_id "GRCg6a_ONTann.18"; transcript_id "GRCg6a_ONTann.18.1"; cov "16.357143"; FPKM "1.334322"; TPM "1.499938";
W	StringTie	exon	429116	429633	1000	+	.	gene_id "GRCg6a_ONTann.18"; transcript_id "GRCg6a_ONTann.18.1"; exon_number "1"; cov "16.357143";
W	StringTie	transcript	522475	522838	1000	+	.	gene_id "GRCg6a_ONTann.20"; transcript_id "GRCg6a_ONTann.20.1"; cov "15.538462"; FPKM "1.267539"; TPM "1.424865";
W	StringTie	exon	522475	522838	1000	+	.	gene_id "GRCg6a_ONTann.20"; transcript_id "GRCg6a_ONTann.20.1"; exon_number "1"; cov "15.538462";
W	StringTie	transcript	549594	550349	1000	+	.	gene_id "GRCg6a_ONTann.21"; transcript_id "GRCg6a_ONTann.21.1"; cov "7.638331"; FPKM "0.623091"; TPM "0.700429";
W	StringTie	exon	549594	550349	1000	+	.	gene_id "GRCg6a_ONTann.21"; transcript_id "GRCg6a_ONTann.21.1"; exon_number "1"; cov "7.638331";
W	StringTie	transcript	563429	564223	1000	+	.	gene_id "GRCg6a_ONTann.23"; transcript_id "GRCg6a_ONTann.23.1"; cov "35.751369"; FPKM "2.916393"; TPM "3.278373";
W	StringTie	exon	563429	564223	1000	+	.	gene_id "GRCg6a_ONTann.23"; transcript_id "GRCg6a_ONTann.23.1"; exon_number "1"; cov "35.751369";
W	StringTie	transcript	612357	817282	1000	-	.	gene_id "GRCg6a_ONTann.24"; transcript_id "GRCg6a_ONTann.24.3"; cov "9.969104"; FPKM "0.813223"; TPM "0.914159";
W	StringTie	exon	612357	613317	1000	-	.	gene_id "GRCg6a_ONTann.24"; transcript_id "GRCg6a_ONTann.24.3"; exon_number "1"; cov "11.053070";
W	StringTie	exon	816716	817282	1000	-	.	gene_id "GRCg6a_ONTann.24"; transcript_id "GRCg6a_ONTann.24.3"; exon_number "2"; cov "8.131907";
W	StringTie	transcript	664486	666673	1000	-	.	gene_id "GRCg6a_ONTann.25"; transcript_id "GRCg6a_ONTann.25.1"; cov "5.941956"; FPKM "0.484711"; TPM "0.544873";
W	StringTie	exon	664486	666673	1000	-	.	gene_id "GRCg6a_ONTann.25"; transcript_id "GRCg6a_ONTann.25.1"; exon_number "1"; cov "5.941956";
W	StringTie	transcript	699273	700240	1000	+	.	gene_id "GRCg6a_ONTann.26"; transcript_id "GRCg6a_ONTann.26.1"; cov "10.206666"; FPKM "0.832602"; TPM "0.935944";
W	StringTie	exon	699273	700240	1000	+	.	gene_id "GRCg6a_ONTann.26"; transcript_id "GRCg6a_ONTann.26.1"; exon_number "1"; cov "10.206666";
W	StringTie	transcript	705939	707424	1000	-	.	gene_id "GRCg6a_ONTann.27"; transcript_id "GRCg6a_ONTann.27.1"; cov "5.117766"; FPKM "0.417478"; TPM "0.469295";
W	StringTie	exon	705939	707424	1000	-	.	gene_id "GRCg6a_ONTann.27"; transcript_id "GRCg6a_ONTann.27.1"; exon_number "1"; cov "5.117766";
W	StringTie	transcript	712795	713510	1000	+	.	gene_id "GRCg6a_ONTann.29"; transcript_id "GRCg6a_ONTann.29.1"; cov "12.329768"; FPKM "1.005792"; TPM "1.130630";
W	StringTie	exon	712795	713510	1000	+	.	gene_id "GRCg6a_ONTann.29"; transcript_id "GRCg6a_ONTann.29.1"; exon_number "1"; cov "12.329768";
W	StringTie	transcript	714636	717087	1000	-	.	gene_id "GRCg6a_ONTann.30"; transcript_id "GRCg6a_ONTann.30.1"; cov "16.986950"; FPKM "1.385698"; TPM "1.557691";
W	StringTie	exon	714636	717087	1000	-	.	gene_id "GRCg6a_ONTann.30"; transcript_id "GRCg6a_ONTann.30.1"; exon_number "1"; cov "16.986950";
W	StringTie	transcript	775378	777987	1000	-	.	gene_id "GRCg6a_ONTann.32"; transcript_id "GRCg6a_ONTann.32.1"; cov "7.155556"; FPKM "0.583709"; TPM "0.656159";
W	StringTie	exon	775378	777987	1000	-	.	gene_id "GRCg6a_ONTann.32"; transcript_id "GRCg6a_ONTann.32.1"; exon_number "1"; cov "7.155556";
W	StringTie	transcript	778431	779284	1000	+	.	gene_id "GRCg6a_ONTann.33"; transcript_id "GRCg6a_ONTann.33.1"; cov "17.266979"; FPKM "1.408542"; TPM "1.583369";
W	StringTie	exon	778431	779284	1000	+	.	gene_id "GRCg6a_ONTann.33"; transcript_id "GRCg6a_ONTann.33.1"; exon_number "1"; cov "17.266979";
W	StringTie	transcript	812090	815201	1000	+	.	gene_id "GRCg6a_ONTann.34"; transcript_id "GRCg6a_ONTann.34.1"; cov "8.722044"; FPKM "0.711495"; TPM "0.799805";
W	StringTie	exon	812090	815201	1000	+	.	gene_id "GRCg6a_ONTann.34"; transcript_id "GRCg6a_ONTann.34.1"; exon_number "1"; cov "8.722044";
W	StringTie	transcript	816051	817282	1000	-	.	gene_id "GRCg6a_ONTann.24"; transcript_id "GRCg6a_ONTann.24.4"; reference_id "ENSGALT00000088332"; ref_gene_id "ENSGALG00000043838"; cov "43.637630"; FPKM "3.559709"; TPM "4.001538";
W	StringTie	exon	816051	816233	1000	-	.	gene_id "GRCg6a_ONTann.24"; transcript_id "GRCg6a_ONTann.24.4"; exon_number "1"; reference_id "ENSGALT00000088332"; ref_gene_id "ENSGALG00000043838"; cov "42.320087";
W	StringTie	exon	816716	817282	1000	-	.	gene_id "GRCg6a_ONTann.24"; transcript_id "GRCg6a_ONTann.24.4"; exon_number "2"; reference_id "ENSGALT00000088332"; ref_gene_id "ENSGALG00000043838"; cov "44.062870";
W	StringTie	transcript	816051	817282	1000	-	.	gene_id "GRCg6a_ONTann.24"; transcript_id "GRCg6a_ONTann.24.5"; cov "12.295018"; FPKM "1.002957"; TPM "1.127444";
W	StringTie	exon	816051	816233	1000	-	.	gene_id "GRCg6a_ONTann.24"; transcript_id "GRCg6a_ONTann.24.5"; exon_number "1"; cov "12.225803";
W	StringTie	exon	816716	816765	1000	-	.	gene_id "GRCg6a_ONTann.24"; transcript_id "GRCg6a_ONTann.24.5"; exon_number "2"; cov "12.972267";
W	StringTie	exon	816890	817282	1000	-	.	gene_id "GRCg6a_ONTann.24"; transcript_id "GRCg6a_ONTann.24.5"; exon_number "3"; cov "12.241085";
W	StringTie	transcript	826090	826519	1000	-	.	gene_id "GRCg6a_ONTann.35"; transcript_id "GRCg6a_ONTann.35.1"; cov "13.339535"; FPKM "1.088163"; TPM "1.223225";
W	StringTie	exon	826090	826519	1000	-	.	gene_id "GRCg6a_ONTann.35"; transcript_id "GRCg6a_ONTann.35.1"; exon_number "1"; cov "13.339535";
W	StringTie	transcript	3835870	3836255	1000	+	.	gene_id "GRCg6a_ONTann.72"; transcript_id "GRCg6a_ONTann.72.1"; cov "11.173575"; FPKM "0.911477"; TPM "1.024608";
W	StringTie	exon	3835870	3836255	1000	+	.	gene_id "GRCg6a_ONTann.72"; transcript_id "GRCg6a_ONTann.72.1"; exon_number "1"; cov "11.173575";
W	StringTie	transcript	2504449	2602372	1000	-	.	gene_id "GRCg6a_ONTann.77"; transcript_id "GRCg6a_ONTann.77.2"; cov "1.654883"; FPKM "0.134996"; TPM "0.151752";
W	StringTie	exon	2504449	2505009	1000	-	.	gene_id "GRCg6a_ONTann.77"; transcript_id "GRCg6a_ONTann.77.2"; exon_number "1"; cov "1.701426";
W	StringTie	exon	2602245	2602372	1000	-	.	gene_id "GRCg6a_ONTann.77"; transcript_id "GRCg6a_ONTann.77.2"; exon_number "2"; cov "1.450893";
W	StringTie	transcript	2551662	2561582	1000	+	.	gene_id "GRCg6a_ONTann.78"; transcript_id "GRCg6a_ONTann.78.1"; cov "3.262753"; FPKM "0.266157"; TPM "0.299192";
W	StringTie	exon	2551662	2551732	1000	+	.	gene_id "GRCg6a_ONTann.78"; transcript_id "GRCg6a_ONTann.78.1"; exon_number "1"; cov "2.901408";
W	StringTie	exon	2560615	2561582	1000	+	.	gene_id "GRCg6a_ONTann.78"; transcript_id "GRCg6a_ONTann.78.1"; exon_number "2"; cov "3.289256";
W	StringTie	transcript	2602729	2627600	1000	+	.	gene_id "GRCg6a_ONTann.79"; transcript_id "GRCg6a_ONTann.79.1"; cov "1.197802"; FPKM "0.097710"; TPM "0.109838";
W	StringTie	exon	2602729	2602784	1000	+	.	gene_id "GRCg6a_ONTann.79"; transcript_id "GRCg6a_ONTann.79.1"; exon_number "1"; cov "1.000000";
W	StringTie	exon	2603382	2603435	1000	+	.	gene_id "GRCg6a_ONTann.79"; transcript_id "GRCg6a_ONTann.79.1"; exon_number "2"; cov "1.000000";
W	StringTie	exon	2606924	2606998	1000	+	.	gene_id "GRCg6a_ONTann.79"; transcript_id "GRCg6a_ONTann.79.1"; exon_number "3"; cov "1.000000";
W	StringTie	exon	2626876	2627600	1000	+	.	gene_id "GRCg6a_ONTann.79"; transcript_id "GRCg6a_ONTann.79.1"; exon_number "4"; cov "1.248276";
W	StringTie	transcript	4197877	4198632	1000	+	.	gene_id "GRCg6a_ONTann.80"; transcript_id "GRCg6a_ONTann.80.1"; cov "8.981482"; FPKM "0.732658"; TPM "0.823595";
W	StringTie	exon	4197877	4198632	1000	+	.	gene_id "GRCg6a_ONTann.80"; transcript_id "GRCg6a_ONTann.80.1"; exon_number "1"; cov "8.981482";
W	StringTie	transcript	4704232	4723732	1000	-	.	gene_id "GRCg6a_ONTann.82"; transcript_id "GRCg6a_ONTann.82.1"; reference_id "ENSGALT00000060444"; ref_gene_id "ENSGALG00000040086"; ref_gene_name "HNRNPKL"; cov "14.617473"; FPKM "1.192410"; TPM "1.340411";
W	StringTie	exon	4704232	4704803	1000	-	.	gene_id "GRCg6a_ONTann.82"; transcript_id "GRCg6a_ONTann.82.1"; exon_number "1"; reference_id "ENSGALT00000060444"; ref_gene_id "ENSGALG00000040086"; ref_gene_name "HNRNPKL"; cov "16.827576";
W	StringTie	exon	4705595	4705764	1000	-	.	gene_id "GRCg6a_ONTann.82"; transcript_id "GRCg6a_ONTann.82.1"; exon_number "2"; reference_id "ENSGALT00000060444"; ref_gene_id "ENSGALG00000040086"; ref_gene_name "HNRNPKL"; cov "14.393716";
W	StringTie	exon	4705878	4705960	1000	-	.	gene_id "GRCg6a_ONTann.82"; transcript_id "GRCg6a_ONTann.82.1"; exon_number "3"; reference_id "ENSGALT00000060444"; ref_gene_id "ENSGALG00000040086"; ref_gene_name "HNRNPKL"; cov "14.363482";
W	StringTie	exon	4706038	4706059	1000	-	.	gene_id "GRCg6a_ONTann.82"; transcript_id "GRCg6a_ONTann.82.1"; exon_number "4"; reference_id "ENSGALT00000060444"; ref_gene_id "ENSGALG00000040086"; ref_gene_name "HNRNPKL"; cov "14.368421";
W	StringTie	exon	4707766	4707816	1000	-	.	gene_id "GRCg6a_ONTann.82"; transcript_id "GRCg6a_ONTann.82.1"; exon_number "5"; reference_id "ENSGALT00000060444"; ref_gene_id "ENSGALG00000040086"; ref_gene_name "HNRNPKL"; cov "14.000000";
W	StringTie	exon	4711337	4711391	1000	-	.	gene_id "GRCg6a_ONTann.82"; transcript_id "GRCg6a_ONTann.82.1"; exon_number "6"; reference_id "ENSGALT00000060444"; ref_gene_id "ENSGALG00000040086"; ref_gene_name "HNRNPKL"; cov "14.411764";
W	StringTie	exon	4711733	4712040	1000	-	.	gene_id "GRCg6a_ONTann.82"; transcript_id "GRCg6a_ONTann.82.1"; exon_number "7"; reference_id "ENSGALT00000060444"; ref_gene_id "ENSGALG00000040086"; ref_gene_name "HNRNPKL"; cov "14.229308";
W	StringTie	exon	4713446	4713574	1000	-	.	gene_id "GRCg6a_ONTann.82"; transcript_id "GRCg6a_ONTann.82.1"; exon_number "8"; reference_id "ENSGALT00000060444"; ref_gene_id "ENSGALG00000040086"; ref_gene_name "HNRNPKL"; cov "14.217054";
W	StringTie	exon	4714538	4714651	1000	-	.	gene_id "GRCg6a_ONTann.82"; transcript_id "GRCg6a_ONTann.82.1"; exon_number "9"; reference_id "ENSGALT00000060444"; ref_gene_id "ENSGALG00000040086"; ref_gene_name "HNRNPKL"; cov "13.801871";
W	StringTie	exon	4715226	4715298	1000	-	.	gene_id "GRCg6a_ONTann.82"; transcript_id "GRCg6a_ONTann.82.1"; exon_number "10"; reference_id "ENSGALT00000060444"; ref_gene_id "ENSGALG00000040086"; ref_gene_name "HNRNPKL"; cov "11.162912";
W	StringTie	exon	4716229	4716272	1000	-	.	gene_id "GRCg6a_ONTann.82"; transcript_id "GRCg6a_ONTann.82.1"; exon_number "11"; reference_id "ENSGALT00000060444"; ref_gene_id "ENSGALG00000040086"; ref_gene_name "HNRNPKL"; cov "13.920455";
W	StringTie	exon	4717704	4717760	1000	-	.	gene_id "GRCg6a_ONTann.82"; transcript_id "GRCg6a_ONTann.82.1"; exon_number "12"; reference_id "ENSGALT00000060444"; ref_gene_id "ENSGALG00000040086"; ref_gene_name "HNRNPKL"; cov "13.516799";
W	StringTie	exon	4720651	4720748	1000	-	.	gene_id "GRCg6a_ONTann.82"; transcript_id "GRCg6a_ONTann.82.1"; exon_number "13"; reference_id "ENSGALT00000060444"; ref_gene_id "ENSGALG00000040086"; ref_gene_name "HNRNPKL"; cov "13.675697";
W	StringTie	exon	4721590	4721669	1000	-	.	gene_id "GRCg6a_ONTann.82"; transcript_id "GRCg6a_ONTann.82.1"; exon_number "14"; reference_id "ENSGALT00000060444"; ref_gene_id "ENSGALG00000040086"; ref_gene_name "HNRNPKL"; cov "13.953267";
W	StringTie	exon	4721801	4721875	1000	-	.	gene_id "GRCg6a_ONTann.82"; transcript_id "GRCg6a_ONTann.82.1"; exon_number "15"; reference_id "ENSGALT00000060444"; ref_gene_id "ENSGALG00000040086"; ref_gene_name "HNRNPKL"; cov "15.280398";
W	StringTie	exon	4723651	4723732	1000	-	.	gene_id "GRCg6a_ONTann.82"; transcript_id "GRCg6a_ONTann.82.1"; exon_number "16"; reference_id "ENSGALT00000060444"; ref_gene_id "ENSGALG00000040086"; ref_gene_name "HNRNPKL"; cov "9.113978";
W	StringTie	transcript	4704232	4723732	1000	-	.	gene_id "GRCg6a_ONTann.82"; transcript_id "GRCg6a_ONTann.82.3"; cov "13.533004"; FPKM "1.103945"; TPM "1.240966";
W	StringTie	exon	4704232	4704742	1000	-	.	gene_id "GRCg6a_ONTann.82"; transcript_id "GRCg6a_ONTann.82.3"; exon_number "1"; cov "9.307528";
W	StringTie	exon	4705595	4705764	1000	-	.	gene_id "GRCg6a_ONTann.82"; transcript_id "GRCg6a_ONTann.82.3"; exon_number "2"; cov "8.994665";
W	StringTie	exon	4705878	4705960	1000	-	.	gene_id "GRCg6a_ONTann.82"; transcript_id "GRCg6a_ONTann.82.3"; exon_number "3"; cov "8.975879";
W	StringTie	exon	4706038	4706059	1000	-	.	gene_id "GRCg6a_ONTann.82"; transcript_id "GRCg6a_ONTann.82.3"; exon_number "4"; cov "8.978947";
W	StringTie	exon	4707766	4707816	1000	-	.	gene_id "GRCg6a_ONTann.82"; transcript_id "GRCg6a_ONTann.82.3"; exon_number "5"; cov "8.749999";
W	StringTie	exon	4711337	4711391	1000	-	.	gene_id "GRCg6a_ONTann.82"; transcript_id "GRCg6a_ONTann.82.3"; exon_number "6"; cov "9.005882";
W	StringTie	exon	4711733	4712040	1000	-	.	gene_id "GRCg6a_ONTann.82"; transcript_id "GRCg6a_ONTann.82.3"; exon_number "7"; cov "8.892498";
W	StringTie	exon	4713446	4713574	1000	-	.	gene_id "GRCg6a_ONTann.82"; transcript_id "GRCg6a_ONTann.82.3"; exon_number "8"; cov "8.884883";
W	StringTie	exon	4714538	4714651	1000	-	.	gene_id "GRCg6a_ONTann.82"; transcript_id "GRCg6a_ONTann.82.3"; exon_number "9"; cov "8.626877";
W	StringTie	exon	4715226	4715298	1000	-	.	gene_id "GRCg6a_ONTann.82"; transcript_id "GRCg6a_ONTann.82.3"; exon_number "10"; cov "16.156487";
W	StringTie	exon	4716229	4716272	1000	-	.	gene_id "GRCg6a_ONTann.82"; transcript_id "GRCg6a_ONTann.82.3"; exon_number "11"; cov "20.135229";
W	StringTie	exon	4717704	4717760	1000	-	.	gene_id "GRCg6a_ONTann.82"; transcript_id "GRCg6a_ONTann.82.3"; exon_number "12"; cov "19.552809";
W	StringTie	exon	4720651	4720748	1000	-	.	gene_id "GRCg6a_ONTann.82"; transcript_id "GRCg6a_ONTann.82.3"; exon_number "13"; cov "32.773987";
W	StringTie	exon	4721590	4721669	1000	-	.	gene_id "GRCg6a_ONTann.82"; transcript_id "GRCg6a_ONTann.82.3"; exon_number "14"; cov "33.388176";
W	StringTie	exon	4721801	4721875	1000	-	.	gene_id "GRCg6a_ONTann.82"; transcript_id "GRCg6a_ONTann.82.3"; exon_number "15"; cov "34.830318";
W	StringTie	exon	4723651	4723732	1000	-	.	gene_id "GRCg6a_ONTann.82"; transcript_id "GRCg6a_ONTann.82.3"; exon_number "16"; cov "20.774508";
W	StringTie	transcript	4704232	4722837	1000	-	.	gene_id "GRCg6a_ONTann.82"; transcript_id "GRCg6a_ONTann.82.7"; reference_id "ENSGALT00000083989"; ref_gene_id "ENSGALG00000040086"; ref_gene_name "HNRNPKL"; cov "4.037537"; FPKM "0.329359"; TPM "0.370239";
W	StringTie	exon	4704232	4704803	1000	-	.	gene_id "GRCg6a_ONTann.82"; transcript_id "GRCg6a_ONTann.82.7"; exon_number "1"; reference_id "ENSGALT00000083989"; ref_gene_id "ENSGALG00000040086"; ref_gene_name "HNRNPKL"; cov "4.261741";
W	StringTie	exon	4705595	4705764	1000	-	.	gene_id "GRCg6a_ONTann.82"; transcript_id "GRCg6a_ONTann.82.7"; exon_number "2"; reference_id "ENSGALT00000083989"; ref_gene_id "ENSGALG00000040086"; ref_gene_name "HNRNPKL"; cov "4.112490";
W	StringTie	exon	4705878	4705960	1000	-	.	gene_id "GRCg6a_ONTann.82"; transcript_id "GRCg6a_ONTann.82.7"; exon_number "3"; reference_id "ENSGALT00000083989"; ref_gene_id "ENSGALG00000040086"; ref_gene_name "HNRNPKL"; cov "4.103852";
W	StringTie	exon	4706038	4706059	1000	-	.	gene_id "GRCg6a_ONTann.82"; transcript_id "GRCg6a_ONTann.82.7"; exon_number "4"; reference_id "ENSGALT00000083989"; ref_gene_id "ENSGALG00000040086"; ref_gene_name "HNRNPKL"; cov "4.105263";
W	StringTie	exon	4707766	4707816	1000	-	.	gene_id "GRCg6a_ONTann.82"; transcript_id "GRCg6a_ONTann.82.7"; exon_number "5"; reference_id "ENSGALT00000083989"; ref_gene_id "ENSGALG00000040086"; ref_gene_name "HNRNPKL"; cov "4.000000";
W	StringTie	exon	4711337	4711391	1000	-	.	gene_id "GRCg6a_ONTann.82"; transcript_id "GRCg6a_ONTann.82.7"; exon_number "6"; reference_id "ENSGALT00000083989"; ref_gene_id "ENSGALG00000040086"; ref_gene_name "HNRNPKL"; cov "4.117647";
W	StringTie	exon	4711733	4712040	1000	-	.	gene_id "GRCg6a_ONTann.82"; transcript_id "GRCg6a_ONTann.82.7"; exon_number "7"; reference_id "ENSGALT00000083989"; ref_gene_id "ENSGALG00000040086"; ref_gene_name "HNRNPKL"; cov "4.065516";
W	StringTie	exon	4713446	4713574	1000	-	.	gene_id "GRCg6a_ONTann.82"; transcript_id "GRCg6a_ONTann.82.7"; exon_number "8"; reference_id "ENSGALT00000083989"; ref_gene_id "ENSGALG00000040086"; ref_gene_name "HNRNPKL"; cov "4.062016";
W	StringTie	exon	4714538	4714651	1000	-	.	gene_id "GRCg6a_ONTann.82"; transcript_id "GRCg6a_ONTann.82.7"; exon_number "9"; reference_id "ENSGALT00000083989"; ref_gene_id "ENSGALG00000040086"; ref_gene_name "HNRNPKL"; cov "3.943392";
W	StringTie	exon	4715226	4715298	1000	-	.	gene_id "GRCg6a_ONTann.82"; transcript_id "GRCg6a_ONTann.82.7"; exon_number "10"; reference_id "ENSGALT00000083989"; ref_gene_id "ENSGALG00000040086"; ref_gene_name "HNRNPKL"; cov "3.189403";
W	StringTie	exon	4716229	4716272	1000	-	.	gene_id "GRCg6a_ONTann.82"; transcript_id "GRCg6a_ONTann.82.7"; exon_number "11"; reference_id "ENSGALT00000083989"; ref_gene_id "ENSGALG00000040086"; ref_gene_name "HNRNPKL"; cov "3.977273";
W	StringTie	exon	4717704	4717760	1000	-	.	gene_id "GRCg6a_ONTann.82"; transcript_id "GRCg6a_ONTann.82.7"; exon_number "12"; reference_id "ENSGALT00000083989"; ref_gene_id "ENSGALG00000040086"; ref_gene_name "HNRNPKL"; cov "3.861943";
W	StringTie	exon	4720651	4720748	1000	-	.	gene_id "GRCg6a_ONTann.82"; transcript_id "GRCg6a_ONTann.82.7"; exon_number "13"; reference_id "ENSGALT00000083989"; ref_gene_id "ENSGALG00000040086"; ref_gene_name "HNRNPKL"; cov "3.907342";
W	StringTie	exon	4721590	4721669	1000	-	.	gene_id "GRCg6a_ONTann.82"; transcript_id "GRCg6a_ONTann.82.7"; exon_number "14"; reference_id "ENSGALT00000083989"; ref_gene_id "ENSGALG00000040086"; ref_gene_name "HNRNPKL"; cov "3.986648";
W	StringTie	exon	4721801	4721875	1000	-	.	gene_id "GRCg6a_ONTann.82"; transcript_id "GRCg6a_ONTann.82.7"; exon_number "15"; reference_id "ENSGALT00000083989"; ref_gene_id "ENSGALG00000040086"; ref_gene_name "HNRNPKL"; cov "4.674004";
W	StringTie	exon	4722700	4722837	1000	-	.	gene_id "GRCg6a_ONTann.82"; transcript_id "GRCg6a_ONTann.82.7"; exon_number "16"; reference_id "ENSGALT00000083989"; ref_gene_id "ENSGALG00000040086"; ref_gene_name "HNRNPKL"; cov "3.256039";
W	StringTie	transcript	4707086	4707712	1000	+	.	gene_id "GRCg6a_ONTann.83"; transcript_id "GRCg6a_ONTann.83.1"; cov "7.763955"; FPKM "0.633339"; TPM "0.711949";
W	StringTie	exon	4707086	4707712	1000	+	.	gene_id "GRCg6a_ONTann.83"; transcript_id "GRCg6a_ONTann.83.1"; exon_number "1"; cov "7.763955";
W	StringTie	transcript	4708821	4709674	1000	+	.	gene_id "GRCg6a_ONTann.84"; transcript_id "GRCg6a_ONTann.84.1"; cov "64.183838"; FPKM "5.235752"; TPM "5.885610";
W	StringTie	exon	4708821	4709674	1000	+	.	gene_id "GRCg6a_ONTann.84"; transcript_id "GRCg6a_ONTann.84.1"; exon_number "1"; cov "64.183838";
W	StringTie	transcript	5302803	5316243	1000	+	.	gene_id "GRCg6a_ONTann.90"; transcript_id "GRCg6a_ONTann.90.1"; reference_id "ENSGALT00000049653"; ref_gene_id "ENSGALG00000034905"; cov "21.086676"; FPKM "1.720131"; TPM "1.933632";
W	StringTie	exon	5302803	5302834	1000	+	.	gene_id "GRCg6a_ONTann.90"; transcript_id "GRCg6a_ONTann.90.1"; exon_number "1"; reference_id "ENSGALT00000049653"; ref_gene_id "ENSGALG00000034905"; cov "27.844315";
W	StringTie	exon	5304732	5304804	1000	+	.	gene_id "GRCg6a_ONTann.90"; transcript_id "GRCg6a_ONTann.90.1"; exon_number "2"; reference_id "ENSGALT00000049653"; ref_gene_id "ENSGALG00000034905"; cov "32.965366";
W	StringTie	exon	5305677	5305796	1000	+	.	gene_id "GRCg6a_ONTann.90"; transcript_id "GRCg6a_ONTann.90.1"; exon_number "3"; reference_id "ENSGALT00000049653"; ref_gene_id "ENSGALG00000034905"; cov "34.220436";
W	StringTie	exon	5310281	5310389	1000	+	.	gene_id "GRCg6a_ONTann.90"; transcript_id "GRCg6a_ONTann.90.1"; exon_number "4"; reference_id "ENSGALT00000049653"; ref_gene_id "ENSGALG00000034905"; cov "35.094955";
W	StringTie	exon	5315545	5316243	1000	+	.	gene_id "GRCg6a_ONTann.90"; transcript_id "GRCg6a_ONTann.90.1"; exon_number "5"; reference_id "ENSGALT00000049653"; ref_gene_id "ENSGALG00000034905"; cov "15.169320";
W	StringTie	transcript	5302803	5316243	1000	+	.	gene_id "GRCg6a_ONTann.90"; transcript_id "GRCg6a_ONTann.90.2"; cov "19.410177"; FPKM "1.583372"; TPM "1.779899";
W	StringTie	exon	5302803	5302834	1000	+	.	gene_id "GRCg6a_ONTann.90"; transcript_id "GRCg6a_ONTann.90.2"; exon_number "1"; cov "28.178389";
W	StringTie	exon	5304732	5304804	1000	+	.	gene_id "GRCg6a_ONTann.90"; transcript_id "GRCg6a_ONTann.90.2"; exon_number "2"; cov "33.283524";
W	StringTie	exon	5305677	5305796	1000	+	.	gene_id "GRCg6a_ONTann.90"; transcript_id "GRCg6a_ONTann.90.2"; exon_number "3"; cov "35.233795";
W	StringTie	exon	5315545	5316243	1000	+	.	gene_id "GRCg6a_ONTann.90"; transcript_id "GRCg6a_ONTann.90.2"; exon_number "4"; cov "14.728470";
W	StringTie	transcript	5304732	5316624	1000	+	.	gene_id "GRCg6a_ONTann.90"; transcript_id "GRCg6a_ONTann.90.3"; reference_id "ENSGALT00000102088"; ref_gene_id "ENSGALG00000034905"; cov "12.370139"; FPKM "1.009085"; TPM "1.134332";
W	StringTie	exon	5304732	5304804	1000	+	.	gene_id "GRCg6a_ONTann.90"; transcript_id "GRCg6a_ONTann.90.3"; exon_number "1"; reference_id "ENSGALT00000102088"; ref_gene_id "ENSGALG00000034905"; cov "20.761009";
W	StringTie	exon	5305677	5305796	1000	+	.	gene_id "GRCg6a_ONTann.90"; transcript_id "GRCg6a_ONTann.90.3"; exon_number "2"; reference_id "ENSGALT00000102088"; ref_gene_id "ENSGALG00000034905"; cov "21.140278";
W	StringTie	exon	5310281	5310389	1000	+	.	gene_id "GRCg6a_ONTann.90"; transcript_id "GRCg6a_ONTann.90.3"; exon_number "3"; reference_id "ENSGALT00000102088"; ref_gene_id "ENSGALG00000034905"; cov "21.352396";
W	StringTie	exon	5315545	5316624	1000	+	.	gene_id "GRCg6a_ONTann.90"; transcript_id "GRCg6a_ONTann.90.3"; exon_number "4"; reference_id "ENSGALT00000102088"; ref_gene_id "ENSGALG00000034905"; cov "8.720910";
W	StringTie	transcript	3970499	4106227	1000	+	.	gene_id "GRCg6a_ONTann.91"; transcript_id "GRCg6a_ONTann.91.1"; reference_id "ENSGALT00000066435"; ref_gene_id "ENSGALG00000030382"; cov "11.372260"; FPKM "0.927684"; TPM "1.042828";
W	StringTie	exon	3970499	3970960	1000	+	.	gene_id "GRCg6a_ONTann.91"; transcript_id "GRCg6a_ONTann.91.1"; exon_number "1"; reference_id "ENSGALT00000066435"; ref_gene_id "ENSGALG00000030382"; cov "4.605667";
W	StringTie	exon	4047138	4047269	1000	+	.	gene_id "GRCg6a_ONTann.91"; transcript_id "GRCg6a_ONTann.91.1"; exon_number "2"; reference_id "ENSGALT00000066435"; ref_gene_id "ENSGALG00000030382"; cov "8.979021";
W	StringTie	exon	4070291	4070405	1000	+	.	gene_id "GRCg6a_ONTann.91"; transcript_id "GRCg6a_ONTann.91.1"; exon_number "3"; reference_id "ENSGALT00000066435"; ref_gene_id "ENSGALG00000030382"; cov "9.245962";
W	StringTie	exon	4103820	4106227	1000	+	.	gene_id "GRCg6a_ONTann.91"; transcript_id "GRCg6a_ONTann.91.1"; exon_number "4"; reference_id "ENSGALT00000066435"; ref_gene_id "ENSGALG00000030382"; cov "12.903239";
W	StringTie	transcript	3970499	3972604	1000	+	.	gene_id "GRCg6a_ONTann.91"; transcript_id "GRCg6a_ONTann.91.2"; cov "4.626887"; FPKM "0.377435"; TPM "0.424282";
W	StringTie	exon	3970499	3970960	1000	+	.	gene_id "GRCg6a_ONTann.91"; transcript_id "GRCg6a_ONTann.91.2"; exon_number "1"; cov "3.838056";
W	StringTie	exon	3972242	3972604	1000	+	.	gene_id "GRCg6a_ONTann.91"; transcript_id "GRCg6a_ONTann.91.2"; exon_number "2"; cov "5.630854";
W	StringTie	transcript	3973287	3974268	1000	+	.	gene_id "GRCg6a_ONTann.92"; transcript_id "GRCg6a_ONTann.92.1"; cov "8.875764"; FPKM "0.724034"; TPM "0.813901";
W	StringTie	exon	3973287	3974268	1000	+	.	gene_id "GRCg6a_ONTann.92"; transcript_id "GRCg6a_ONTann.92.1"; exon_number "1"; cov "8.875764";
W	StringTie	transcript	3986639	3988114	1000	+	.	gene_id "GRCg6a_ONTann.93"; transcript_id "GRCg6a_ONTann.93.1"; cov "6.135126"; FPKM "0.500469"; TPM "0.562586";
W	StringTie	exon	3986639	3988114	1000	+	.	gene_id "GRCg6a_ONTann.93"; transcript_id "GRCg6a_ONTann.93.1"; exon_number "1"; cov "6.135126";
W	StringTie	transcript	3993010	3995399	1000	+	.	gene_id "GRCg6a_ONTann.94"; transcript_id "GRCg6a_ONTann.94.1"; cov "5.345607"; FPKM "0.436064"; TPM "0.490188";
W	StringTie	exon	3993010	3995399	1000	+	.	gene_id "GRCg6a_ONTann.94"; transcript_id "GRCg6a_ONTann.94.1"; exon_number "1"; cov "5.345607";
W	StringTie	transcript	3998370	3998703	1000	-	.	gene_id "GRCg6a_ONTann.95"; transcript_id "GRCg6a_ONTann.95.1"; cov "8.395209"; FPKM "0.684833"; TPM "0.769834";
W	StringTie	exon	3998370	3998703	1000	-	.	gene_id "GRCg6a_ONTann.95"; transcript_id "GRCg6a_ONTann.95.1"; exon_number "1"; cov "8.395209";
W	StringTie	transcript	4006845	4008708	1000	+	.	gene_id "GRCg6a_ONTann.96"; transcript_id "GRCg6a_ONTann.96.1"; cov "5.710837"; FPKM "0.465858"; TPM "0.523679";
W	StringTie	exon	4006845	4008708	1000	+	.	gene_id "GRCg6a_ONTann.96"; transcript_id "GRCg6a_ONTann.96.1"; exon_number "1"; cov "5.710837";
W	StringTie	transcript	4012158	4012620	1000	-	.	gene_id "GRCg6a_ONTann.97"; transcript_id "GRCg6a_ONTann.97.1"; cov "7.971922"; FPKM "0.650304"; TPM "0.731019";
W	StringTie	exon	4012158	4012620	1000	-	.	gene_id "GRCg6a_ONTann.97"; transcript_id "GRCg6a_ONTann.97.1"; exon_number "1"; cov "7.971922";
W	StringTie	transcript	4095189	4107550	1000	-	.	gene_id "GRCg6a_ONTann.98"; transcript_id "GRCg6a_ONTann.98.1"; cov "3.693851"; FPKM "0.301323"; TPM "0.338723";
W	StringTie	exon	4095189	4095411	1000	-	.	gene_id "GRCg6a_ONTann.98"; transcript_id "GRCg6a_ONTann.98.1"; exon_number "1"; cov "3.690583";
W	StringTie	exon	4107465	4107550	1000	-	.	gene_id "GRCg6a_ONTann.98"; transcript_id "GRCg6a_ONTann.98.1"; exon_number "2"; cov "3.702326";
W	StringTie	transcript	4107030	4107550	1000	-	.	gene_id "GRCg6a_ONTann.98"; transcript_id "GRCg6a_ONTann.98.2"; cov "51.739834"; FPKM "4.220641"; TPM "4.744503";
W	StringTie	exon	4107030	4107346	1000	-	.	gene_id "GRCg6a_ONTann.98"; transcript_id "GRCg6a_ONTann.98.2"; exon_number "1"; cov "53.221302";
W	StringTie	exon	4107465	4107550	1000	-	.	gene_id "GRCg6a_ONTann.98"; transcript_id "GRCg6a_ONTann.98.2"; exon_number "2"; cov "46.279068";
W	StringTie	transcript	4217318	4365268	1000	-	.	gene_id "GRCg6a_ONTann.99"; transcript_id "GRCg6a_ONTann.99.1"; cov "6.769979"; FPKM "0.552256"; TPM "0.620802";
W	StringTie	exon	4217318	4217450	1000	-	.	gene_id "GRCg6a_ONTann.99"; transcript_id "GRCg6a_ONTann.99.1"; exon_number "1"; cov "1.571429";
W	StringTie	exon	4284550	4284644	1000	-	.	gene_id "GRCg6a_ONTann.99"; transcript_id "GRCg6a_ONTann.99.1"; exon_number "2"; cov "1.984795";
W	StringTie	exon	4311776	4311857	1000	-	.	gene_id "GRCg6a_ONTann.99"; transcript_id "GRCg6a_ONTann.99.1"; exon_number "3"; cov "2.090909";
W	StringTie	exon	4312282	4312433	1000	-	.	gene_id "GRCg6a_ONTann.99"; transcript_id "GRCg6a_ONTann.99.1"; exon_number "4"; cov "4.814815";
W	StringTie	exon	4352912	4352984	1000	-	.	gene_id "GRCg6a_ONTann.99"; transcript_id "GRCg6a_ONTann.99.1"; exon_number "5"; cov "5.008430";
W	StringTie	exon	4353207	4353292	1000	-	.	gene_id "GRCg6a_ONTann.99"; transcript_id "GRCg6a_ONTann.99.1"; exon_number "6"; cov "10.868331";
W	StringTie	exon	4354985	4355105	1000	-	.	gene_id "GRCg6a_ONTann.99"; transcript_id "GRCg6a_ONTann.99.1"; exon_number "7"; cov "12.052657";
W	StringTie	exon	4357043	4357177	1000	-	.	gene_id "GRCg6a_ONTann.99"; transcript_id "GRCg6a_ONTann.99.1"; exon_number "8"; cov "12.027027";
W	StringTie	exon	4362121	4362266	1000	-	.	gene_id "GRCg6a_ONTann.99"; transcript_id "GRCg6a_ONTann.99.1"; exon_number "9"; cov "11.626256";
W	StringTie	exon	4365193	4365268	1000	-	.	gene_id "GRCg6a_ONTann.99"; transcript_id "GRCg6a_ONTann.99.1"; exon_number "10"; cov "0.784211";
W	StringTie	transcript	4283705	4365268	1000	-	.	gene_id "GRCg6a_ONTann.99"; transcript_id "GRCg6a_ONTann.99.2"; cov "7.138616"; FPKM "0.582328"; TPM "0.654606";
W	StringTie	exon	4283705	4284644	1000	-	.	gene_id "GRCg6a_ONTann.99"; transcript_id "GRCg6a_ONTann.99.2"; exon_number "1"; cov "5.244782";
W	StringTie	exon	4311776	4311857	1000	-	.	gene_id "GRCg6a_ONTann.99"; transcript_id "GRCg6a_ONTann.99.2"; exon_number "2"; cov "10.272727";
W	StringTie	exon	4312282	4312433	1000	-	.	gene_id "GRCg6a_ONTann.99"; transcript_id "GRCg6a_ONTann.99.2"; exon_number "3"; cov "9.444445";
W	StringTie	exon	4352912	4352984	1000	-	.	gene_id "GRCg6a_ONTann.99"; transcript_id "GRCg6a_ONTann.99.2"; exon_number "4"; cov "10.025290";
W	StringTie	exon	4353207	4353292	1000	-	.	gene_id "GRCg6a_ONTann.99"; transcript_id "GRCg6a_ONTann.99.2"; exon_number "5"; cov "9.604993";
W	StringTie	exon	4354985	4355105	1000	-	.	gene_id "GRCg6a_ONTann.99"; transcript_id "GRCg6a_ONTann.99.2"; exon_number "6"; cov "10.157969";
W	StringTie	exon	4357043	4357177	1000	-	.	gene_id "GRCg6a_ONTann.99"; transcript_id "GRCg6a_ONTann.99.2"; exon_number "7"; cov "10.081080";
W	StringTie	exon	4362121	4362266	1000	-	.	gene_id "GRCg6a_ONTann.99"; transcript_id "GRCg6a_ONTann.99.2"; exon_number "8"; cov "8.976064";
W	StringTie	exon	4364425	4364449	1000	-	.	gene_id "GRCg6a_ONTann.99"; transcript_id "GRCg6a_ONTann.99.2"; exon_number "9"; cov "13.084631";
W	StringTie	exon	4365193	4365268	1000	-	.	gene_id "GRCg6a_ONTann.99"; transcript_id "GRCg6a_ONTann.99.2"; exon_number "10"; cov "1.485873";
W	StringTie	transcript	4283705	4365268	1000	-	.	gene_id "GRCg6a_ONTann.99"; transcript_id "GRCg6a_ONTann.99.4"; cov "1.933840"; FPKM "0.157752"; TPM "0.177332";
W	StringTie	exon	4283705	4284644	1000	-	.	gene_id "GRCg6a_ONTann.99"; transcript_id "GRCg6a_ONTann.99.4"; exon_number "1"; cov "1.075673";
W	StringTie	exon	4311776	4311857	1000	-	.	gene_id "GRCg6a_ONTann.99"; transcript_id "GRCg6a_ONTann.99.4"; exon_number "2"; cov "1.393939";
W	StringTie	exon	4312282	4312433	1000	-	.	gene_id "GRCg6a_ONTann.99"; transcript_id "GRCg6a_ONTann.99.4"; exon_number "3"; cov "1.209876";
W	StringTie	exon	4352912	4352984	1000	-	.	gene_id "GRCg6a_ONTann.99"; transcript_id "GRCg6a_ONTann.99.4"; exon_number "4"; cov "2.008430";
W	StringTie	exon	4353207	4353292	1000	-	.	gene_id "GRCg6a_ONTann.99"; transcript_id "GRCg6a_ONTann.99.4"; exon_number "5"; cov "1.868331";
W	StringTie	exon	4354985	4355105	1000	-	.	gene_id "GRCg6a_ONTann.99"; transcript_id "GRCg6a_ONTann.99.4"; exon_number "6"; cov "3.052656";
W	StringTie	exon	4357043	4357177	1000	-	.	gene_id "GRCg6a_ONTann.99"; transcript_id "GRCg6a_ONTann.99.4"; exon_number "7"; cov "3.027027";
W	StringTie	exon	4362121	4362266	1000	-	.	gene_id "GRCg6a_ONTann.99"; transcript_id "GRCg6a_ONTann.99.4"; exon_number "8"; cov "5.538537";
W	StringTie	exon	4364670	4365268	1000	-	.	gene_id "GRCg6a_ONTann.99"; transcript_id "GRCg6a_ONTann.99.4"; exon_number "9"; cov "2.187491";
W	StringTie	transcript	4311370	4365268	1000	-	.	gene_id "GRCg6a_ONTann.99"; transcript_id "GRCg6a_ONTann.99.5"; cov "13.598898"; FPKM "1.109321"; TPM "1.247009";
W	StringTie	exon	4311370	4312433	1000	-	.	gene_id "GRCg6a_ONTann.99"; transcript_id "GRCg6a_ONTann.99.5"; exon_number "1"; cov "10.457259";
W	StringTie	exon	4352912	4352984	1000	-	.	gene_id "GRCg6a_ONTann.99"; transcript_id "GRCg6a_ONTann.99.5"; exon_number "2"; cov "21.003370";
W	StringTie	exon	4353207	4353292	1000	-	.	gene_id "GRCg6a_ONTann.99"; transcript_id "GRCg6a_ONTann.99.5"; exon_number "3"; cov "20.947330";
W	StringTie	exon	4354985	4355105	1000	-	.	gene_id "GRCg6a_ONTann.99"; transcript_id "GRCg6a_ONTann.99.5"; exon_number "4"; cov "21.021063";
W	StringTie	exon	4357043	4357177	1000	-	.	gene_id "GRCg6a_ONTann.99"; transcript_id "GRCg6a_ONTann.99.5"; exon_number "5"; cov "21.010811";
W	StringTie	exon	4362121	4362266	1000	-	.	gene_id "GRCg6a_ONTann.99"; transcript_id "GRCg6a_ONTann.99.5"; exon_number "6"; cov "20.476448";
W	StringTie	exon	4364425	4364449	1000	-	.	gene_id "GRCg6a_ONTann.99"; transcript_id "GRCg6a_ONTann.99.5"; exon_number "7"; cov "7.504702";
W	StringTie	exon	4365193	4365268	1000	-	.	gene_id "GRCg6a_ONTann.99"; transcript_id "GRCg6a_ONTann.99.5"; exon_number "8"; cov "5.964127";
W	StringTie	transcript	4351477	4352225	1000	-	.	gene_id "GRCg6a_ONTann.102"; transcript_id "GRCg6a_ONTann.102.1"; cov "4.782376"; FPKM "0.390119"; TPM "0.438540";
W	StringTie	exon	4351477	4352225	1000	-	.	gene_id "GRCg6a_ONTann.102"; transcript_id "GRCg6a_ONTann.102.1"; exon_number "1"; cov "4.782376";
W	StringTie	transcript	4352393	4365268	1000	-	.	gene_id "GRCg6a_ONTann.99"; transcript_id "GRCg6a_ONTann.99.7"; cov "2.527600"; FPKM "0.206187"; TPM "0.231779";
W	StringTie	exon	4352393	4355105	1000	-	.	gene_id "GRCg6a_ONTann.99"; transcript_id "GRCg6a_ONTann.99.7"; exon_number "1"; cov "3.057454";
W	StringTie	exon	4357043	4357177	1000	-	.	gene_id "GRCg6a_ONTann.99"; transcript_id "GRCg6a_ONTann.99.7"; exon_number "2"; cov "2.018018";
W	StringTie	exon	4362121	4362266	1000	-	.	gene_id "GRCg6a_ONTann.99"; transcript_id "GRCg6a_ONTann.99.7"; exon_number "3"; cov "2.094981";
W	StringTie	exon	4364670	4365268	1000	-	.	gene_id "GRCg6a_ONTann.99"; transcript_id "GRCg6a_ONTann.99.7"; exon_number "4"; cov "0.348070";
W	StringTie	transcript	6650816	6715914	1000	+	.	gene_id "GRCg6a_ONTann.103"; transcript_id "GRCg6a_ONTann.103.3"; reference_id "ENSGALT00000069350"; ref_gene_id "ENSGALG00000014184"; cov "0.819128"; FPKM "0.066820"; TPM "0.075113";
W	StringTie	exon	6650816	6650910	1000	+	.	gene_id "GRCg6a_ONTann.103"; transcript_id "GRCg6a_ONTann.103.3"; exon_number "1"; reference_id "ENSGALT00000069350"; ref_gene_id "ENSGALG00000014184"; cov "0.816541";
W	StringTie	exon	6664198	6664486	1000	+	.	gene_id "GRCg6a_ONTann.103"; transcript_id "GRCg6a_ONTann.103.3"; exon_number "2"; reference_id "ENSGALT00000069350"; ref_gene_id "ENSGALG00000014184"; cov "1.951173";
W	StringTie	exon	6697263	6697352	1000	+	.	gene_id "GRCg6a_ONTann.103"; transcript_id "GRCg6a_ONTann.103.3"; exon_number "3"; reference_id "ENSGALT00000069350"; ref_gene_id "ENSGALG00000014184"; cov "1.995556";
W	StringTie	exon	6698438	6698631	1000	+	.	gene_id "GRCg6a_ONTann.103"; transcript_id "GRCg6a_ONTann.103.3"; exon_number "4"; reference_id "ENSGALT00000069350"; ref_gene_id "ENSGALG00000014184"; cov "2.323024";
W	StringTie	exon	6699353	6699487	1000	+	.	gene_id "GRCg6a_ONTann.103"; transcript_id "GRCg6a_ONTann.103.3"; exon_number "5"; reference_id "ENSGALT00000069350"; ref_gene_id "ENSGALG00000014184"; cov "2.083333";
W	StringTie	exon	6702484	6702558	1000	+	.	gene_id "GRCg6a_ONTann.103"; transcript_id "GRCg6a_ONTann.103.3"; exon_number "6"; reference_id "ENSGALT00000069350"; ref_gene_id "ENSGALG00000014184"; cov "2.002857";
W	StringTie	exon	6703037	6703090	1000	+	.	gene_id "GRCg6a_ONTann.103"; transcript_id "GRCg6a_ONTann.103.3"; exon_number "7"; reference_id "ENSGALT00000069350"; ref_gene_id "ENSGALG00000014184"; cov "1.500000";
W	StringTie	exon	6703656	6703868	1000	+	.	gene_id "GRCg6a_ONTann.103"; transcript_id "GRCg6a_ONTann.103.3"; exon_number "8"; reference_id "ENSGALT00000069350"; ref_gene_id "ENSGALG00000014184"; cov "1.000000";
W	StringTie	exon	6707709	6707846	1000	+	.	gene_id "GRCg6a_ONTann.103"; transcript_id "GRCg6a_ONTann.103.3"; exon_number "9"; reference_id "ENSGALT00000069350"; ref_gene_id "ENSGALG00000014184"; cov "0.985507";
W	StringTie	exon	6707996	6708140	1000	+	.	gene_id "GRCg6a_ONTann.103"; transcript_id "GRCg6a_ONTann.103.3"; exon_number "10"; reference_id "ENSGALT00000069350"; ref_gene_id "ENSGALG00000014184"; cov "1.000000";
W	StringTie	exon	6713982	6715914	1000	+	.	gene_id "GRCg6a_ONTann.103"; transcript_id "GRCg6a_ONTann.103.3"; exon_number "11"; reference_id "ENSGALT00000069350"; ref_gene_id "ENSGALG00000014184"; cov "0.245678";
W	StringTie	transcript	6704733	6705750	1000	-	.	gene_id "GRCg6a_ONTann.104"; transcript_id "GRCg6a_ONTann.104.1"; cov "5.497614"; FPKM "0.448464"; TPM "0.504127";
W	StringTie	exon	6704733	6705750	1000	-	.	gene_id "GRCg6a_ONTann.104"; transcript_id "GRCg6a_ONTann.104.1"; exon_number "1"; cov "5.497614";
W	StringTie	transcript	6550702	6552436	1000	+	.	gene_id "GRCg6a_ONTann.106"; transcript_id "GRCg6a_ONTann.106.1"; cov "14.976369"; FPKM "1.221687"; TPM "1.373322";
W	StringTie	exon	6550702	6552436	1000	+	.	gene_id "GRCg6a_ONTann.106"; transcript_id "GRCg6a_ONTann.106.1"; exon_number "1"; cov "14.976369";
Z	StringTie	transcript	2596	2935	1000	-	.	gene_id "GRCg6a_ONTann.107"; transcript_id "GRCg6a_ONTann.107.1"; cov "7.702264"; FPKM "0.628307"; TPM "0.706292";
Z	StringTie	exon	2596	2729	1000	-	.	gene_id "GRCg6a_ONTann.107"; transcript_id "GRCg6a_ONTann.107.1"; exon_number "1"; cov "7.000000";
Z	StringTie	exon	2830	2935	1000	-	.	gene_id "GRCg6a_ONTann.107"; transcript_id "GRCg6a_ONTann.107.1"; exon_number "2"; cov "8.590033";
Z	StringTie	transcript	31377	137906	1000	-	.	gene_id "GRCg6a_ONTann.109"; transcript_id "GRCg6a_ONTann.109.1"; cov "13.853972"; FPKM "1.130128"; TPM "1.270399";
Z	StringTie	exon	31377	31508	1000	-	.	gene_id "GRCg6a_ONTann.109"; transcript_id "GRCg6a_ONTann.109.1"; exon_number "1"; cov "4.035736";
Z	StringTie	exon	52070	52134	1000	-	.	gene_id "GRCg6a_ONTann.109"; transcript_id "GRCg6a_ONTann.109.1"; exon_number "2"; cov "2.512592";
Z	StringTie	exon	85133	85229	1000	-	.	gene_id "GRCg6a_ONTann.109"; transcript_id "GRCg6a_ONTann.109.1"; exon_number "3"; cov "26.013386";
Z	StringTie	exon	87153	87214	1000	-	.	gene_id "GRCg6a_ONTann.109"; transcript_id "GRCg6a_ONTann.109.1"; exon_number "4"; cov "24.103830";
Z	StringTie	exon	137351	137423	1000	-	.	gene_id "GRCg6a_ONTann.109"; transcript_id "GRCg6a_ONTann.109.1"; exon_number "5"; cov "18.980371";
Z	StringTie	exon	137722	137906	1000	-	.	gene_id "GRCg6a_ONTann.109"; transcript_id "GRCg6a_ONTann.109.1"; exon_number "6"; cov "13.010811";
Z	StringTie	transcript	31377	139841	1000	-	.	gene_id "GRCg6a_ONTann.109"; transcript_id "GRCg6a_ONTann.109.2"; cov "13.167403"; FPKM "1.074122"; TPM "1.207441";
Z	StringTie	exon	31377	31508	1000	-	.	gene_id "GRCg6a_ONTann.109"; transcript_id "GRCg6a_ONTann.109.2"; exon_number "1"; cov "1.539490";
Z	StringTie	exon	52070	52134	1000	-	.	gene_id "GRCg6a_ONTann.109"; transcript_id "GRCg6a_ONTann.109.2"; exon_number "2"; cov "1.675061";
Z	StringTie	exon	85133	85229	1000	-	.	gene_id "GRCg6a_ONTann.109"; transcript_id "GRCg6a_ONTann.109.2"; exon_number "3"; cov "25.303484";
Z	StringTie	exon	87153	87214	1000	-	.	gene_id "GRCg6a_ONTann.109"; transcript_id "GRCg6a_ONTann.109.2"; exon_number "4"; cov "25.309811";
Z	StringTie	exon	137351	137423	1000	-	.	gene_id "GRCg6a_ONTann.109"; transcript_id "GRCg6a_ONTann.109.2"; exon_number "5"; cov "26.320250";
Z	StringTie	exon	138803	138894	1000	-	.	gene_id "GRCg6a_ONTann.109"; transcript_id "GRCg6a_ONTann.109.2"; exon_number "6"; cov "25.122524";
Z	StringTie	exon	139629	139841	1000	-	.	gene_id "GRCg6a_ONTann.109"; transcript_id "GRCg6a_ONTann.109.2"; exon_number "7"; cov "5.147819";
Z	StringTie	transcript	66003	67002	1000	+	.	gene_id "GRCg6a_ONTann.110"; transcript_id "GRCg6a_ONTann.110.1"; cov "53.158001"; FPKM "4.336327"; TPM "4.874548";
Z	StringTie	exon	66003	67002	1000	+	.	gene_id "GRCg6a_ONTann.110"; transcript_id "GRCg6a_ONTann.110.1"; exon_number "1"; cov "53.158001";
Z	StringTie	transcript	96816	98426	1000	+	.	gene_id "GRCg6a_ONTann.112"; transcript_id "GRCg6a_ONTann.112.1"; cov "11.638734"; FPKM "0.949422"; TPM "1.067263";
Z	StringTie	exon	96816	98426	1000	+	.	gene_id "GRCg6a_ONTann.112"; transcript_id "GRCg6a_ONTann.112.1"; exon_number "1"; cov "11.638734";
Z	StringTie	transcript	101145	102252	1000	-	.	gene_id "GRCg6a_ONTann.113"; transcript_id "GRCg6a_ONTann.113.1"; cov "5.379061"; FPKM "0.438793"; TPM "0.493256";
Z	StringTie	exon	101145	102252	1000	-	.	gene_id "GRCg6a_ONTann.113"; transcript_id "GRCg6a_ONTann.113.1"; exon_number "1"; cov "5.379061";
Z	StringTie	transcript	111749	113196	1000	+	.	gene_id "GRCg6a_ONTann.114"; transcript_id "GRCg6a_ONTann.114.1"; cov "4.808011"; FPKM "0.392210"; TPM "0.440891";
Z	StringTie	exon	111749	113196	1000	+	.	gene_id "GRCg6a_ONTann.114"; transcript_id "GRCg6a_ONTann.114.1"; exon_number "1"; cov "4.808011";
Z	StringTie	transcript	113055	119408	1000	-	.	gene_id "GRCg6a_ONTann.115"; transcript_id "GRCg6a_ONTann.115.1"; cov "6.322102"; FPKM "0.515721"; TPM "0.579732";
Z	StringTie	exon	113055	119408	1000	-	.	gene_id "GRCg6a_ONTann.115"; transcript_id "GRCg6a_ONTann.115.1"; exon_number "1"; cov "6.322102";
Z	StringTie	transcript	138997	139359	1000	+	.	gene_id "GRCg6a_ONTann.116"; transcript_id "GRCg6a_ONTann.116.1"; cov "17.508459"; FPKM "1.428240"; TPM "1.605513";
Z	StringTie	exon	138997	139359	1000	+	.	gene_id "GRCg6a_ONTann.116"; transcript_id "GRCg6a_ONTann.116.1"; exon_number "1"; cov "17.508459";
Z	StringTie	transcript	152423	153989	1000	+	.	gene_id "GRCg6a_ONTann.119"; transcript_id "GRCg6a_ONTann.119.1"; cov "8.423739"; FPKM "0.687161"; TPM "0.772451";
Z	StringTie	exon	152423	153989	1000	+	.	gene_id "GRCg6a_ONTann.119"; transcript_id "GRCg6a_ONTann.119.1"; exon_number "1"; cov "8.423739";
W	StringTie	transcript	6215958	6216522	1000	-	.	gene_id "GRCg6a_ONTann.120"; transcript_id "GRCg6a_ONTann.120.1"; cov "2.706767"; FPKM "0.220803"; TPM "0.248208";
W	StringTie	exon	6215958	6216272	1000	-	.	gene_id "GRCg6a_ONTann.120"; transcript_id "GRCg6a_ONTann.120.1"; exon_number "1"; cov "2.907937";
W	StringTie	exon	6216439	6216522	1000	-	.	gene_id "GRCg6a_ONTann.120"; transcript_id "GRCg6a_ONTann.120.1"; exon_number "2"; cov "1.952381";
W	StringTie	transcript	6346923	6447455	1000	+	.	gene_id "GRCg6a_ONTann.124"; transcript_id "GRCg6a_ONTann.124.2"; reference_id "ENSGALT00000052745"; ref_gene_id "ENSGALG00000035780"; cov "25.203903"; FPKM "2.055991"; TPM "2.311179";
W	StringTie	exon	6346923	6347150	1000	+	.	gene_id "GRCg6a_ONTann.124"; transcript_id "GRCg6a_ONTann.124.2"; exon_number "1"; reference_id "ENSGALT00000052745"; ref_gene_id "ENSGALG00000035780"; cov "25.535765";
W	StringTie	exon	6398427	6398594	1000	+	.	gene_id "GRCg6a_ONTann.124"; transcript_id "GRCg6a_ONTann.124.2"; exon_number "2"; reference_id "ENSGALT00000052745"; ref_gene_id "ENSGALG00000035780"; cov "27.452379";
W	StringTie	exon	6409912	6410051	1000	+	.	gene_id "GRCg6a_ONTann.124"; transcript_id "GRCg6a_ONTann.124.2"; exon_number "3"; reference_id "ENSGALT00000052745"; ref_gene_id "ENSGALG00000035780"; cov "28.273809";
W	StringTie	exon	6430833	6430934	1000	+	.	gene_id "GRCg6a_ONTann.124"; transcript_id "GRCg6a_ONTann.124.2"; exon_number "4"; reference_id "ENSGALT00000052745"; ref_gene_id "ENSGALG00000035780"; cov "28.272141";
W	StringTie	exon	6437226	6437400	1000	+	.	gene_id "GRCg6a_ONTann.124"; transcript_id "GRCg6a_ONTann.124.2"; exon_number "5"; reference_id "ENSGALT00000052745"; ref_gene_id "ENSGALG00000035780"; cov "28.484898";
W	StringTie	exon	6444116	6444395	1000	+	.	gene_id "GRCg6a_ONTann.124"; transcript_id "GRCg6a_ONTann.124.2"; exon_number "6"; reference_id "ENSGALT00000052745"; ref_gene_id "ENSGALG00000035780"; cov "28.787798";
W	StringTie	exon	6446060	6447455	1000	+	.	gene_id "GRCg6a_ONTann.124"; transcript_id "GRCg6a_ONTann.124.2"; exon_number "7"; reference_id "ENSGALT00000052745"; ref_gene_id "ENSGALG00000035780"; cov "20.086981";
W	StringTie	transcript	6346923	6446691	1000	+	.	gene_id "GRCg6a_ONTann.124"; transcript_id "GRCg6a_ONTann.124.3"; cov "3.573441"; FPKM "0.291501"; TPM "0.327682";
W	StringTie	exon	6346923	6347150	1000	+	.	gene_id "GRCg6a_ONTann.124"; transcript_id "GRCg6a_ONTann.124.3"; exon_number "1"; cov "4.985805";
W	StringTie	exon	6398427	6398594	1000	+	.	gene_id "GRCg6a_ONTann.124"; transcript_id "GRCg6a_ONTann.124.3"; exon_number "2"; cov "4.416667";
W	StringTie	exon	6409912	6410051	1000	+	.	gene_id "GRCg6a_ONTann.124"; transcript_id "GRCg6a_ONTann.124.3"; exon_number "3"; cov "4.541667";
W	StringTie	exon	6444116	6444395	1000	+	.	gene_id "GRCg6a_ONTann.124"; transcript_id "GRCg6a_ONTann.124.3"; exon_number "4"; cov "3.517188";
W	StringTie	exon	6446060	6446691	1000	+	.	gene_id "GRCg6a_ONTann.124"; transcript_id "GRCg6a_ONTann.124.3"; exon_number "5"; cov "2.650210";
W	StringTie	transcript	6353162	6355753	1000	+	.	gene_id "GRCg6a_ONTann.125"; transcript_id "GRCg6a_ONTann.125.1"; cov "9.854432"; FPKM "0.803868"; TPM "0.903644";
W	StringTie	exon	6353162	6355753	1000	+	.	gene_id "GRCg6a_ONTann.125"; transcript_id "GRCg6a_ONTann.125.1"; exon_number "1"; cov "9.854432";
W	StringTie	transcript	6403651	6404098	1000	-	.	gene_id "GRCg6a_ONTann.127"; transcript_id "GRCg6a_ONTann.127.1"; cov "11.580358"; FPKM "0.944660"; TPM "1.061910";
W	StringTie	exon	6403651	6404098	1000	-	.	gene_id "GRCg6a_ONTann.127"; transcript_id "GRCg6a_ONTann.127.1"; exon_number "1"; cov "11.580358";
Z	StringTie	transcript	380906	383208	1000	+	.	gene_id "GRCg6a_ONTann.128"; transcript_id "GRCg6a_ONTann.128.1"; cov "11.304133"; FPKM "0.922127"; TPM "1.036580";
Z	StringTie	exon	380906	380992	1000	+	.	gene_id "GRCg6a_ONTann.128"; transcript_id "GRCg6a_ONTann.128.1"; exon_number "1"; cov "5.764890";
Z	StringTie	exon	381896	381995	1000	+	.	gene_id "GRCg6a_ONTann.128"; transcript_id "GRCg6a_ONTann.128.1"; exon_number "2"; cov "8.286922";
Z	StringTie	exon	382900	383208	1000	+	.	gene_id "GRCg6a_ONTann.128"; transcript_id "GRCg6a_ONTann.128.1"; exon_number "3"; cov "13.840169";
Z	StringTie	transcript	380906	391872	1000	+	.	gene_id "GRCg6a_ONTann.128"; transcript_id "GRCg6a_ONTann.128.2"; reference_id "ENSGALT00000070803"; ref_gene_id "ENSGALG00000038461"; ref_gene_name "FECH"; cov "3.315192"; FPKM "0.270434"; TPM "0.304001";
Z	StringTie	exon	380906	380992	1000	+	.	gene_id "GRCg6a_ONTann.128"; transcript_id "GRCg6a_ONTann.128.2"; exon_number "1"; reference_id "ENSGALT00000070803"; ref_gene_id "ENSGALG00000038461"; ref_gene_name "FECH"; cov "0.640543";
Z	StringTie	exon	381896	381995	1000	+	.	gene_id "GRCg6a_ONTann.128"; transcript_id "GRCg6a_ONTann.128.2"; exon_number "2"; reference_id "ENSGALT00000070803"; ref_gene_id "ENSGALG00000038461"; ref_gene_name "FECH"; cov "2.762308";
Z	StringTie	exon	382900	383019	1000	+	.	gene_id "GRCg6a_ONTann.128"; transcript_id "GRCg6a_ONTann.128.2"; exon_number "3"; reference_id "ENSGALT00000070803"; ref_gene_id "ENSGALG00000038461"; ref_gene_name "FECH"; cov "3.939167";
Z	StringTie	exon	383384	383532	1000	+	.	gene_id "GRCg6a_ONTann.128"; transcript_id "GRCg6a_ONTann.128.2"; exon_number "4"; reference_id "ENSGALT00000070803"; ref_gene_id "ENSGALG00000038461"; ref_gene_name "FECH"; cov "4.000000";
Z	StringTie	exon	387889	388023	1000	+	.	gene_id "GRCg6a_ONTann.128"; transcript_id "GRCg6a_ONTann.128.2"; exon_number "5"; reference_id "ENSGALT00000070803"; ref_gene_id "ENSGALG00000038461"; ref_gene_name "FECH"; cov "0.759596";
Z	StringTie	exon	388405	388511	1000	+	.	gene_id "GRCg6a_ONTann.128"; transcript_id "GRCg6a_ONTann.128.2"; exon_number "6"; reference_id "ENSGALT00000070803"; ref_gene_id "ENSGALG00000038461"; ref_gene_name "FECH"; cov "3.989875";
Z	StringTie	exon	388833	388931	1000	+	.	gene_id "GRCg6a_ONTann.128"; transcript_id "GRCg6a_ONTann.128.2"; exon_number "7"; reference_id "ENSGALT00000070803"; ref_gene_id "ENSGALG00000038461"; ref_gene_name "FECH"; cov "5.980186";
Z	StringTie	exon	389325	389432	1000	+	.	gene_id "GRCg6a_ONTann.128"; transcript_id "GRCg6a_ONTann.128.2"; exon_number "8"; reference_id "ENSGALT00000070803"; ref_gene_id "ENSGALG00000038461"; ref_gene_name "FECH"; cov "4.961686";
Z	StringTie	exon	390276	390440	1000	+	.	gene_id "GRCg6a_ONTann.128"; transcript_id "GRCg6a_ONTann.128.2"; exon_number "9"; reference_id "ENSGALT00000070803"; ref_gene_id "ENSGALG00000038461"; ref_gene_name "FECH"; cov "6.004349";
Z	StringTie	exon	390865	390924	1000	+	.	gene_id "GRCg6a_ONTann.128"; transcript_id "GRCg6a_ONTann.128.2"; exon_number "10"; reference_id "ENSGALT00000070803"; ref_gene_id "ENSGALG00000038461"; ref_gene_name "FECH"; cov "5.969841";
Z	StringTie	exon	391385	391872	1000	+	.	gene_id "GRCg6a_ONTann.128"; transcript_id "GRCg6a_ONTann.128.2"; exon_number "11"; reference_id "ENSGALT00000070803"; ref_gene_id "ENSGALG00000038461"; ref_gene_name "FECH"; cov "1.961172";
Z	StringTie	transcript	387828	391872	1000	+	.	gene_id "GRCg6a_ONTann.128"; transcript_id "GRCg6a_ONTann.128.3"; cov "14.294767"; FPKM "1.166086"; TPM "1.310819";
Z	StringTie	exon	387828	388023	1000	+	.	gene_id "GRCg6a_ONTann.128"; transcript_id "GRCg6a_ONTann.128.3"; exon_number "1"; cov "9.716605";
Z	StringTie	exon	388405	388511	1000	+	.	gene_id "GRCg6a_ONTann.128"; transcript_id "GRCg6a_ONTann.128.3"; exon_number "2"; cov "17.989876";
Z	StringTie	exon	388833	388931	1000	+	.	gene_id "GRCg6a_ONTann.128"; transcript_id "GRCg6a_ONTann.128.3"; exon_number "3"; cov "17.993397";
Z	StringTie	exon	389325	389432	1000	+	.	gene_id "GRCg6a_ONTann.128"; transcript_id "GRCg6a_ONTann.128.3"; exon_number "4"; cov "21.927202";
Z	StringTie	exon	390276	390440	1000	+	.	gene_id "GRCg6a_ONTann.128"; transcript_id "GRCg6a_ONTann.128.3"; exon_number "5"; cov "27.044943";
Z	StringTie	exon	390865	390924	1000	+	.	gene_id "GRCg6a_ONTann.128"; transcript_id "GRCg6a_ONTann.128.3"; exon_number "6"; cov "30.648136";
Z	StringTie	exon	391385	391872	1000	+	.	gene_id "GRCg6a_ONTann.128"; transcript_id "GRCg6a_ONTann.128.3"; exon_number "7"; cov "6.562174";
Z	StringTie	transcript	408006	423477	1000	-	.	gene_id "GRCg6a_ONTann.133"; transcript_id "GRCg6a_ONTann.133.1"; cov "4.337244"; FPKM "0.353808"; TPM "0.397722";
Z	StringTie	exon	408006	409706	1000	-	.	gene_id "GRCg6a_ONTann.133"; transcript_id "GRCg6a_ONTann.133.1"; exon_number "1"; cov "4.441671";
Z	StringTie	exon	423402	423477	1000	-	.	gene_id "GRCg6a_ONTann.133"; transcript_id "GRCg6a_ONTann.133.1"; exon_number "2"; cov "2.000000";
Z	StringTie	transcript	334255	343329	1000	+	.	gene_id "GRCg6a_ONTann.135"; transcript_id "GRCg6a_ONTann.135.1"; cov "6.266868"; FPKM "0.511215"; TPM "0.574667";
Z	StringTie	exon	334255	334305	1000	+	.	gene_id "GRCg6a_ONTann.135"; transcript_id "GRCg6a_ONTann.135.1"; exon_number "1"; cov "0.970588";
Z	StringTie	exon	334417	334631	1000	+	.	gene_id "GRCg6a_ONTann.135"; transcript_id "GRCg6a_ONTann.135.1"; exon_number "2"; cov "7.317829";
Z	StringTie	exon	342459	342651	1000	+	.	gene_id "GRCg6a_ONTann.135"; transcript_id "GRCg6a_ONTann.135.1"; exon_number "3"; cov "7.368653";
Z	StringTie	exon	343231	343329	1000	+	.	gene_id "GRCg6a_ONTann.135"; transcript_id "GRCg6a_ONTann.135.1"; exon_number "4"; cov "4.564935";
Z	StringTie	transcript	336828	343329	1000	+	.	gene_id "GRCg6a_ONTann.135"; transcript_id "GRCg6a_ONTann.135.2"; cov "3.547007"; FPKM "0.289345"; TPM "0.325258";
Z	StringTie	exon	336828	336912	1000	+	.	gene_id "GRCg6a_ONTann.135"; transcript_id "GRCg6a_ONTann.135.2"; exon_number "1"; cov "3.158823";
Z	StringTie	exon	342459	342651	1000	+	.	gene_id "GRCg6a_ONTann.135"; transcript_id "GRCg6a_ONTann.135.2"; exon_number "2"; cov "4.428239";
Z	StringTie	exon	343231	343329	1000	+	.	gene_id "GRCg6a_ONTann.135"; transcript_id "GRCg6a_ONTann.135.2"; exon_number "3"; cov "2.162338";
Z	StringTie	transcript	345213	349157	1000	+	.	gene_id "GRCg6a_ONTann.136"; transcript_id "GRCg6a_ONTann.136.1"; cov "11.884827"; FPKM "0.969496"; TPM "1.089830";
Z	StringTie	exon	345213	345311	1000	+	.	gene_id "GRCg6a_ONTann.136"; transcript_id "GRCg6a_ONTann.136.1"; exon_number "1"; cov "4.000000";
Z	StringTie	exon	345395	345456	1000	+	.	gene_id "GRCg6a_ONTann.136"; transcript_id "GRCg6a_ONTann.136.1"; exon_number "2"; cov "10.000000";
Z	StringTie	exon	345884	345956	1000	+	.	gene_id "GRCg6a_ONTann.136"; transcript_id "GRCg6a_ONTann.136.1"; exon_number "3"; cov "13.000000";
Z	StringTie	exon	346052	346122	1000	+	.	gene_id "GRCg6a_ONTann.136"; transcript_id "GRCg6a_ONTann.136.1"; exon_number "4"; cov "15.000000";
Z	StringTie	exon	348222	348304	1000	+	.	gene_id "GRCg6a_ONTann.136"; transcript_id "GRCg6a_ONTann.136.1"; exon_number "5"; cov "15.000000";
Z	StringTie	exon	348999	349157	1000	+	.	gene_id "GRCg6a_ONTann.136"; transcript_id "GRCg6a_ONTann.136.1"; exon_number "6"; cov "14.000000";
Z	StringTie	transcript	349474	349875	1000	-	.	gene_id "GRCg6a_ONTann.137"; transcript_id "GRCg6a_ONTann.137.1"; cov "34.920399"; FPKM "2.848607"; TPM "3.202174";
Z	StringTie	exon	349474	349875	1000	-	.	gene_id "GRCg6a_ONTann.137"; transcript_id "GRCg6a_ONTann.137.1"; exon_number "1"; cov "34.920399";
Z	StringTie	transcript	354089	360268	1000	+	.	gene_id "GRCg6a_ONTann.138"; transcript_id "GRCg6a_ONTann.138.1"; cov "5.075756"; FPKM "0.414051"; TPM "0.465443";
Z	StringTie	exon	354089	354389	1000	+	.	gene_id "GRCg6a_ONTann.138"; transcript_id "GRCg6a_ONTann.138.1"; exon_number "1"; cov "2.188631";
Z	StringTie	exon	355118	355230	1000	+	.	gene_id "GRCg6a_ONTann.138"; transcript_id "GRCg6a_ONTann.138.1"; exon_number "2"; cov "4.980089";
Z	StringTie	exon	355739	355903	1000	+	.	gene_id "GRCg6a_ONTann.138"; transcript_id "GRCg6a_ONTann.138.1"; exon_number "3"; cov "5.925757";
Z	StringTie	exon	356342	356453	1000	+	.	gene_id "GRCg6a_ONTann.138"; transcript_id "GRCg6a_ONTann.138.1"; exon_number "4"; cov "8.169237";
Z	StringTie	exon	357566	357641	1000	+	.	gene_id "GRCg6a_ONTann.138"; transcript_id "GRCg6a_ONTann.138.1"; exon_number "5"; cov "8.027528";
Z	StringTie	exon	358957	359089	1000	+	.	gene_id "GRCg6a_ONTann.138"; transcript_id "GRCg6a_ONTann.138.1"; exon_number "6"; cov "8.267088";
Z	StringTie	exon	360181	360268	1000	+	.	gene_id "GRCg6a_ONTann.138"; transcript_id "GRCg6a_ONTann.138.1"; exon_number "7"; cov "2.170454";
Z	StringTie	transcript	362835	366827	1000	+	.	gene_id "GRCg6a_ONTann.139"; transcript_id "GRCg6a_ONTann.139.1"; cov "13.306070"; FPKM "1.085433"; TPM "1.220157";
Z	StringTie	exon	362835	363274	1000	+	.	gene_id "GRCg6a_ONTann.139"; transcript_id "GRCg6a_ONTann.139.1"; exon_number "1"; cov "1.443182";
Z	StringTie	exon	363525	363663	1000	+	.	gene_id "GRCg6a_ONTann.139"; transcript_id "GRCg6a_ONTann.139.1"; exon_number "2"; cov "2.000000";
Z	StringTie	exon	364352	364482	1000	+	.	gene_id "GRCg6a_ONTann.139"; transcript_id "GRCg6a_ONTann.139.1"; exon_number "3"; cov "3.908397";
Z	StringTie	exon	365594	366827	1000	+	.	gene_id "GRCg6a_ONTann.139"; transcript_id "GRCg6a_ONTann.139.1"; exon_number "4"; cov "19.807131";
Z	StringTie	transcript	366975	378517	1000	+	.	gene_id "GRCg6a_ONTann.140"; transcript_id "GRCg6a_ONTann.140.1"; reference_id "ENSGALT00000051570"; ref_gene_id "ENSGALG00000040506"; ref_gene_name "NARS"; cov "213.769211"; FPKM "17.438072"; TPM "19.602476";
Z	StringTie	exon	366975	367068	1000	+	.	gene_id "GRCg6a_ONTann.140"; transcript_id "GRCg6a_ONTann.140.1"; exon_number "1"; reference_id "ENSGALT00000051570"; ref_gene_id "ENSGALG00000040506"; ref_gene_name "NARS"; cov "76.263939";
Z	StringTie	exon	368038	368120	1000	+	.	gene_id "GRCg6a_ONTann.140"; transcript_id "GRCg6a_ONTann.140.1"; exon_number "2"; reference_id "ENSGALT00000051570"; ref_gene_id "ENSGALG00000040506"; ref_gene_name "NARS"; cov "160.676346";
Z	StringTie	exon	368284	368349	1000	+	.	gene_id "GRCg6a_ONTann.140"; transcript_id "GRCg6a_ONTann.140.1"; exon_number "3"; reference_id "ENSGALT00000051570"; ref_gene_id "ENSGALG00000040506"; ref_gene_name "NARS"; cov "160.895538";
Z	StringTie	exon	368457	368549	1000	+	.	gene_id "GRCg6a_ONTann.140"; transcript_id "GRCg6a_ONTann.140.1"; exon_number "4"; reference_id "ENSGALT00000051570"; ref_gene_id "ENSGALG00000040506"; ref_gene_name "NARS"; cov "209.508743";
Z	StringTie	exon	368932	369021	1000	+	.	gene_id "GRCg6a_ONTann.140"; transcript_id "GRCg6a_ONTann.140.1"; exon_number "5"; reference_id "ENSGALT00000051570"; ref_gene_id "ENSGALG00000040506"; ref_gene_name "NARS"; cov "158.205551";
Z	StringTie	exon	369750	369828	1000	+	.	gene_id "GRCg6a_ONTann.140"; transcript_id "GRCg6a_ONTann.140.1"; exon_number "6"; reference_id "ENSGALT00000051570"; ref_gene_id "ENSGALG00000040506"; ref_gene_name "NARS"; cov "168.471375";
Z	StringTie	exon	370585	370655	1000	+	.	gene_id "GRCg6a_ONTann.140"; transcript_id "GRCg6a_ONTann.140.1"; exon_number "7"; reference_id "ENSGALT00000051570"; ref_gene_id "ENSGALG00000040506"; ref_gene_name "NARS"; cov "166.896133";
Z	StringTie	exon	371245	371331	1000	+	.	gene_id "GRCg6a_ONTann.140"; transcript_id "GRCg6a_ONTann.140.1"; exon_number "8"; reference_id "ENSGALT00000051570"; ref_gene_id "ENSGALG00000040506"; ref_gene_name "NARS"; cov "171.125534";
Z	StringTie	exon	372491	372712	1000	+	.	gene_id "GRCg6a_ONTann.140"; transcript_id "GRCg6a_ONTann.140.1"; exon_number "9"; reference_id "ENSGALT00000051570"; ref_gene_id "ENSGALG00000040506"; ref_gene_name "NARS"; cov "175.621811";
Z	StringTie	exon	373084	373283	1000	+	.	gene_id "GRCg6a_ONTann.140"; transcript_id "GRCg6a_ONTann.140.1"; exon_number "10"; reference_id "ENSGALT00000051570"; ref_gene_id "ENSGALG00000040506"; ref_gene_name "NARS"; cov "181.123627";
Z	StringTie	exon	373704	373839	1000	+	.	gene_id "GRCg6a_ONTann.140"; transcript_id "GRCg6a_ONTann.140.1"; exon_number "11"; reference_id "ENSGALT00000051570"; ref_gene_id "ENSGALG00000040506"; ref_gene_name "NARS"; cov "198.323151";
Z	StringTie	exon	374835	374948	1000	+	.	gene_id "GRCg6a_ONTann.140"; transcript_id "GRCg6a_ONTann.140.1"; exon_number "12"; reference_id "ENSGALT00000051570"; ref_gene_id "ENSGALG00000040506"; ref_gene_name "NARS"; cov "205.899307";
Z	StringTie	exon	375724	375855	1000	+	.	gene_id "GRCg6a_ONTann.140"; transcript_id "GRCg6a_ONTann.140.1"; exon_number "13"; reference_id "ENSGALT00000051570"; ref_gene_id "ENSGALG00000040506"; ref_gene_name "NARS"; cov "218.337219";
Z	StringTie	exon	376386	376517	1000	+	.	gene_id "GRCg6a_ONTann.140"; transcript_id "GRCg6a_ONTann.140.1"; exon_number "14"; reference_id "ENSGALT00000051570"; ref_gene_id "ENSGALG00000040506"; ref_gene_name "NARS"; cov "252.197006";
Z	StringTie	exon	377120	378517	1000	+	.	gene_id "GRCg6a_ONTann.140"; transcript_id "GRCg6a_ONTann.140.1"; exon_number "15"; reference_id "ENSGALT00000051570"; ref_gene_id "ENSGALG00000040506"; ref_gene_name "NARS"; cov "248.930496";
Z	StringTie	transcript	824105	833390	1000	+	.	gene_id "GRCg6a_ONTann.142"; transcript_id "GRCg6a_ONTann.142.1"; cov "3.155153"; FPKM "0.257379"; TPM "0.289325";
Z	StringTie	exon	824105	824498	1000	+	.	gene_id "GRCg6a_ONTann.142"; transcript_id "GRCg6a_ONTann.142.1"; exon_number "1"; cov "1.504424";
Z	StringTie	exon	830237	830414	1000	+	.	gene_id "GRCg6a_ONTann.142"; transcript_id "GRCg6a_ONTann.142.1"; exon_number "2"; cov "3.369382";
Z	StringTie	exon	831849	833390	1000	+	.	gene_id "GRCg6a_ONTann.142"; transcript_id "GRCg6a_ONTann.142.1"; exon_number "3"; cov "3.552205";
Z	StringTie	transcript	835013	841725	1000	+	.	gene_id "GRCg6a_ONTann.143"; transcript_id "GRCg6a_ONTann.143.1"; cov "10.094694"; FPKM "0.823468"; TPM "0.925676";
Z	StringTie	exon	835013	835769	1000	+	.	gene_id "GRCg6a_ONTann.143"; transcript_id "GRCg6a_ONTann.143.1"; exon_number "1"; cov "1.188904";
Z	StringTie	exon	836918	837043	1000	+	.	gene_id "GRCg6a_ONTann.143"; transcript_id "GRCg6a_ONTann.143.1"; exon_number "2"; cov "2.000000";
Z	StringTie	exon	838406	841725	1000	+	.	gene_id "GRCg6a_ONTann.143"; transcript_id "GRCg6a_ONTann.143.1"; exon_number "3"; cov "12.432530";
Z	StringTie	transcript	757758	760115	1000	+	.	gene_id "GRCg6a_ONTann.146"; transcript_id "GRCg6a_ONTann.146.1"; cov "16.847433"; FPKM "1.374318"; TPM "1.544897";
Z	StringTie	exon	757758	760115	1000	+	.	gene_id "GRCg6a_ONTann.146"; transcript_id "GRCg6a_ONTann.146.1"; exon_number "1"; cov "16.847433";
Z	StringTie	transcript	767320	776519	1000	-	.	gene_id "GRCg6a_ONTann.147"; transcript_id "GRCg6a_ONTann.147.1"; cov "15.224329"; FPKM "1.241914"; TPM "1.396060";
Z	StringTie	exon	767320	768392	1000	-	.	gene_id "GRCg6a_ONTann.147"; transcript_id "GRCg6a_ONTann.147.1"; exon_number "1"; cov "17.608574";
Z	StringTie	exon	773696	773744	1000	-	.	gene_id "GRCg6a_ONTann.147"; transcript_id "GRCg6a_ONTann.147.1"; exon_number "2"; cov "2.000000";
Z	StringTie	exon	776376	776519	1000	-	.	gene_id "GRCg6a_ONTann.147"; transcript_id "GRCg6a_ONTann.147.1"; exon_number "3"; cov "1.958333";
Z	StringTie	transcript	853367	869944	1000	+	.	gene_id "GRCg6a_ONTann.149"; transcript_id "GRCg6a_ONTann.149.2"; cov "2.778660"; FPKM "0.226667"; TPM "0.254801";
Z	StringTie	exon	853367	853839	1000	+	.	gene_id "GRCg6a_ONTann.149"; transcript_id "GRCg6a_ONTann.149.2"; exon_number "1"; cov "10.127092";
Z	StringTie	exon	854608	854733	1000	+	.	gene_id "GRCg6a_ONTann.149"; transcript_id "GRCg6a_ONTann.149.2"; exon_number "2"; cov "8.299368";
Z	StringTie	exon	863935	869944	1000	+	.	gene_id "GRCg6a_ONTann.149"; transcript_id "GRCg6a_ONTann.149.2"; exon_number "3"; cov "2.084581";
Z	StringTie	transcript	853900	892046	1000	+	.	gene_id "GRCg6a_ONTann.149"; transcript_id "GRCg6a_ONTann.149.3"; cov "4.298028"; FPKM "0.350609"; TPM "0.394126";
Z	StringTie	exon	853900	854167	1000	+	.	gene_id "GRCg6a_ONTann.149"; transcript_id "GRCg6a_ONTann.149.3"; exon_number "1"; cov "0.623784";
Z	StringTie	exon	854608	854733	1000	+	.	gene_id "GRCg6a_ONTann.149"; transcript_id "GRCg6a_ONTann.149.3"; exon_number "2"; cov "0.873619";
Z	StringTie	exon	863935	866294	1000	+	.	gene_id "GRCg6a_ONTann.149"; transcript_id "GRCg6a_ONTann.149.3"; exon_number "3"; cov "0.077421";
Z	StringTie	exon	882129	882407	1000	+	.	gene_id "GRCg6a_ONTann.149"; transcript_id "GRCg6a_ONTann.149.3"; exon_number "4"; cov "2.024062";
Z	StringTie	exon	888561	888673	1000	+	.	gene_id "GRCg6a_ONTann.149"; transcript_id "GRCg6a_ONTann.149.3"; exon_number "5"; cov "2.123308";
Z	StringTie	exon	889268	889415	1000	+	.	gene_id "GRCg6a_ONTann.149"; transcript_id "GRCg6a_ONTann.149.3"; exon_number "6"; cov "2.147382";
Z	StringTie	exon	889683	892046	1000	+	.	gene_id "GRCg6a_ONTann.149"; transcript_id "GRCg6a_ONTann.149.3"; exon_number "7"; cov "9.617521";
Z	StringTie	transcript	853940	869944	1000	+	.	gene_id "GRCg6a_ONTann.149"; transcript_id "GRCg6a_ONTann.149.4"; cov "31.345413"; FPKM "2.556980"; TPM "2.874351";
Z	StringTie	exon	853940	854167	1000	+	.	gene_id "GRCg6a_ONTann.149"; transcript_id "GRCg6a_ONTann.149.4"; exon_number "1"; cov "1.051233";
Z	StringTie	exon	863935	869944	1000	+	.	gene_id "GRCg6a_ONTann.149"; transcript_id "GRCg6a_ONTann.149.4"; exon_number "2"; cov "32.494675";
Z	StringTie	transcript	853940	869944	1000	+	.	gene_id "GRCg6a_ONTann.149"; transcript_id "GRCg6a_ONTann.149.5"; cov "7.516055"; FPKM "0.613117"; TPM "0.689217";
Z	StringTie	exon	853940	854167	1000	+	.	gene_id "GRCg6a_ONTann.149"; transcript_id "GRCg6a_ONTann.149.5"; exon_number "1"; cov "12.383686";
Z	StringTie	exon	854608	854733	1000	+	.	gene_id "GRCg6a_ONTann.149"; transcript_id "GRCg6a_ONTann.149.5"; exon_number "2"; cov "27.518953";
Z	StringTie	exon	863935	869944	1000	+	.	gene_id "GRCg6a_ONTann.149"; transcript_id "GRCg6a_ONTann.149.5"; exon_number "3"; cov "6.912031";
Z	StringTie	transcript	878931	879872	1000	-	.	gene_id "GRCg6a_ONTann.152"; transcript_id "GRCg6a_ONTann.152.1"; cov "20.013510"; FPKM "1.632588"; TPM "1.835224";
Z	StringTie	exon	878931	879872	1000	-	.	gene_id "GRCg6a_ONTann.152"; transcript_id "GRCg6a_ONTann.152.1"; exon_number "1"; cov "20.013510";
Z	StringTie	transcript	891007	892444	1000	-	.	gene_id "GRCg6a_ONTann.153"; transcript_id "GRCg6a_ONTann.153.1"; cov "33.914719"; FPKM "2.766569"; TPM "3.109954";
Z	StringTie	exon	891007	892444	1000	-	.	gene_id "GRCg6a_ONTann.153"; transcript_id "GRCg6a_ONTann.153.1"; exon_number "1"; cov "33.914719";
Z	StringTie	transcript	494809	496395	1000	-	.	gene_id "GRCg6a_ONTann.155"; transcript_id "GRCg6a_ONTann.155.1"; cov "13.890989"; FPKM "1.133148"; TPM "1.273793";
Z	StringTie	exon	494809	496395	1000	-	.	gene_id "GRCg6a_ONTann.155"; transcript_id "GRCg6a_ONTann.155.1"; exon_number "1"; cov "13.890989";
Z	StringTie	transcript	518125	519060	1000	+	.	gene_id "GRCg6a_ONTann.156"; transcript_id "GRCg6a_ONTann.156.1"; cov "9.221817"; FPKM "0.752263"; TPM "0.845634";
Z	StringTie	exon	518125	519060	1000	+	.	gene_id "GRCg6a_ONTann.156"; transcript_id "GRCg6a_ONTann.156.1"; exon_number "1"; cov "9.221817";
Z	StringTie	transcript	522350	523269	1000	+	.	gene_id "GRCg6a_ONTann.157"; transcript_id "GRCg6a_ONTann.157.1"; cov "5.602174"; FPKM "0.456993"; TPM "0.513715";
Z	StringTie	exon	522350	523269	1000	+	.	gene_id "GRCg6a_ONTann.157"; transcript_id "GRCg6a_ONTann.157.1"; exon_number "1"; cov "5.602174";
Z	StringTie	transcript	526343	527812	1000	-	.	gene_id "GRCg6a_ONTann.158"; transcript_id "GRCg6a_ONTann.158.1"; cov "6.812245"; FPKM "0.555704"; TPM "0.624678";
Z	StringTie	exon	526343	527812	1000	-	.	gene_id "GRCg6a_ONTann.158"; transcript_id "GRCg6a_ONTann.158.1"; exon_number "1"; cov "6.812245";
Z	StringTie	transcript	528381	528792	1000	-	.	gene_id "GRCg6a_ONTann.159"; transcript_id "GRCg6a_ONTann.159.1"; cov "5.237864"; FPKM "0.427275"; TPM "0.480308";
Z	StringTie	exon	528381	528792	1000	-	.	gene_id "GRCg6a_ONTann.159"; transcript_id "GRCg6a_ONTann.159.1"; exon_number "1"; cov "5.237864";
Z	StringTie	transcript	532665	533323	1000	+	.	gene_id "GRCg6a_ONTann.162"; transcript_id "GRCg6a_ONTann.162.1"; cov "14.874052"; FPKM "1.213340"; TPM "1.363939";
Z	StringTie	exon	532665	533323	1000	+	.	gene_id "GRCg6a_ONTann.162"; transcript_id "GRCg6a_ONTann.162.1"; exon_number "1"; cov "14.874052";
Z	StringTie	transcript	566826	568516	1000	-	.	gene_id "GRCg6a_ONTann.164"; transcript_id "GRCg6a_ONTann.164.1"; cov "7.650503"; FPKM "0.624084"; TPM "0.701545";
Z	StringTie	exon	566826	568516	1000	-	.	gene_id "GRCg6a_ONTann.164"; transcript_id "GRCg6a_ONTann.164.1"; exon_number "1"; cov "7.650503";
Z	StringTie	transcript	585664	586872	1000	+	.	gene_id "GRCg6a_ONTann.166"; transcript_id "GRCg6a_ONTann.166.1"; cov "6.595533"; FPKM "0.538026"; TPM "0.604805";
Z	StringTie	exon	585664	586872	1000	+	.	gene_id "GRCg6a_ONTann.166"; transcript_id "GRCg6a_ONTann.166.1"; exon_number "1"; cov "6.595533";
Z	StringTie	transcript	593051	607663	1000	+	.	gene_id "GRCg6a_ONTann.167"; transcript_id "GRCg6a_ONTann.167.1"; reference_id "ENSGALT00000050991"; ref_gene_id "ENSGALG00000033862"; cov "1087.166870"; FPKM "88.684875"; TPM "99.692383";
Z	StringTie	exon	593051	593369	1000	+	.	gene_id "GRCg6a_ONTann.167"; transcript_id "GRCg6a_ONTann.167.1"; exon_number "1"; reference_id "ENSGALT00000050991"; ref_gene_id "ENSGALG00000033862"; cov "905.290161";
Z	StringTie	exon	594821	594917	1000	+	.	gene_id "GRCg6a_ONTann.167"; transcript_id "GRCg6a_ONTann.167.1"; exon_number "2"; reference_id "ENSGALT00000050991"; ref_gene_id "ENSGALG00000033862"; cov "1090.712769";
Z	StringTie	exon	595959	596132	1000	+	.	gene_id "GRCg6a_ONTann.167"; transcript_id "GRCg6a_ONTann.167.1"; exon_number "3"; reference_id "ENSGALT00000050991"; ref_gene_id "ENSGALG00000033862"; cov "1095.142700";
Z	StringTie	exon	597962	598084	1000	+	.	gene_id "GRCg6a_ONTann.167"; transcript_id "GRCg6a_ONTann.167.1"; exon_number "4"; reference_id "ENSGALT00000050991"; ref_gene_id "ENSGALG00000033862"; cov "1104.806641";
Z	StringTie	exon	598446	598515	1000	+	.	gene_id "GRCg6a_ONTann.167"; transcript_id "GRCg6a_ONTann.167.1"; exon_number "5"; reference_id "ENSGALT00000050991"; ref_gene_id "ENSGALG00000033862"; cov "1113.926880";
Z	StringTie	exon	599146	599318	1000	+	.	gene_id "GRCg6a_ONTann.167"; transcript_id "GRCg6a_ONTann.167.1"; exon_number "6"; reference_id "ENSGALT00000050991"; ref_gene_id "ENSGALG00000033862"; cov "1122.892212";
Z	StringTie	exon	600628	600732	1000	+	.	gene_id "GRCg6a_ONTann.167"; transcript_id "GRCg6a_ONTann.167.1"; exon_number "7"; reference_id "ENSGALT00000050991"; ref_gene_id "ENSGALG00000033862"; cov "1139.074463";
Z	StringTie	exon	607485	607663	1000	+	.	gene_id "GRCg6a_ONTann.167"; transcript_id "GRCg6a_ONTann.167.1"; exon_number "8"; reference_id "ENSGALT00000050991"; ref_gene_id "ENSGALG00000033862"; cov "1191.817627";
Z	StringTie	transcript	593160	604838	1000	+	.	gene_id "GRCg6a_ONTann.167"; transcript_id "GRCg6a_ONTann.167.2"; cov "96.122009"; FPKM "7.841085"; TPM "8.814316";
Z	StringTie	exon	593160	593369	1000	+	.	gene_id "GRCg6a_ONTann.167"; transcript_id "GRCg6a_ONTann.167.2"; exon_number "1"; cov "80.292328";
Z	StringTie	exon	594821	594917	1000	+	.	gene_id "GRCg6a_ONTann.167"; transcript_id "GRCg6a_ONTann.167.2"; exon_number "2"; cov "97.367210";
Z	StringTie	exon	595959	596132	1000	+	.	gene_id "GRCg6a_ONTann.167"; transcript_id "GRCg6a_ONTann.167.2"; exon_number "3"; cov "96.991295";
Z	StringTie	exon	597962	598084	1000	+	.	gene_id "GRCg6a_ONTann.167"; transcript_id "GRCg6a_ONTann.167.2"; exon_number "4"; cov "97.282913";
Z	StringTie	exon	598446	598515	1000	+	.	gene_id "GRCg6a_ONTann.167"; transcript_id "GRCg6a_ONTann.167.2"; exon_number "5"; cov "98.357193";
Z	StringTie	exon	599146	599318	1000	+	.	gene_id "GRCg6a_ONTann.167"; transcript_id "GRCg6a_ONTann.167.2"; exon_number "6"; cov "97.902992";
Z	StringTie	exon	600628	600732	1000	+	.	gene_id "GRCg6a_ONTann.167"; transcript_id "GRCg6a_ONTann.167.2"; exon_number "7"; cov "100.044655";
Z	StringTie	exon	604791	604838	1000	+	.	gene_id "GRCg6a_ONTann.167"; transcript_id "GRCg6a_ONTann.167.2"; exon_number "8"; cov "98.602440";
Z	StringTie	transcript	613158	672120	1000	+	.	gene_id "GRCg6a_ONTann.168"; transcript_id "GRCg6a_ONTann.168.1"; cov "3.325764"; FPKM "0.271297"; TPM "0.304970";
Z	StringTie	exon	613158	613341	1000	+	.	gene_id "GRCg6a_ONTann.168"; transcript_id "GRCg6a_ONTann.168.1"; exon_number "1"; cov "1.782609";
Z	StringTie	exon	642915	642988	1000	+	.	gene_id "GRCg6a_ONTann.168"; transcript_id "GRCg6a_ONTann.168.1"; exon_number "2"; cov "3.107249";
Z	StringTie	exon	671686	672120	1000	+	.	gene_id "GRCg6a_ONTann.168"; transcript_id "GRCg6a_ONTann.168.1"; exon_number "3"; cov "4.015674";
Z	StringTie	transcript	617969	619316	1000	-	.	gene_id "GRCg6a_ONTann.169"; transcript_id "GRCg6a_ONTann.169.1"; cov "76.532997"; FPKM "6.243125"; TPM "7.018019";
Z	StringTie	exon	617969	619316	1000	-	.	gene_id "GRCg6a_ONTann.169"; transcript_id "GRCg6a_ONTann.169.1"; exon_number "1"; cov "76.532997";
Z	StringTie	transcript	624545	672120	1000	+	.	gene_id "GRCg6a_ONTann.168"; transcript_id "GRCg6a_ONTann.168.2"; cov "8.654938"; FPKM "0.706020"; TPM "0.793651";
Z	StringTie	exon	624545	624707	1000	+	.	gene_id "GRCg6a_ONTann.168"; transcript_id "GRCg6a_ONTann.168.2"; exon_number "1"; cov "2.969325";
Z	StringTie	exon	642915	642988	1000	+	.	gene_id "GRCg6a_ONTann.168"; transcript_id "GRCg6a_ONTann.168.2"; exon_number "2"; cov "9.107248";
Z	StringTie	exon	671686	672120	1000	+	.	gene_id "GRCg6a_ONTann.168"; transcript_id "GRCg6a_ONTann.168.2"; exon_number "3"; cov "10.708465";
Z	StringTie	transcript	690121	691728	1000	-	.	gene_id "GRCg6a_ONTann.172"; transcript_id "GRCg6a_ONTann.172.1"; cov "7.461725"; FPKM "0.608685"; TPM "0.684235";
Z	StringTie	exon	690121	691728	1000	-	.	gene_id "GRCg6a_ONTann.172"; transcript_id "GRCg6a_ONTann.172.1"; exon_number "1"; cov "7.461725";
Z	StringTie	transcript	714890	716246	1000	-	.	gene_id "GRCg6a_ONTann.174"; transcript_id "GRCg6a_ONTann.174.1"; cov "4.890199"; FPKM "0.398915"; TPM "0.448428";
Z	StringTie	exon	714890	716246	1000	-	.	gene_id "GRCg6a_ONTann.174"; transcript_id "GRCg6a_ONTann.174.1"; exon_number "1"; cov "4.890199";
Z	StringTie	transcript	725245	725727	1000	-	.	gene_id "GRCg6a_ONTann.175"; transcript_id "GRCg6a_ONTann.175.1"; cov "5.879917"; FPKM "0.479650"; TPM "0.539184";
Z	StringTie	exon	725245	725727	1000	-	.	gene_id "GRCg6a_ONTann.175"; transcript_id "GRCg6a_ONTann.175.1"; exon_number "1"; cov "5.879917";
Z	StringTie	transcript	899271	905656	1000	+	.	gene_id "GRCg6a_ONTann.176"; transcript_id "GRCg6a_ONTann.176.1"; cov "679.788025"; FPKM "55.453232"; TPM "62.336052";
Z	StringTie	exon	899271	899525	1000	+	.	gene_id "GRCg6a_ONTann.176"; transcript_id "GRCg6a_ONTann.176.1"; exon_number "1"; cov "674.310059";
Z	StringTie	exon	899751	899860	1000	+	.	gene_id "GRCg6a_ONTann.176"; transcript_id "GRCg6a_ONTann.176.1"; exon_number "2"; cov "2046.272583";
Z	StringTie	exon	901513	901662	1000	+	.	gene_id "GRCg6a_ONTann.176"; transcript_id "GRCg6a_ONTann.176.1"; exon_number "3"; cov "2055.082764";
Z	StringTie	exon	903034	903153	1000	+	.	gene_id "GRCg6a_ONTann.176"; transcript_id "GRCg6a_ONTann.176.1"; exon_number "4"; cov "1702.423340";
Z	StringTie	exon	903845	903902	1000	+	.	gene_id "GRCg6a_ONTann.176"; transcript_id "GRCg6a_ONTann.176.1"; exon_number "5"; cov "1751.877075";
Z	StringTie	exon	904318	905656	1000	+	.	gene_id "GRCg6a_ONTann.176"; transcript_id "GRCg6a_ONTann.176.1"; exon_number "6"; cov "276.421234";
Z	StringTie	transcript	911954	916607	1000	+	.	gene_id "GRCg6a_ONTann.177"; transcript_id "GRCg6a_ONTann.177.1"; cov "121.134163"; FPKM "9.881434"; TPM "11.107911";
Z	StringTie	exon	911954	912246	1000	+	.	gene_id "GRCg6a_ONTann.177"; transcript_id "GRCg6a_ONTann.177.1"; exon_number "1"; cov "23.211603";
Z	StringTie	exon	912870	913120	1000	+	.	gene_id "GRCg6a_ONTann.177"; transcript_id "GRCg6a_ONTann.177.1"; exon_number "2"; cov "159.364700";
Z	StringTie	exon	916390	916607	1000	+	.	gene_id "GRCg6a_ONTann.177"; transcript_id "GRCg6a_ONTann.177.1"; exon_number "3"; cov "208.727936";
Z	StringTie	transcript	927357	934730	1000	-	.	gene_id "GRCg6a_ONTann.178"; transcript_id "GRCg6a_ONTann.178.1"; cov "6.186315"; FPKM "0.504644"; TPM "0.567280";
Z	StringTie	exon	927357	928420	1000	-	.	gene_id "GRCg6a_ONTann.178"; transcript_id "GRCg6a_ONTann.178.1"; exon_number "1"; cov "6.674812";
Z	StringTie	exon	934582	934730	1000	-	.	gene_id "GRCg6a_ONTann.178"; transcript_id "GRCg6a_ONTann.178.1"; exon_number "2"; cov "2.697987";
Z	StringTie	transcript	930747	931791	1000	+	.	gene_id "GRCg6a_ONTann.179"; transcript_id "GRCg6a_ONTann.179.1"; cov "3.359570"; FPKM "0.274055"; TPM "0.308070";
Z	StringTie	exon	930747	930908	1000	+	.	gene_id "GRCg6a_ONTann.179"; transcript_id "GRCg6a_ONTann.179.1"; exon_number "1"; cov "2.932785";
Z	StringTie	exon	931093	931132	1000	+	.	gene_id "GRCg6a_ONTann.179"; transcript_id "GRCg6a_ONTann.179.1"; exon_number "2"; cov "4.000000";
Z	StringTie	exon	931686	931791	1000	+	.	gene_id "GRCg6a_ONTann.179"; transcript_id "GRCg6a_ONTann.179.1"; exon_number "3"; cov "3.770154";
Z	StringTie	transcript	930747	931791	1000	+	.	gene_id "GRCg6a_ONTann.179"; transcript_id "GRCg6a_ONTann.179.2"; cov "3.309561"; FPKM "0.269975"; TPM "0.303484";
Z	StringTie	exon	930747	930849	1000	+	.	gene_id "GRCg6a_ONTann.179"; transcript_id "GRCg6a_ONTann.179.2"; exon_number "1"; cov "2.567422";
Z	StringTie	exon	931093	931132	1000	+	.	gene_id "GRCg6a_ONTann.179"; transcript_id "GRCg6a_ONTann.179.2"; exon_number "2"; cov "4.000000";
Z	StringTie	exon	931686	931791	1000	+	.	gene_id "GRCg6a_ONTann.179"; transcript_id "GRCg6a_ONTann.179.2"; exon_number "3"; cov "3.770154";
Z	StringTie	transcript	930747	931791	1000	+	.	gene_id "GRCg6a_ONTann.179"; transcript_id "GRCg6a_ONTann.179.3"; cov "2.270674"; FPKM "0.185229"; TPM "0.208219";
Z	StringTie	exon	930747	931132	1000	+	.	gene_id "GRCg6a_ONTann.179"; transcript_id "GRCg6a_ONTann.179.3"; exon_number "1"; cov "2.117732";
Z	StringTie	exon	931686	931791	1000	+	.	gene_id "GRCg6a_ONTann.179"; transcript_id "GRCg6a_ONTann.179.3"; exon_number "2"; cov "2.827616";
Z	StringTie	transcript	944028	945900	1000	+	.	gene_id "GRCg6a_ONTann.182"; transcript_id "GRCg6a_ONTann.182.2"; cov "86.805496"; FPKM "7.081097"; TPM "7.959999";
Z	StringTie	exon	944028	945900	1000	+	.	gene_id "GRCg6a_ONTann.182"; transcript_id "GRCg6a_ONTann.182.2"; exon_number "1"; cov "86.805496";
Z	StringTie	transcript	951125	953008	1000	-	.	gene_id "GRCg6a_ONTann.183"; transcript_id "GRCg6a_ONTann.183.1"; cov "10.070064"; FPKM "0.821458"; TPM "0.923417";
Z	StringTie	exon	951125	953008	1000	-	.	gene_id "GRCg6a_ONTann.183"; transcript_id "GRCg6a_ONTann.183.1"; exon_number "1"; cov "10.070064";
Z	StringTie	transcript	955571	962385	1000	-	.	gene_id "GRCg6a_ONTann.184"; transcript_id "GRCg6a_ONTann.184.1"; cov "21.113874"; FPKM "1.722350"; TPM "1.936126";
Z	StringTie	exon	955571	955709	1000	-	.	gene_id "GRCg6a_ONTann.184"; transcript_id "GRCg6a_ONTann.184.1"; exon_number "1"; cov "18.324417";
Z	StringTie	exon	956290	956348	1000	-	.	gene_id "GRCg6a_ONTann.184"; transcript_id "GRCg6a_ONTann.184.1"; exon_number "2"; cov "26.468088";
Z	StringTie	exon	956711	956834	1000	-	.	gene_id "GRCg6a_ONTann.184"; transcript_id "GRCg6a_ONTann.184.1"; exon_number "3"; cov "25.681063";
Z	StringTie	exon	958289	958388	1000	-	.	gene_id "GRCg6a_ONTann.184"; transcript_id "GRCg6a_ONTann.184.1"; exon_number "4"; cov "26.408751";
Z	StringTie	exon	959095	959156	1000	-	.	gene_id "GRCg6a_ONTann.184"; transcript_id "GRCg6a_ONTann.184.1"; exon_number "5"; cov "27.052280";
Z	StringTie	exon	961073	961180	1000	-	.	gene_id "GRCg6a_ONTann.184"; transcript_id "GRCg6a_ONTann.184.1"; exon_number "6"; cov "31.320450";
Z	StringTie	exon	961262	961416	1000	-	.	gene_id "GRCg6a_ONTann.184"; transcript_id "GRCg6a_ONTann.184.1"; exon_number "7"; cov "20.000000";
Z	StringTie	exon	962168	962385	1000	-	.	gene_id "GRCg6a_ONTann.184"; transcript_id "GRCg6a_ONTann.184.1"; exon_number "8"; cov "10.463303";
Z	StringTie	transcript	955571	957484	1000	-	.	gene_id "GRCg6a_ONTann.184"; transcript_id "GRCg6a_ONTann.184.2"; cov "2.799808"; FPKM "0.228392"; TPM "0.256740";
Z	StringTie	exon	955571	955709	1000	-	.	gene_id "GRCg6a_ONTann.184"; transcript_id "GRCg6a_ONTann.184.2"; exon_number "1"; cov "7.075767";
Z	StringTie	exon	956290	956348	1000	-	.	gene_id "GRCg6a_ONTann.184"; transcript_id "GRCg6a_ONTann.184.2"; exon_number "2"; cov "1.917529";
Z	StringTie	exon	956711	956834	1000	-	.	gene_id "GRCg6a_ONTann.184"; transcript_id "GRCg6a_ONTann.184.2"; exon_number "3"; cov "1.030957";
Z	StringTie	exon	957310	957484	1000	-	.	gene_id "GRCg6a_ONTann.184"; transcript_id "GRCg6a_ONTann.184.2"; exon_number "4"; cov "0.954286";
Z	StringTie	transcript	959386	960628	1000	+	.	gene_id "GRCg6a_ONTann.186"; transcript_id "GRCg6a_ONTann.186.1"; cov "30.512470"; FPKM "2.489033"; TPM "2.797971";
Z	StringTie	exon	959386	960628	1000	+	.	gene_id "GRCg6a_ONTann.186"; transcript_id "GRCg6a_ONTann.186.1"; exon_number "1"; cov "30.512470";
Z	StringTie	transcript	963282	964309	1000	-	.	gene_id "GRCg6a_ONTann.187"; transcript_id "GRCg6a_ONTann.187.1"; cov "4.919261"; FPKM "0.401285"; TPM "0.451093";
Z	StringTie	exon	963282	964309	1000	-	.	gene_id "GRCg6a_ONTann.187"; transcript_id "GRCg6a_ONTann.187.1"; exon_number "1"; cov "4.919261";
Z	StringTie	transcript	970103	983853	1000	-	.	gene_id "GRCg6a_ONTann.188"; transcript_id "GRCg6a_ONTann.188.1"; cov "154.326675"; FPKM "12.589090"; TPM "14.151640";
Z	StringTie	exon	970103	970670	1000	-	.	gene_id "GRCg6a_ONTann.188"; transcript_id "GRCg6a_ONTann.188.1"; exon_number "1"; cov "162.745026";
Z	StringTie	exon	983672	983853	1000	-	.	gene_id "GRCg6a_ONTann.188"; transcript_id "GRCg6a_ONTann.188.1"; exon_number "2"; cov "128.054062";
Z	StringTie	transcript	970103	983853	1000	-	.	gene_id "GRCg6a_ONTann.188"; transcript_id "GRCg6a_ONTann.188.2"; cov "84.121071"; FPKM "6.862117"; TPM "7.713839";
Z	StringTie	exon	970103	970670	1000	-	.	gene_id "GRCg6a_ONTann.188"; transcript_id "GRCg6a_ONTann.188.2"; exon_number "1"; cov "87.925720";
Z	StringTie	exon	980213	980307	1000	-	.	gene_id "GRCg6a_ONTann.188"; transcript_id "GRCg6a_ONTann.188.2"; exon_number "2"; cov "89.615608";
Z	StringTie	exon	983672	983853	1000	-	.	gene_id "GRCg6a_ONTann.188"; transcript_id "GRCg6a_ONTann.188.2"; exon_number "3"; cov "69.379196";
Z	StringTie	transcript	970103	983853	1000	-	.	gene_id "GRCg6a_ONTann.188"; transcript_id "GRCg6a_ONTann.188.3"; cov "17.483912"; FPKM "1.426238"; TPM "1.603262";
Z	StringTie	exon	970103	970670	1000	-	.	gene_id "GRCg6a_ONTann.188"; transcript_id "GRCg6a_ONTann.188.3"; exon_number "1"; cov "18.191528";
Z	StringTie	exon	980213	980307	1000	-	.	gene_id "GRCg6a_ONTann.188"; transcript_id "GRCg6a_ONTann.188.3"; exon_number "2"; cov "18.541161";
Z	StringTie	exon	982702	982808	1000	-	.	gene_id "GRCg6a_ONTann.188"; transcript_id "GRCg6a_ONTann.188.3"; exon_number "3"; cov "18.112150";
Z	StringTie	exon	983672	983853	1000	-	.	gene_id "GRCg6a_ONTann.188"; transcript_id "GRCg6a_ONTann.188.3"; exon_number "4"; cov "14.354317";
Z	StringTie	transcript	984282	985506	1000	-	.	gene_id "GRCg6a_ONTann.190"; transcript_id "GRCg6a_ONTann.190.1"; cov "9.215510"; FPKM "0.751749"; TPM "0.845055";
Z	StringTie	exon	984282	985506	1000	-	.	gene_id "GRCg6a_ONTann.190"; transcript_id "GRCg6a_ONTann.190.1"; exon_number "1"; cov "9.215510";
Z	StringTie	transcript	1000017	1001744	1000	-	.	gene_id "GRCg6a_ONTann.192"; transcript_id "GRCg6a_ONTann.192.1"; cov "4.380201"; FPKM "0.357312"; TPM "0.401661";
Z	StringTie	exon	1000017	1000477	1000	-	.	gene_id "GRCg6a_ONTann.192"; transcript_id "GRCg6a_ONTann.192.1"; exon_number "1"; cov "4.921909";
Z	StringTie	exon	1001509	1001744	1000	-	.	gene_id "GRCg6a_ONTann.192"; transcript_id "GRCg6a_ONTann.192.1"; exon_number "2"; cov "3.322034";
W	StringTie	transcript	4789129	4904488	1000	+	.	gene_id "GRCg6a_ONTann.193"; transcript_id "GRCg6a_ONTann.193.1"; cov "17.017057"; FPKM "1.388155"; TPM "1.560451";
W	StringTie	exon	4789129	4789694	1000	+	.	gene_id "GRCg6a_ONTann.193"; transcript_id "GRCg6a_ONTann.193.1"; exon_number "1"; cov "4.847482";
W	StringTie	exon	4831150	4831293	1000	+	.	gene_id "GRCg6a_ONTann.193"; transcript_id "GRCg6a_ONTann.193.1"; exon_number "2"; cov "26.013363";
W	StringTie	exon	4832265	4832430	1000	+	.	gene_id "GRCg6a_ONTann.193"; transcript_id "GRCg6a_ONTann.193.1"; exon_number "3"; cov "27.004038";
W	StringTie	exon	4833466	4833596	1000	+	.	gene_id "GRCg6a_ONTann.193"; transcript_id "GRCg6a_ONTann.193.1"; exon_number "4"; cov "26.983530";
W	StringTie	exon	4838494	4838596	1000	+	.	gene_id "GRCg6a_ONTann.193"; transcript_id "GRCg6a_ONTann.193.1"; exon_number "5"; cov "31.023495";
W	StringTie	exon	4841785	4841936	1000	+	.	gene_id "GRCg6a_ONTann.193"; transcript_id "GRCg6a_ONTann.193.1"; exon_number "6"; cov "33.972317";
W	StringTie	exon	4844944	4845104	1000	+	.	gene_id "GRCg6a_ONTann.193"; transcript_id "GRCg6a_ONTann.193.1"; exon_number "7"; cov "35.608692";
W	StringTie	exon	4850361	4850454	1000	+	.	gene_id "GRCg6a_ONTann.193"; transcript_id "GRCg6a_ONTann.193.1"; exon_number "8"; cov "36.041866";
W	StringTie	exon	4872693	4873322	1000	+	.	gene_id "GRCg6a_ONTann.193"; transcript_id "GRCg6a_ONTann.193.1"; exon_number "9"; cov "10.550794";
W	StringTie	exon	4883489	4884991	1000	+	.	gene_id "GRCg6a_ONTann.193"; transcript_id "GRCg6a_ONTann.193.1"; exon_number "10"; cov "13.171657";
W	StringTie	exon	4895189	4895371	1000	+	.	gene_id "GRCg6a_ONTann.193"; transcript_id "GRCg6a_ONTann.193.1"; exon_number "11"; cov "18.934084";
W	StringTie	exon	4904083	4904280	1000	+	.	gene_id "GRCg6a_ONTann.193"; transcript_id "GRCg6a_ONTann.193.1"; exon_number "12"; cov "35.747475";
W	StringTie	exon	4904464	4904488	1000	+	.	gene_id "GRCg6a_ONTann.193"; transcript_id "GRCg6a_ONTann.193.1"; exon_number "13"; cov "1.880000";
W	StringTie	transcript	4789129	4884991	1000	+	.	gene_id "GRCg6a_ONTann.193"; transcript_id "GRCg6a_ONTann.193.2"; cov "8.245578"; FPKM "0.672627"; TPM "0.756113";
W	StringTie	exon	4789129	4789694	1000	+	.	gene_id "GRCg6a_ONTann.193"; transcript_id "GRCg6a_ONTann.193.2"; exon_number "1"; cov "13.000000";
W	StringTie	exon	4831150	4831293	1000	+	.	gene_id "GRCg6a_ONTann.193"; transcript_id "GRCg6a_ONTann.193.2"; exon_number "2"; cov "18.000000";
W	StringTie	exon	4832265	4832430	1000	+	.	gene_id "GRCg6a_ONTann.193"; transcript_id "GRCg6a_ONTann.193.2"; exon_number "3"; cov "19.000000";
W	StringTie	exon	4833466	4833596	1000	+	.	gene_id "GRCg6a_ONTann.193"; transcript_id "GRCg6a_ONTann.193.2"; exon_number "4"; cov "19.000000";
W	StringTie	exon	4838494	4838596	1000	+	.	gene_id "GRCg6a_ONTann.193"; transcript_id "GRCg6a_ONTann.193.2"; exon_number "5"; cov "18.782335";
W	StringTie	exon	4841785	4841936	1000	+	.	gene_id "GRCg6a_ONTann.193"; transcript_id "GRCg6a_ONTann.193.2"; exon_number "6"; cov "18.000000";
W	StringTie	exon	4844944	4845104	1000	+	.	gene_id "GRCg6a_ONTann.193"; transcript_id "GRCg6a_ONTann.193.2"; exon_number "7"; cov "18.000000";
W	StringTie	exon	4850361	4850454	1000	+	.	gene_id "GRCg6a_ONTann.193"; transcript_id "GRCg6a_ONTann.193.2"; exon_number "8"; cov "18.511326";
W	StringTie	exon	4883489	4884991	1000	+	.	gene_id "GRCg6a_ONTann.193"; transcript_id "GRCg6a_ONTann.193.2"; exon_number "9"; cov "0.000000";
W	StringTie	transcript	4936579	4948398	1000	+	.	gene_id "GRCg6a_ONTann.196"; transcript_id "GRCg6a_ONTann.196.1"; cov "3.016006"; FPKM "0.246029"; TPM "0.276565";
W	StringTie	exon	4936579	4936604	1000	+	.	gene_id "GRCg6a_ONTann.196"; transcript_id "GRCg6a_ONTann.196.1"; exon_number "1"; cov "1.000000";
W	StringTie	exon	4936925	4937018	1000	+	.	gene_id "GRCg6a_ONTann.196"; transcript_id "GRCg6a_ONTann.196.1"; exon_number "2"; cov "1.500000";
W	StringTie	exon	4937124	4937278	1000	+	.	gene_id "GRCg6a_ONTann.196"; transcript_id "GRCg6a_ONTann.196.1"; exon_number "3"; cov "4.000000";
W	StringTie	exon	4937539	4937629	1000	+	.	gene_id "GRCg6a_ONTann.196"; transcript_id "GRCg6a_ONTann.196.1"; exon_number "4"; cov "4.000000";
W	StringTie	exon	4940703	4940876	1000	+	.	gene_id "GRCg6a_ONTann.196"; transcript_id "GRCg6a_ONTann.196.1"; exon_number "5"; cov "4.000000";
W	StringTie	exon	4941428	4941618	1000	+	.	gene_id "GRCg6a_ONTann.196"; transcript_id "GRCg6a_ONTann.196.1"; exon_number "6"; cov "3.000000";
W	StringTie	exon	4942424	4942531	1000	+	.	gene_id "GRCg6a_ONTann.196"; transcript_id "GRCg6a_ONTann.196.1"; exon_number "7"; cov "3.787037";
W	StringTie	exon	4943301	4943501	1000	+	.	gene_id "GRCg6a_ONTann.196"; transcript_id "GRCg6a_ONTann.196.1"; exon_number "8"; cov "4.323383";
W	StringTie	exon	4943865	4944011	1000	+	.	gene_id "GRCg6a_ONTann.196"; transcript_id "GRCg6a_ONTann.196.1"; exon_number "9"; cov "2.861030";
W	StringTie	exon	4945362	4945651	1000	+	.	gene_id "GRCg6a_ONTann.196"; transcript_id "GRCg6a_ONTann.196.1"; exon_number "10"; cov "3.853640";
W	StringTie	exon	4945944	4946118	1000	+	.	gene_id "GRCg6a_ONTann.196"; transcript_id "GRCg6a_ONTann.196.1"; exon_number "11"; cov "3.243809";
W	StringTie	exon	4946658	4946843	1000	+	.	gene_id "GRCg6a_ONTann.196"; transcript_id "GRCg6a_ONTann.196.1"; exon_number "12"; cov "2.143220";
W	StringTie	exon	4947398	4948398	1000	+	.	gene_id "GRCg6a_ONTann.196"; transcript_id "GRCg6a_ONTann.196.1"; exon_number "13"; cov "2.357649";
W	StringTie	transcript	4989932	5002795	1000	-	.	gene_id "GRCg6a_ONTann.197"; transcript_id "GRCg6a_ONTann.197.1"; cov "4.017043"; FPKM "0.327687"; TPM "0.368360";
W	StringTie	exon	4989932	4991422	1000	-	.	gene_id "GRCg6a_ONTann.197"; transcript_id "GRCg6a_ONTann.197.1"; exon_number "1"; cov "3.435878";
W	StringTie	exon	4991615	4991822	1000	-	.	gene_id "GRCg6a_ONTann.197"; transcript_id "GRCg6a_ONTann.197.1"; exon_number "2"; cov "4.635158";
W	StringTie	exon	4993252	4993309	1000	-	.	gene_id "GRCg6a_ONTann.197"; transcript_id "GRCg6a_ONTann.197.1"; exon_number "3"; cov "4.728506";
W	StringTie	exon	4993533	4993629	1000	-	.	gene_id "GRCg6a_ONTann.197"; transcript_id "GRCg6a_ONTann.197.1"; exon_number "4"; cov "4.815019";
W	StringTie	exon	4994634	4994812	1000	-	.	gene_id "GRCg6a_ONTann.197"; transcript_id "GRCg6a_ONTann.197.1"; exon_number "5"; cov "2.834265";
W	StringTie	exon	4995775	4995915	1000	-	.	gene_id "GRCg6a_ONTann.197"; transcript_id "GRCg6a_ONTann.197.1"; exon_number "6"; cov "1.058060";
W	StringTie	exon	4996322	4996579	1000	-	.	gene_id "GRCg6a_ONTann.197"; transcript_id "GRCg6a_ONTann.197.1"; exon_number "7"; cov "20.384970";
W	StringTie	exon	4998084	4998206	1000	-	.	gene_id "GRCg6a_ONTann.197"; transcript_id "GRCg6a_ONTann.197.1"; exon_number "8"; cov "6.714431";
W	StringTie	exon	4998551	4998673	1000	-	.	gene_id "GRCg6a_ONTann.197"; transcript_id "GRCg6a_ONTann.197.1"; exon_number "9"; cov "2.316448";
W	StringTie	exon	5000375	5000525	1000	-	.	gene_id "GRCg6a_ONTann.197"; transcript_id "GRCg6a_ONTann.197.1"; exon_number "10"; cov "2.343046";
W	StringTie	exon	5001254	5001392	1000	-	.	gene_id "GRCg6a_ONTann.197"; transcript_id "GRCg6a_ONTann.197.1"; exon_number "11"; cov "2.973621";
W	StringTie	exon	5001798	5002795	1000	-	.	gene_id "GRCg6a_ONTann.197"; transcript_id "GRCg6a_ONTann.197.1"; exon_number "12"; cov "1.312124";
W	StringTie	transcript	4989932	4997476	1000	-	.	gene_id "GRCg6a_ONTann.197"; transcript_id "GRCg6a_ONTann.197.2"; cov "3.299082"; FPKM "0.269120"; TPM "0.302523";
W	StringTie	exon	4989932	4991422	1000	-	.	gene_id "GRCg6a_ONTann.197"; transcript_id "GRCg6a_ONTann.197.2"; exon_number "1"; cov "3.846133";
W	StringTie	exon	4991615	4991822	1000	-	.	gene_id "GRCg6a_ONTann.197"; transcript_id "GRCg6a_ONTann.197.2"; exon_number "2"; cov "7.171812";
W	StringTie	exon	4993252	4993309	1000	-	.	gene_id "GRCg6a_ONTann.197"; transcript_id "GRCg6a_ONTann.197.2"; exon_number "3"; cov "5.199005";
W	StringTie	exon	4993533	4993629	1000	-	.	gene_id "GRCg6a_ONTann.197"; transcript_id "GRCg6a_ONTann.197.2"; exon_number "4"; cov "4.945934";
W	StringTie	exon	4994634	4994812	1000	-	.	gene_id "GRCg6a_ONTann.197"; transcript_id "GRCg6a_ONTann.197.2"; exon_number "5"; cov "3.171906";
W	StringTie	exon	4995775	4995915	1000	-	.	gene_id "GRCg6a_ONTann.197"; transcript_id "GRCg6a_ONTann.197.2"; exon_number "6"; cov "0.083531";
W	StringTie	exon	4996322	4996579	1000	-	.	gene_id "GRCg6a_ONTann.197"; transcript_id "GRCg6a_ONTann.197.2"; exon_number "7"; cov "1.609340";
W	StringTie	exon	4997088	4997476	1000	-	.	gene_id "GRCg6a_ONTann.197"; transcript_id "GRCg6a_ONTann.197.2"; exon_number "8"; cov "0.782348";
W	StringTie	transcript	5004792	5005891	1000	+	.	gene_id "GRCg6a_ONTann.198"; transcript_id "GRCg6a_ONTann.198.1"; cov "25.544548"; FPKM "2.083779"; TPM "2.342416";
W	StringTie	exon	5004792	5005891	1000	+	.	gene_id "GRCg6a_ONTann.198"; transcript_id "GRCg6a_ONTann.198.1"; exon_number "1"; cov "25.544548";
W	StringTie	transcript	5032768	5038305	1000	-	.	gene_id "GRCg6a_ONTann.199"; transcript_id "GRCg6a_ONTann.199.1"; cov "3.352735"; FPKM "0.273497"; TPM "0.307443";
W	StringTie	exon	5032768	5033385	1000	-	.	gene_id "GRCg6a_ONTann.199"; transcript_id "GRCg6a_ONTann.199.1"; exon_number "1"; cov "1.765372";
W	StringTie	exon	5034678	5034934	1000	-	.	gene_id "GRCg6a_ONTann.199"; transcript_id "GRCg6a_ONTann.199.1"; exon_number "2"; cov "5.789689";
W	StringTie	exon	5035182	5035331	1000	-	.	gene_id "GRCg6a_ONTann.199"; transcript_id "GRCg6a_ONTann.199.1"; exon_number "3"; cov "4.854134";
W	StringTie	exon	5038245	5038305	1000	-	.	gene_id "GRCg6a_ONTann.199"; transcript_id "GRCg6a_ONTann.199.1"; exon_number "4"; cov "5.475410";
W	StringTie	transcript	5034478	5106065	1000	-	.	gene_id "GRCg6a_ONTann.199"; transcript_id "GRCg6a_ONTann.199.2"; cov "34.096695"; FPKM "2.781414"; TPM "3.126641";
W	StringTie	exon	5034478	5034934	1000	-	.	gene_id "GRCg6a_ONTann.199"; transcript_id "GRCg6a_ONTann.199.2"; exon_number "1"; cov "2.037600";
W	StringTie	exon	5035182	5035331	1000	-	.	gene_id "GRCg6a_ONTann.199"; transcript_id "GRCg6a_ONTann.199.2"; exon_number "2"; cov "3.327200";
W	StringTie	exon	5058419	5058486	1000	-	.	gene_id "GRCg6a_ONTann.199"; transcript_id "GRCg6a_ONTann.199.2"; exon_number "3"; cov "81.265717";
W	StringTie	exon	5062343	5062408	1000	-	.	gene_id "GRCg6a_ONTann.199"; transcript_id "GRCg6a_ONTann.199.2"; exon_number "4"; cov "84.997833";
W	StringTie	exon	5068039	5068243	1000	-	.	gene_id "GRCg6a_ONTann.199"; transcript_id "GRCg6a_ONTann.199.2"; exon_number "5"; cov "85.148796";
W	StringTie	exon	5103506	5103563	1000	-	.	gene_id "GRCg6a_ONTann.199"; transcript_id "GRCg6a_ONTann.199.2"; exon_number "6"; cov "85.159851";
W	StringTie	exon	5105470	5106065	1000	-	.	gene_id "GRCg6a_ONTann.199"; transcript_id "GRCg6a_ONTann.199.2"; exon_number "7"; cov "32.875423";
W	StringTie	transcript	5034478	5106065	1000	-	.	gene_id "GRCg6a_ONTann.199"; transcript_id "GRCg6a_ONTann.199.3"; cov "11.467820"; FPKM "0.935479"; TPM "1.051590";
W	StringTie	exon	5034478	5034934	1000	-	.	gene_id "GRCg6a_ONTann.199"; transcript_id "GRCg6a_ONTann.199.3"; exon_number "1"; cov "3.936834";
W	StringTie	exon	5035182	5035331	1000	-	.	gene_id "GRCg6a_ONTann.199"; transcript_id "GRCg6a_ONTann.199.3"; exon_number "2"; cov "9.436266";
W	StringTie	exon	5058419	5058486	1000	-	.	gene_id "GRCg6a_ONTann.199"; transcript_id "GRCg6a_ONTann.199.3"; exon_number "3"; cov "38.817284";
W	StringTie	exon	5068039	5068243	1000	-	.	gene_id "GRCg6a_ONTann.199"; transcript_id "GRCg6a_ONTann.199.3"; exon_number "4"; cov "42.460796";
W	StringTie	exon	5103506	5103563	1000	-	.	gene_id "GRCg6a_ONTann.199"; transcript_id "GRCg6a_ONTann.199.3"; exon_number "5"; cov "42.476456";
W	StringTie	exon	5105470	5106065	1000	-	.	gene_id "GRCg6a_ONTann.199"; transcript_id "GRCg6a_ONTann.199.3"; exon_number "6"; cov "0.955354";
W	StringTie	transcript	5046345	5047301	1000	-	.	gene_id "GRCg6a_ONTann.200"; transcript_id "GRCg6a_ONTann.200.1"; cov "5.994775"; FPKM "0.489020"; TPM "0.549716";
W	StringTie	exon	5046345	5047301	1000	-	.	gene_id "GRCg6a_ONTann.200"; transcript_id "GRCg6a_ONTann.200.1"; exon_number "1"; cov "5.994775";
W	StringTie	transcript	5058419	5106065	1000	-	.	gene_id "GRCg6a_ONTann.199"; transcript_id "GRCg6a_ONTann.199.4"; cov "5.423923"; FPKM "0.442453"; TPM "0.497370";
W	StringTie	exon	5058419	5058486	1000	-	.	gene_id "GRCg6a_ONTann.199"; transcript_id "GRCg6a_ONTann.199.4"; exon_number "1"; cov "0.000000";
W	StringTie	exon	5062343	5062408	1000	-	.	gene_id "GRCg6a_ONTann.199"; transcript_id "GRCg6a_ONTann.199.4"; exon_number "2"; cov "17.000000";
W	StringTie	exon	5068039	5068243	1000	-	.	gene_id "GRCg6a_ONTann.199"; transcript_id "GRCg6a_ONTann.199.4"; exon_number "3"; cov "17.000000";
W	StringTie	exon	5103506	5103707	1000	-	.	gene_id "GRCg6a_ONTann.199"; transcript_id "GRCg6a_ONTann.199.4"; exon_number "4"; cov "7.722772";
W	StringTie	exon	5105470	5106065	1000	-	.	gene_id "GRCg6a_ONTann.199"; transcript_id "GRCg6a_ONTann.199.4"; exon_number "5"; cov "0.000000";
W	StringTie	transcript	5093133	5093772	1000	+	.	gene_id "GRCg6a_ONTann.201"; transcript_id "GRCg6a_ONTann.201.1"; cov "23.092186"; FPKM "1.883729"; TPM "2.117536";
W	StringTie	exon	5093133	5093772	1000	+	.	gene_id "GRCg6a_ONTann.201"; transcript_id "GRCg6a_ONTann.201.1"; exon_number "1"; cov "23.092186";
W	StringTie	transcript	5102990	5106065	1000	-	.	gene_id "GRCg6a_ONTann.199"; transcript_id "GRCg6a_ONTann.199.5"; cov "13.269210"; FPKM "1.082427"; TPM "1.216777";
W	StringTie	exon	5102990	5103563	1000	-	.	gene_id "GRCg6a_ONTann.199"; transcript_id "GRCg6a_ONTann.199.5"; exon_number "1"; cov "22.145494";
W	StringTie	exon	5105470	5106065	1000	-	.	gene_id "GRCg6a_ONTann.199"; transcript_id "GRCg6a_ONTann.199.5"; exon_number "2"; cov "4.720573";
W	StringTie	transcript	5102990	5106065	1000	-	.	gene_id "GRCg6a_ONTann.199"; transcript_id "GRCg6a_ONTann.199.6"; cov "10.828771"; FPKM "0.883349"; TPM "0.992990";
W	StringTie	exon	5102990	5103707	1000	-	.	gene_id "GRCg6a_ONTann.199"; transcript_id "GRCg6a_ONTann.199.6"; exon_number "1"; cov "16.925352";
W	StringTie	exon	5105470	5106065	1000	-	.	gene_id "GRCg6a_ONTann.199"; transcript_id "GRCg6a_ONTann.199.6"; exon_number "2"; cov "3.484232";
W	StringTie	transcript	5135110	5136009	1000	-	.	gene_id "GRCg6a_ONTann.202"; transcript_id "GRCg6a_ONTann.202.1"; cov "11.231112"; FPKM "0.916170"; TPM "1.029885";
W	StringTie	exon	5135110	5136009	1000	-	.	gene_id "GRCg6a_ONTann.202"; transcript_id "GRCg6a_ONTann.202.1"; exon_number "1"; cov "11.231112";
W	StringTie	transcript	5154797	5259594	1000	-	.	gene_id "GRCg6a_ONTann.205"; transcript_id "GRCg6a_ONTann.205.1"; reference_id "ENSGALT00000053584"; ref_gene_id "ENSGALG00000034488"; cov "1.480034"; FPKM "0.120733"; TPM "0.135718";
W	StringTie	exon	5154797	5154976	1000	-	.	gene_id "GRCg6a_ONTann.205"; transcript_id "GRCg6a_ONTann.205.1"; exon_number "1"; reference_id "ENSGALT00000053584"; ref_gene_id "ENSGALG00000034488"; cov "5.011111";
W	StringTie	exon	5155306	5155403	1000	-	.	gene_id "GRCg6a_ONTann.205"; transcript_id "GRCg6a_ONTann.205.1"; exon_number "2"; reference_id "ENSGALT00000053584"; ref_gene_id "ENSGALG00000034488"; cov "6.000000";
W	StringTie	exon	5155512	5155623	1000	-	.	gene_id "GRCg6a_ONTann.205"; transcript_id "GRCg6a_ONTann.205.1"; exon_number "3"; reference_id "ENSGALT00000053584"; ref_gene_id "ENSGALG00000034488"; cov "5.982143";
W	StringTie	exon	5162276	5162371	1000	-	.	gene_id "GRCg6a_ONTann.205"; transcript_id "GRCg6a_ONTann.205.1"; exon_number "4"; reference_id "ENSGALT00000053584"; ref_gene_id "ENSGALG00000034488"; cov "5.000000";
W	StringTie	exon	5163199	5163296	1000	-	.	gene_id "GRCg6a_ONTann.205"; transcript_id "GRCg6a_ONTann.205.1"; exon_number "5"; reference_id "ENSGALT00000053584"; ref_gene_id "ENSGALG00000034488"; cov "4.000000";
W	StringTie	exon	5168262	5168403	1000	-	.	gene_id "GRCg6a_ONTann.205"; transcript_id "GRCg6a_ONTann.205.1"; exon_number "6"; reference_id "ENSGALT00000053584"; ref_gene_id "ENSGALG00000034488"; cov "4.000000";
W	StringTie	exon	5169155	5169305	1000	-	.	gene_id "GRCg6a_ONTann.205"; transcript_id "GRCg6a_ONTann.205.1"; exon_number "7"; reference_id "ENSGALT00000053584"; ref_gene_id "ENSGALG00000034488"; cov "3.449144";
W	StringTie	exon	5169564	5169769	1000	-	.	gene_id "GRCg6a_ONTann.205"; transcript_id "GRCg6a_ONTann.205.1"; exon_number "8"; reference_id "ENSGALT00000053584"; ref_gene_id "ENSGALG00000034488"; cov "0.889950";
W	StringTie	exon	5172213	5172375	1000	-	.	gene_id "GRCg6a_ONTann.205"; transcript_id "GRCg6a_ONTann.205.1"; exon_number "9"; reference_id "ENSGALT00000053584"; ref_gene_id "ENSGALG00000034488"; cov "1.000000";
W	StringTie	exon	5172724	5172869	1000	-	.	gene_id "GRCg6a_ONTann.205"; transcript_id "GRCg6a_ONTann.205.1"; exon_number "10"; reference_id "ENSGALT00000053584"; ref_gene_id "ENSGALG00000034488"; cov "1.000000";
W	StringTie	exon	5173851	5173970	1000	-	.	gene_id "GRCg6a_ONTann.205"; transcript_id "GRCg6a_ONTann.205.1"; exon_number "11"; reference_id "ENSGALT00000053584"; ref_gene_id "ENSGALG00000034488"; cov "1.000000";
W	StringTie	exon	5179502	5179695	1000	-	.	gene_id "GRCg6a_ONTann.205"; transcript_id "GRCg6a_ONTann.205.1"; exon_number "12"; reference_id "ENSGALT00000053584"; ref_gene_id "ENSGALG00000034488"; cov "0.000000";
W	StringTie	exon	5180346	5180631	1000	-	.	gene_id "GRCg6a_ONTann.205"; transcript_id "GRCg6a_ONTann.205.1"; exon_number "13"; reference_id "ENSGALT00000053584"; ref_gene_id "ENSGALG00000034488"; cov "0.000000";
W	StringTie	exon	5182215	5182406	1000	-	.	gene_id "GRCg6a_ONTann.205"; transcript_id "GRCg6a_ONTann.205.1"; exon_number "14"; reference_id "ENSGALT00000053584"; ref_gene_id "ENSGALG00000034488"; cov "0.000000";
W	StringTie	exon	5183993	5184237	1000	-	.	gene_id "GRCg6a_ONTann.205"; transcript_id "GRCg6a_ONTann.205.1"; exon_number "15"; reference_id "ENSGALT00000053584"; ref_gene_id "ENSGALG00000034488"; cov "0.000000";
W	StringTie	exon	5185494	5185712	1000	-	.	gene_id "GRCg6a_ONTann.205"; transcript_id "GRCg6a_ONTann.205.1"; exon_number "16"; reference_id "ENSGALT00000053584"; ref_gene_id "ENSGALG00000034488"; cov "0.000000";
W	StringTie	exon	5186435	5186579	1000	-	.	gene_id "GRCg6a_ONTann.205"; transcript_id "GRCg6a_ONTann.205.1"; exon_number "17"; reference_id "ENSGALT00000053584"; ref_gene_id "ENSGALG00000034488"; cov "0.000000";
W	StringTie	exon	5188908	5189190	1000	-	.	gene_id "GRCg6a_ONTann.205"; transcript_id "GRCg6a_ONTann.205.1"; exon_number "18"; reference_id "ENSGALT00000053584"; ref_gene_id "ENSGALG00000034488"; cov "0.000000";
W	StringTie	exon	5259264	5259348	1000	-	.	gene_id "GRCg6a_ONTann.205"; transcript_id "GRCg6a_ONTann.205.1"; exon_number "19"; reference_id "ENSGALT00000053584"; ref_gene_id "ENSGALG00000034488"; cov "0.000000";
W	StringTie	exon	5259558	5259594	1000	-	.	gene_id "GRCg6a_ONTann.205"; transcript_id "GRCg6a_ONTann.205.1"; exon_number "20"; reference_id "ENSGALT00000053584"; ref_gene_id "ENSGALG00000034488"; cov "0.000000";
W	StringTie	transcript	5176936	5178629	1000	+	.	gene_id "GRCg6a_ONTann.207"; transcript_id "GRCg6a_ONTann.207.1"; cov "6.303424"; FPKM "0.514197"; TPM "0.578019";
W	StringTie	exon	5176936	5178629	1000	+	.	gene_id "GRCg6a_ONTann.207"; transcript_id "GRCg6a_ONTann.207.1"; exon_number "1"; cov "6.303424";
W	StringTie	transcript	5182910	5259646	1000	-	.	gene_id "GRCg6a_ONTann.205"; transcript_id "GRCg6a_ONTann.205.4"; cov "2.564861"; FPKM "0.209227"; TPM "0.235196";
W	StringTie	exon	5182910	5183171	1000	-	.	gene_id "GRCg6a_ONTann.205"; transcript_id "GRCg6a_ONTann.205.4"; exon_number "1"; cov "5.141121";
W	StringTie	exon	5185125	5185712	1000	-	.	gene_id "GRCg6a_ONTann.205"; transcript_id "GRCg6a_ONTann.205.4"; exon_number "2"; cov "2.214497";
W	StringTie	exon	5186435	5186579	1000	-	.	gene_id "GRCg6a_ONTann.205"; transcript_id "GRCg6a_ONTann.205.4"; exon_number "3"; cov "2.044658";
W	StringTie	exon	5188908	5189190	1000	-	.	gene_id "GRCg6a_ONTann.205"; transcript_id "GRCg6a_ONTann.205.4"; exon_number "4"; cov "2.132492";
W	StringTie	exon	5259264	5259348	1000	-	.	gene_id "GRCg6a_ONTann.205"; transcript_id "GRCg6a_ONTann.205.4"; exon_number "5"; cov "1.044104";
W	StringTie	exon	5259558	5259646	1000	-	.	gene_id "GRCg6a_ONTann.205"; transcript_id "GRCg6a_ONTann.205.4"; exon_number "6"; cov "0.970344";
W	StringTie	transcript	5230910	5233617	1000	-	.	gene_id "GRCg6a_ONTann.208"; transcript_id "GRCg6a_ONTann.208.1"; cov "5.853485"; FPKM "0.477494"; TPM "0.536760";
W	StringTie	exon	5230910	5233617	1000	-	.	gene_id "GRCg6a_ONTann.208"; transcript_id "GRCg6a_ONTann.208.1"; exon_number "1"; cov "5.853485";
W	StringTie	transcript	5256169	5259646	1000	-	.	gene_id "GRCg6a_ONTann.205"; transcript_id "GRCg6a_ONTann.205.7"; cov "6.533751"; FPKM "0.532986"; TPM "0.599140";
W	StringTie	exon	5256169	5259348	1000	-	.	gene_id "GRCg6a_ONTann.205"; transcript_id "GRCg6a_ONTann.205.7"; exon_number "1"; cov "6.512788";
W	StringTie	exon	5259558	5259646	1000	-	.	gene_id "GRCg6a_ONTann.205"; transcript_id "GRCg6a_ONTann.205.7"; exon_number "2"; cov "7.282771";
W	StringTie	transcript	5860390	5860919	1000	+	.	gene_id "GRCg6a_ONTann.210"; transcript_id "GRCg6a_ONTann.210.1"; cov "26.471699"; FPKM "2.159410"; TPM "2.427435";
W	StringTie	exon	5860390	5860919	1000	+	.	gene_id "GRCg6a_ONTann.210"; transcript_id "GRCg6a_ONTann.210.1"; exon_number "1"; cov "26.471699";
W	StringTie	transcript	5883949	5885275	1000	-	.	gene_id "GRCg6a_ONTann.211"; transcript_id "GRCg6a_ONTann.211.1"; cov "25.351921"; FPKM "2.068065"; TPM "2.324752";
W	StringTie	exon	5883949	5885275	1000	-	.	gene_id "GRCg6a_ONTann.211"; transcript_id "GRCg6a_ONTann.211.1"; exon_number "1"; cov "25.351921";
W	StringTie	transcript	5893264	5894855	1000	+	.	gene_id "GRCg6a_ONTann.212"; transcript_id "GRCg6a_ONTann.212.1"; cov "20.194719"; FPKM "1.647370"; TPM "1.851841";
W	StringTie	exon	5893264	5894855	1000	+	.	gene_id "GRCg6a_ONTann.212"; transcript_id "GRCg6a_ONTann.212.1"; exon_number "1"; cov "20.194719";
W	StringTie	transcript	5899281	5901955	1000	-	.	gene_id "GRCg6a_ONTann.213"; transcript_id "GRCg6a_ONTann.213.1"; cov "14.253502"; FPKM "1.162719"; TPM "1.307035";
W	StringTie	exon	5899281	5901654	1000	-	.	gene_id "GRCg6a_ONTann.213"; transcript_id "GRCg6a_ONTann.213.1"; exon_number "1"; cov "14.963417";
W	StringTie	exon	5901810	5901955	1000	-	.	gene_id "GRCg6a_ONTann.213"; transcript_id "GRCg6a_ONTann.213.1"; exon_number "2"; cov "2.710073";
W	StringTie	transcript	5899281	5901809	1000	-	.	gene_id "GRCg6a_ONTann.213"; transcript_id "GRCg6a_ONTann.213.2"; cov "2.105717"; FPKM "0.171772"; TPM "0.193093";
W	StringTie	exon	5899281	5900595	1000	-	.	gene_id "GRCg6a_ONTann.213"; transcript_id "GRCg6a_ONTann.213.2"; exon_number "1"; cov "0.000000";
W	StringTie	exon	5901406	5901809	1000	-	.	gene_id "GRCg6a_ONTann.213"; transcript_id "GRCg6a_ONTann.213.2"; exon_number "2"; cov "8.959723";
W	StringTie	transcript	5927322	5928221	1000	-	.	gene_id "GRCg6a_ONTann.214"; transcript_id "GRCg6a_ONTann.214.1"; cov "7.545752"; FPKM "0.615539"; TPM "0.691940";
W	StringTie	exon	5927322	5928221	1000	-	.	gene_id "GRCg6a_ONTann.214"; transcript_id "GRCg6a_ONTann.214.1"; exon_number "1"; cov "7.545752";
W	StringTie	transcript	5930350	5932029	1000	-	.	gene_id "GRCg6a_ONTann.215"; transcript_id "GRCg6a_ONTann.215.1"; cov "15.239881"; FPKM "1.243183"; TPM "1.397486";
W	StringTie	exon	5930350	5932029	1000	-	.	gene_id "GRCg6a_ONTann.215"; transcript_id "GRCg6a_ONTann.215.1"; exon_number "1"; cov "15.239881";
W	StringTie	transcript	5944258	5945062	1000	-	.	gene_id "GRCg6a_ONTann.216"; transcript_id "GRCg6a_ONTann.216.1"; cov "5.435074"; FPKM "0.443362"; TPM "0.498392";
W	StringTie	exon	5944258	5945062	1000	-	.	gene_id "GRCg6a_ONTann.216"; transcript_id "GRCg6a_ONTann.216.1"; exon_number "1"; cov "5.435074";
W	StringTie	transcript	5965686	5966880	1000	+	.	gene_id "GRCg6a_ONTann.218"; transcript_id "GRCg6a_ONTann.218.1"; cov "9.207531"; FPKM "0.751098"; TPM "0.844324";
W	StringTie	exon	5965686	5966880	1000	+	.	gene_id "GRCg6a_ONTann.218"; transcript_id "GRCg6a_ONTann.218.1"; exon_number "1"; cov "9.207531";
W	StringTie	transcript	5974567	5975239	1000	+	.	gene_id "GRCg6a_ONTann.219"; transcript_id "GRCg6a_ONTann.219.1"; cov "5.424963"; FPKM "0.442538"; TPM "0.497465";
W	StringTie	exon	5974567	5975239	1000	+	.	gene_id "GRCg6a_ONTann.219"; transcript_id "GRCg6a_ONTann.219.1"; exon_number "1"; cov "5.424963";
W	StringTie	transcript	6011355	6013949	1000	+	.	gene_id "GRCg6a_ONTann.220"; transcript_id "GRCg6a_ONTann.220.1"; cov "4.999059"; FPKM "0.407795"; TPM "0.458410";
W	StringTie	exon	6011355	6013949	1000	+	.	gene_id "GRCg6a_ONTann.220"; transcript_id "GRCg6a_ONTann.220.1"; exon_number "1"; cov "4.999059";
W	StringTie	transcript	6013968	6015812	1000	-	.	gene_id "GRCg6a_ONTann.221"; transcript_id "GRCg6a_ONTann.221.1"; cov "27.094830"; FPKM "2.210242"; TPM "2.484576";
W	StringTie	exon	6013968	6015812	1000	-	.	gene_id "GRCg6a_ONTann.221"; transcript_id "GRCg6a_ONTann.221.1"; exon_number "1"; cov "27.094830";
W	StringTie	transcript	6024942	6026235	1000	-	.	gene_id "GRCg6a_ONTann.222"; transcript_id "GRCg6a_ONTann.222.1"; cov "23.871716"; FPKM "1.947318"; TPM "2.189018";
W	StringTie	exon	6024942	6026235	1000	-	.	gene_id "GRCg6a_ONTann.222"; transcript_id "GRCg6a_ONTann.222.1"; exon_number "1"; cov "23.871716";
W	StringTie	transcript	6030854	6055499	1000	-	.	gene_id "GRCg6a_ONTann.223"; transcript_id "GRCg6a_ONTann.223.1"; cov "5.722847"; FPKM "0.466837"; TPM "0.524781";
W	StringTie	exon	6030854	6031336	1000	-	.	gene_id "GRCg6a_ONTann.223"; transcript_id "GRCg6a_ONTann.223.1"; exon_number "1"; cov "5.979296";
W	StringTie	exon	6055449	6055499	1000	-	.	gene_id "GRCg6a_ONTann.223"; transcript_id "GRCg6a_ONTann.223.1"; exon_number "2"; cov "3.294118";
W	StringTie	transcript	6049463	6051044	1000	-	.	gene_id "GRCg6a_ONTann.225"; transcript_id "GRCg6a_ONTann.225.1"; cov "51.745258"; FPKM "4.221083"; TPM "4.745001";
W	StringTie	exon	6049463	6051044	1000	-	.	gene_id "GRCg6a_ONTann.225"; transcript_id "GRCg6a_ONTann.225.1"; exon_number "1"; cov "51.745258";
W	StringTie	transcript	6120147	6126104	1000	+	.	gene_id "GRCg6a_ONTann.226"; transcript_id "GRCg6a_ONTann.226.1"; cov "5.307632"; FPKM "0.432966"; TPM "0.486706";
W	StringTie	exon	6120147	6120511	1000	+	.	gene_id "GRCg6a_ONTann.226"; transcript_id "GRCg6a_ONTann.226.1"; exon_number "1"; cov "5.986301";
W	StringTie	exon	6125311	6126104	1000	+	.	gene_id "GRCg6a_ONTann.226"; transcript_id "GRCg6a_ONTann.226.1"; exon_number "2"; cov "4.995649";
W	StringTie	transcript	2912509	2913012	1000	-	.	gene_id "GRCg6a_ONTann.227"; transcript_id "GRCg6a_ONTann.227.1"; cov "11.128968"; FPKM "0.907838"; TPM "1.020518";
W	StringTie	exon	2912509	2913012	1000	-	.	gene_id "GRCg6a_ONTann.227"; transcript_id "GRCg6a_ONTann.227.1"; exon_number "1"; cov "11.128968";
W	StringTie	transcript	3082803	3083636	1000	-	.	gene_id "GRCg6a_ONTann.232"; transcript_id "GRCg6a_ONTann.232.1"; cov "7.874101"; FPKM "0.642324"; TPM "0.722049";
W	StringTie	exon	3082803	3083636	1000	-	.	gene_id "GRCg6a_ONTann.232"; transcript_id "GRCg6a_ONTann.232.1"; exon_number "1"; cov "7.874101";
W	StringTie	transcript	3106764	3109235	1000	+	.	gene_id "GRCg6a_ONTann.233"; transcript_id "GRCg6a_ONTann.233.1"; cov "4.858414"; FPKM "0.396322"; TPM "0.445513";
W	StringTie	exon	3106764	3109235	1000	+	.	gene_id "GRCg6a_ONTann.233"; transcript_id "GRCg6a_ONTann.233.1"; exon_number "1"; cov "4.858414";
W	StringTie	transcript	3210867	3211320	1000	-	.	gene_id "GRCg6a_ONTann.236"; transcript_id "GRCg6a_ONTann.236.1"; cov "11.888766"; FPKM "0.969818"; TPM "1.090191";
W	StringTie	exon	3210867	3211320	1000	-	.	gene_id "GRCg6a_ONTann.236"; transcript_id "GRCg6a_ONTann.236.1"; exon_number "1"; cov "11.888766";
W	StringTie	transcript	3289198	3290114	1000	+	.	gene_id "GRCg6a_ONTann.239"; transcript_id "GRCg6a_ONTann.239.1"; cov "5.553980"; FPKM "0.453062"; TPM "0.509296";
W	StringTie	exon	3289198	3290114	1000	+	.	gene_id "GRCg6a_ONTann.239"; transcript_id "GRCg6a_ONTann.239.1"; exon_number "1"; cov "5.553980";
W	StringTie	transcript	3295273	3295785	1000	+	.	gene_id "GRCg6a_ONTann.240"; transcript_id "GRCg6a_ONTann.240.1"; cov "5.177388"; FPKM "0.422342"; TPM "0.474763";
W	StringTie	exon	3295273	3295785	1000	+	.	gene_id "GRCg6a_ONTann.240"; transcript_id "GRCg6a_ONTann.240.1"; exon_number "1"; cov "5.177388";
W	StringTie	transcript	3403648	3406120	1000	+	.	gene_id "GRCg6a_ONTann.241"; transcript_id "GRCg6a_ONTann.241.1"; cov "6.187300"; FPKM "0.504725"; TPM "0.567371";
W	StringTie	exon	3403648	3406120	1000	+	.	gene_id "GRCg6a_ONTann.241"; transcript_id "GRCg6a_ONTann.241.1"; exon_number "1"; cov "6.187300";
W	StringTie	transcript	3449487	3500253	1000	-	.	gene_id "GRCg6a_ONTann.243"; transcript_id "GRCg6a_ONTann.243.1"; cov "9.862714"; FPKM "0.804544"; TPM "0.904403";
W	StringTie	exon	3449487	3449750	1000	-	.	gene_id "GRCg6a_ONTann.243"; transcript_id "GRCg6a_ONTann.243.1"; exon_number "1"; cov "14.881688";
W	StringTie	exon	3475622	3475726	1000	-	.	gene_id "GRCg6a_ONTann.243"; transcript_id "GRCg6a_ONTann.243.1"; exon_number "2"; cov "13.606870";
W	StringTie	exon	3484186	3484328	1000	-	.	gene_id "GRCg6a_ONTann.243"; transcript_id "GRCg6a_ONTann.243.1"; exon_number "3"; cov "12.381507";
W	StringTie	exon	3485938	3486000	1000	-	.	gene_id "GRCg6a_ONTann.243"; transcript_id "GRCg6a_ONTann.243.1"; exon_number "4"; cov "5.204886";
W	StringTie	exon	3499889	3500253	1000	-	.	gene_id "GRCg6a_ONTann.243"; transcript_id "GRCg6a_ONTann.243.1"; exon_number "5"; cov "4.972603";
W	StringTie	transcript	3449588	3489115	1000	-	.	gene_id "GRCg6a_ONTann.243"; transcript_id "GRCg6a_ONTann.243.2"; reference_id "ENSGALT00000093701"; ref_gene_id "ENSGALG00000047904"; cov "44.165466"; FPKM "3.602767"; TPM "4.049940";
W	StringTie	exon	3449588	3449750	1000	-	.	gene_id "GRCg6a_ONTann.243"; transcript_id "GRCg6a_ONTann.243.2"; exon_number "1"; reference_id "ENSGALT00000093701"; ref_gene_id "ENSGALG00000047904"; cov "46.335957";
W	StringTie	exon	3475622	3475726	1000	-	.	gene_id "GRCg6a_ONTann.243"; transcript_id "GRCg6a_ONTann.243.2"; exon_number "2"; reference_id "ENSGALT00000093701"; ref_gene_id "ENSGALG00000047904"; cov "49.002655";
W	StringTie	exon	3484186	3484358	1000	-	.	gene_id "GRCg6a_ONTann.243"; transcript_id "GRCg6a_ONTann.243.2"; exon_number "3"; reference_id "ENSGALT00000093701"; ref_gene_id "ENSGALG00000047904"; cov "46.122375";
W	StringTie	exon	3485460	3485529	1000	-	.	gene_id "GRCg6a_ONTann.243"; transcript_id "GRCg6a_ONTann.243.2"; exon_number "4"; reference_id "ENSGALT00000093701"; ref_gene_id "ENSGALG00000047904"; cov "44.000000";
W	StringTie	exon	3485878	3486000	1000	-	.	gene_id "GRCg6a_ONTann.243"; transcript_id "GRCg6a_ONTann.243.2"; exon_number "5"; reference_id "ENSGALT00000093701"; ref_gene_id "ENSGALG00000047904"; cov "44.326069";
W	StringTie	exon	3487829	3488002	1000	-	.	gene_id "GRCg6a_ONTann.243"; transcript_id "GRCg6a_ONTann.243.2"; exon_number "6"; reference_id "ENSGALT00000093701"; ref_gene_id "ENSGALG00000047904"; cov "40.183910";
W	StringTie	exon	3489018	3489115	1000	-	.	gene_id "GRCg6a_ONTann.243"; transcript_id "GRCg6a_ONTann.243.2"; exon_number "7"; reference_id "ENSGALT00000093701"; ref_gene_id "ENSGALG00000047904"; cov "37.224487";
W	StringTie	transcript	3494236	3505118	1000	+	.	gene_id "GRCg6a_ONTann.244"; transcript_id "GRCg6a_ONTann.244.1"; cov "4.802669"; FPKM "0.391774"; TPM "0.440401";
W	StringTie	exon	3494236	3494439	1000	+	.	gene_id "GRCg6a_ONTann.244"; transcript_id "GRCg6a_ONTann.244.1"; exon_number "1"; cov "4.545752";
W	StringTie	exon	3501113	3501209	1000	+	.	gene_id "GRCg6a_ONTann.244"; transcript_id "GRCg6a_ONTann.244.1"; exon_number "2"; cov "5.053608";
W	StringTie	exon	3502225	3502398	1000	+	.	gene_id "GRCg6a_ONTann.244"; transcript_id "GRCg6a_ONTann.244.1"; exon_number "3"; cov "2.693760";
W	StringTie	exon	3504227	3505118	1000	+	.	gene_id "GRCg6a_ONTann.244"; transcript_id "GRCg6a_ONTann.244.1"; exon_number "4"; cov "5.245516";
W	StringTie	transcript	3574224	3592756	1000	-	.	gene_id "GRCg6a_ONTann.245"; transcript_id "GRCg6a_ONTann.245.1"; cov "7.497905"; FPKM "0.611636"; TPM "0.687552";
W	StringTie	exon	3574224	3574827	1000	-	.	gene_id "GRCg6a_ONTann.245"; transcript_id "GRCg6a_ONTann.245.1"; exon_number "1"; cov "2.929222";
W	StringTie	exon	3580410	3580610	1000	-	.	gene_id "GRCg6a_ONTann.245"; transcript_id "GRCg6a_ONTann.245.1"; exon_number "2"; cov "12.990051";
W	StringTie	exon	3589928	3590004	1000	-	.	gene_id "GRCg6a_ONTann.245"; transcript_id "GRCg6a_ONTann.245.1"; exon_number "3"; cov "12.883116";
W	StringTie	exon	3590368	3590446	1000	-	.	gene_id "GRCg6a_ONTann.245"; transcript_id "GRCg6a_ONTann.245.1"; exon_number "4"; cov "12.636364";
W	StringTie	exon	3590793	3590860	1000	-	.	gene_id "GRCg6a_ONTann.245"; transcript_id "GRCg6a_ONTann.245.1"; exon_number "5"; cov "13.272820";
W	StringTie	exon	3592584	3592756	1000	-	.	gene_id "GRCg6a_ONTann.245"; transcript_id "GRCg6a_ONTann.245.1"; exon_number "6"; cov "10.054381";
W	StringTie	transcript	3582110	3587209	1000	-	.	gene_id "GRCg6a_ONTann.246"; transcript_id "GRCg6a_ONTann.246.1"; cov "5.011455"; FPKM "0.408806"; TPM "0.459547";
W	StringTie	exon	3582110	3587209	1000	-	.	gene_id "GRCg6a_ONTann.246"; transcript_id "GRCg6a_ONTann.246.1"; exon_number "1"; cov "5.011455";
W	StringTie	transcript	3607608	3662450	1000	-	.	gene_id "GRCg6a_ONTann.247"; transcript_id "GRCg6a_ONTann.247.1"; cov "50.883102"; FPKM "4.150753"; TPM "4.665942";
W	StringTie	exon	3607608	3608073	1000	-	.	gene_id "GRCg6a_ONTann.247"; transcript_id "GRCg6a_ONTann.247.1"; exon_number "1"; cov "219.328522";
W	StringTie	exon	3608455	3608609	1000	-	.	gene_id "GRCg6a_ONTann.247"; transcript_id "GRCg6a_ONTann.247.1"; exon_number "2"; cov "38.554840";
W	StringTie	exon	3608945	3609100	1000	-	.	gene_id "GRCg6a_ONTann.247"; transcript_id "GRCg6a_ONTann.247.1"; exon_number "3"; cov "27.737179";
W	StringTie	exon	3610041	3610349	1000	-	.	gene_id "GRCg6a_ONTann.247"; transcript_id "GRCg6a_ONTann.247.1"; exon_number "4"; cov "16.223301";
W	StringTie	exon	3611402	3611614	1000	-	.	gene_id "GRCg6a_ONTann.247"; transcript_id "GRCg6a_ONTann.247.1"; exon_number "5"; cov "11.319249";
W	StringTie	exon	3612958	3613080	1000	-	.	gene_id "GRCg6a_ONTann.247"; transcript_id "GRCg6a_ONTann.247.1"; exon_number "6"; cov "10.943089";
W	StringTie	exon	3613179	3613343	1000	-	.	gene_id "GRCg6a_ONTann.247"; transcript_id "GRCg6a_ONTann.247.1"; exon_number "7"; cov "9.471381";
W	StringTie	exon	3613484	3613596	1000	-	.	gene_id "GRCg6a_ONTann.247"; transcript_id "GRCg6a_ONTann.247.1"; exon_number "8"; cov "18.787611";
W	StringTie	exon	3616645	3616780	1000	-	.	gene_id "GRCg6a_ONTann.247"; transcript_id "GRCg6a_ONTann.247.1"; exon_number "9"; cov "23.491049";
W	StringTie	exon	3617038	3617171	1000	-	.	gene_id "GRCg6a_ONTann.247"; transcript_id "GRCg6a_ONTann.247.1"; exon_number "10"; cov "24.298508";
W	StringTie	exon	3630971	3631073	1000	-	.	gene_id "GRCg6a_ONTann.247"; transcript_id "GRCg6a_ONTann.247.1"; exon_number "11"; cov "24.233009";
W	StringTie	exon	3631470	3631601	1000	-	.	gene_id "GRCg6a_ONTann.247"; transcript_id "GRCg6a_ONTann.247.1"; exon_number "12"; cov "20.742424";
W	StringTie	exon	3633287	3633417	1000	-	.	gene_id "GRCg6a_ONTann.247"; transcript_id "GRCg6a_ONTann.247.1"; exon_number "13"; cov "16.900761";
W	StringTie	exon	3634654	3634796	1000	-	.	gene_id "GRCg6a_ONTann.247"; transcript_id "GRCg6a_ONTann.247.1"; exon_number "14"; cov "17.972029";
W	StringTie	exon	3649254	3649426	1000	-	.	gene_id "GRCg6a_ONTann.247"; transcript_id "GRCg6a_ONTann.247.1"; exon_number "15"; cov "13.171255";
W	StringTie	exon	3649757	3649868	1000	-	.	gene_id "GRCg6a_ONTann.247"; transcript_id "GRCg6a_ONTann.247.1"; exon_number "16"; cov "17.665604";
W	StringTie	exon	3662303	3662450	1000	-	.	gene_id "GRCg6a_ONTann.247"; transcript_id "GRCg6a_ONTann.247.1"; exon_number "17"; cov "16.755102";
W	StringTie	transcript	3607608	3649927	1000	-	.	gene_id "GRCg6a_ONTann.247"; transcript_id "GRCg6a_ONTann.247.2"; reference_id "ENSGALT00000061989"; ref_gene_id "ENSGALG00000033705"; cov "0.020648"; FPKM "0.001684"; TPM "0.001893";
W	StringTie	exon	3607608	3608073	1000	-	.	gene_id "GRCg6a_ONTann.247"; transcript_id "GRCg6a_ONTann.247.2"; exon_number "1"; reference_id "ENSGALT00000061989"; ref_gene_id "ENSGALG00000033705"; cov "0.000000";
W	StringTie	exon	3608455	3608609	1000	-	.	gene_id "GRCg6a_ONTann.247"; transcript_id "GRCg6a_ONTann.247.2"; exon_number "2"; reference_id "ENSGALT00000061989"; ref_gene_id "ENSGALG00000033705"; cov "0.000000";
W	StringTie	exon	3608945	3609100	1000	-	.	gene_id "GRCg6a_ONTann.247"; transcript_id "GRCg6a_ONTann.247.2"; exon_number "3"; reference_id "ENSGALT00000061989"; ref_gene_id "ENSGALG00000033705"; cov "0.000000";
W	StringTie	exon	3610041	3610349	1000	-	.	gene_id "GRCg6a_ONTann.247"; transcript_id "GRCg6a_ONTann.247.2"; exon_number "4"; reference_id "ENSGALT00000061989"; ref_gene_id "ENSGALG00000033705"; cov "0.000000";
W	StringTie	exon	3611402	3611614	1000	-	.	gene_id "GRCg6a_ONTann.247"; transcript_id "GRCg6a_ONTann.247.2"; exon_number "5"; reference_id "ENSGALT00000061989"; ref_gene_id "ENSGALG00000033705"; cov "0.000000";
W	StringTie	exon	3612958	3613080	1000	-	.	gene_id "GRCg6a_ONTann.247"; transcript_id "GRCg6a_ONTann.247.2"; exon_number "6"; reference_id "ENSGALT00000061989"; ref_gene_id "ENSGALG00000033705"; cov "0.000000";
W	StringTie	exon	3613179	3613343	1000	-	.	gene_id "GRCg6a_ONTann.247"; transcript_id "GRCg6a_ONTann.247.2"; exon_number "7"; reference_id "ENSGALT00000061989"; ref_gene_id "ENSGALG00000033705"; cov "0.000000";
W	StringTie	exon	3613484	3613596	1000	-	.	gene_id "GRCg6a_ONTann.247"; transcript_id "GRCg6a_ONTann.247.2"; exon_number "8"; reference_id "ENSGALT00000061989"; ref_gene_id "ENSGALG00000033705"; cov "0.000000";
W	StringTie	exon	3616645	3616780	1000	-	.	gene_id "GRCg6a_ONTann.247"; transcript_id "GRCg6a_ONTann.247.2"; exon_number "9"; reference_id "ENSGALT00000061989"; ref_gene_id "ENSGALG00000033705"; cov "0.000000";
W	StringTie	exon	3617038	3617171	1000	-	.	gene_id "GRCg6a_ONTann.247"; transcript_id "GRCg6a_ONTann.247.2"; exon_number "10"; reference_id "ENSGALT00000061989"; ref_gene_id "ENSGALG00000033705"; cov "0.000000";
W	StringTie	exon	3630971	3631073	1000	-	.	gene_id "GRCg6a_ONTann.247"; transcript_id "GRCg6a_ONTann.247.2"; exon_number "11"; reference_id "ENSGALT00000061989"; ref_gene_id "ENSGALG00000033705"; cov "0.000000";
W	StringTie	exon	3631470	3631601	1000	-	.	gene_id "GRCg6a_ONTann.247"; transcript_id "GRCg6a_ONTann.247.2"; exon_number "12"; reference_id "ENSGALT00000061989"; ref_gene_id "ENSGALG00000033705"; cov "0.000000";
W	StringTie	exon	3633287	3633417	1000	-	.	gene_id "GRCg6a_ONTann.247"; transcript_id "GRCg6a_ONTann.247.2"; exon_number "13"; reference_id "ENSGALT00000061989"; ref_gene_id "ENSGALG00000033705"; cov "0.000000";
W	StringTie	exon	3634654	3634796	1000	-	.	gene_id "GRCg6a_ONTann.247"; transcript_id "GRCg6a_ONTann.247.2"; exon_number "14"; reference_id "ENSGALT00000061989"; ref_gene_id "ENSGALG00000033705"; cov "0.000000";
W	StringTie	exon	3649254	3649426	1000	-	.	gene_id "GRCg6a_ONTann.247"; transcript_id "GRCg6a_ONTann.247.2"; exon_number "15"; reference_id "ENSGALT00000061989"; ref_gene_id "ENSGALG00000033705"; cov "0.000000";
W	StringTie	exon	3649757	3649927	1000	-	.	gene_id "GRCg6a_ONTann.247"; transcript_id "GRCg6a_ONTann.247.2"; exon_number "16"; reference_id "ENSGALT00000061989"; ref_gene_id "ENSGALG00000033705"; cov "0.340874";
W	StringTie	transcript	3652468	3653594	1000	+	.	gene_id "GRCg6a_ONTann.248"; transcript_id "GRCg6a_ONTann.248.1"; cov "120.721664"; FPKM "9.847785"; TPM "11.070086";
W	StringTie	exon	3652468	3653594	1000	+	.	gene_id "GRCg6a_ONTann.248"; transcript_id "GRCg6a_ONTann.248.1"; exon_number "1"; cov "120.721664";
W	StringTie	transcript	1391466	1415942	1000	+	.	gene_id "GRCg6a_ONTann.251"; transcript_id "GRCg6a_ONTann.251.1"; cov "21.805975"; FPKM "1.778807"; TPM "1.999591";
W	StringTie	exon	1391466	1391701	1000	+	.	gene_id "GRCg6a_ONTann.251"; transcript_id "GRCg6a_ONTann.251.1"; exon_number "1"; cov "1.773526";
W	StringTie	exon	1392675	1392753	1000	+	.	gene_id "GRCg6a_ONTann.251"; transcript_id "GRCg6a_ONTann.251.1"; exon_number "2"; cov "2.006559";
W	StringTie	exon	1396525	1396573	1000	+	.	gene_id "GRCg6a_ONTann.251"; transcript_id "GRCg6a_ONTann.251.1"; exon_number "3"; cov "3.994640";
W	StringTie	exon	1396703	1396927	1000	+	.	gene_id "GRCg6a_ONTann.251"; transcript_id "GRCg6a_ONTann.251.1"; exon_number "4"; cov "20.925541";
W	StringTie	exon	1400655	1400762	1000	+	.	gene_id "GRCg6a_ONTann.251"; transcript_id "GRCg6a_ONTann.251.1"; exon_number "5"; cov "33.985672";
W	StringTie	exon	1403520	1403664	1000	+	.	gene_id "GRCg6a_ONTann.251"; transcript_id "GRCg6a_ONTann.251.1"; exon_number "6"; cov "33.881123";
W	StringTie	exon	1414918	1415068	1000	+	.	gene_id "GRCg6a_ONTann.251"; transcript_id "GRCg6a_ONTann.251.1"; exon_number "7"; cov "33.968575";
W	StringTie	exon	1415735	1415942	1000	+	.	gene_id "GRCg6a_ONTann.251"; transcript_id "GRCg6a_ONTann.251.1"; exon_number "8"; cov "33.631989";
W	StringTie	transcript	1391466	1415933	1000	+	.	gene_id "GRCg6a_ONTann.251"; transcript_id "GRCg6a_ONTann.251.2"; reference_id "ENSGALT00000053054"; ref_gene_id "ENSGALG00000043758"; cov "5.762009"; FPKM "0.470032"; TPM "0.528372";
W	StringTie	exon	1391466	1391701	1000	+	.	gene_id "GRCg6a_ONTann.251"; transcript_id "GRCg6a_ONTann.251.2"; exon_number "1"; reference_id "ENSGALT00000053054"; ref_gene_id "ENSGALG00000043758"; cov "5.017492";
W	StringTie	exon	1392675	1392753	1000	+	.	gene_id "GRCg6a_ONTann.251"; transcript_id "GRCg6a_ONTann.251.2"; exon_number "2"; reference_id "ENSGALT00000053054"; ref_gene_id "ENSGALG00000043758"; cov "5.534254";
W	StringTie	exon	1393831	1394000	1000	+	.	gene_id "GRCg6a_ONTann.251"; transcript_id "GRCg6a_ONTann.251.2"; exon_number "3"; reference_id "ENSGALT00000053054"; ref_gene_id "ENSGALG00000043758"; cov "5.363988";
W	StringTie	exon	1394779	1394952	1000	+	.	gene_id "GRCg6a_ONTann.251"; transcript_id "GRCg6a_ONTann.251.2"; exon_number "4"; reference_id "ENSGALT00000053054"; ref_gene_id "ENSGALG00000043758"; cov "5.285888";
W	StringTie	exon	1395040	1395206	1000	+	.	gene_id "GRCg6a_ONTann.251"; transcript_id "GRCg6a_ONTann.251.2"; exon_number "5"; reference_id "ENSGALT00000053054"; ref_gene_id "ENSGALG00000043758"; cov "5.975653";
W	StringTie	exon	1395348	1395496	1000	+	.	gene_id "GRCg6a_ONTann.251"; transcript_id "GRCg6a_ONTann.251.2"; exon_number "6"; reference_id "ENSGALT00000053054"; ref_gene_id "ENSGALG00000043758"; cov "5.252039";
W	StringTie	exon	1396422	1396573	1000	+	.	gene_id "GRCg6a_ONTann.251"; transcript_id "GRCg6a_ONTann.251.2"; exon_number "7"; reference_id "ENSGALT00000053054"; ref_gene_id "ENSGALG00000043758"; cov "6.138264";
W	StringTie	exon	1396703	1396927	1000	+	.	gene_id "GRCg6a_ONTann.251"; transcript_id "GRCg6a_ONTann.251.2"; exon_number "8"; reference_id "ENSGALT00000053054"; ref_gene_id "ENSGALG00000043758"; cov "5.806077";
W	StringTie	exon	1403520	1403664	1000	+	.	gene_id "GRCg6a_ONTann.251"; transcript_id "GRCg6a_ONTann.251.2"; exon_number "9"; reference_id "ENSGALT00000053054"; ref_gene_id "ENSGALG00000043758"; cov "5.261690";
W	StringTie	exon	1414918	1415068	1000	+	.	gene_id "GRCg6a_ONTann.251"; transcript_id "GRCg6a_ONTann.251.2"; exon_number "10"; reference_id "ENSGALT00000053054"; ref_gene_id "ENSGALG00000043758"; cov "6.192557";
W	StringTie	exon	1415735	1415933	1000	+	.	gene_id "GRCg6a_ONTann.251"; transcript_id "GRCg6a_ONTann.251.2"; exon_number "11"; reference_id "ENSGALT00000053054"; ref_gene_id "ENSGALG00000043758"; cov "6.850315";
W	StringTie	transcript	1391608	1417746	1000	+	.	gene_id "GRCg6a_ONTann.251"; transcript_id "GRCg6a_ONTann.251.3"; reference_id "ENSGALT00000088356"; ref_gene_id "ENSGALG00000043758"; cov "215.751892"; FPKM "17.599808"; TPM "19.784286";
W	StringTie	exon	1391608	1391701	1000	+	.	gene_id "GRCg6a_ONTann.251"; transcript_id "GRCg6a_ONTann.251.3"; exon_number "1"; reference_id "ENSGALT00000088356"; ref_gene_id "ENSGALG00000043758"; cov "173.069580";
W	StringTie	exon	1392675	1392753	1000	+	.	gene_id "GRCg6a_ONTann.251"; transcript_id "GRCg6a_ONTann.251.3"; exon_number "2"; reference_id "ENSGALT00000088356"; ref_gene_id "ENSGALG00000043758"; cov "185.086899";
W	StringTie	exon	1393831	1394000	1000	+	.	gene_id "GRCg6a_ONTann.251"; transcript_id "GRCg6a_ONTann.251.3"; exon_number "3"; reference_id "ENSGALT00000088356"; ref_gene_id "ENSGALG00000043758"; cov "189.607025";
W	StringTie	exon	1394779	1394952	1000	+	.	gene_id "GRCg6a_ONTann.251"; transcript_id "GRCg6a_ONTann.251.3"; exon_number "4"; reference_id "ENSGALT00000088356"; ref_gene_id "ENSGALG00000043758"; cov "195.375015";
W	StringTie	exon	1395040	1395206	1000	+	.	gene_id "GRCg6a_ONTann.251"; transcript_id "GRCg6a_ONTann.251.3"; exon_number "5"; reference_id "ENSGALT00000088356"; ref_gene_id "ENSGALG00000043758"; cov "202.186020";
W	StringTie	exon	1395348	1395496	1000	+	.	gene_id "GRCg6a_ONTann.251"; transcript_id "GRCg6a_ONTann.251.3"; exon_number "6"; reference_id "ENSGALT00000088356"; ref_gene_id "ENSGALG00000043758"; cov "190.120331";
W	StringTie	exon	1396422	1396573	1000	+	.	gene_id "GRCg6a_ONTann.251"; transcript_id "GRCg6a_ONTann.251.3"; exon_number "7"; reference_id "ENSGALT00000088356"; ref_gene_id "ENSGALG00000043758"; cov "184.148483";
W	StringTie	exon	1396703	1396927	1000	+	.	gene_id "GRCg6a_ONTann.251"; transcript_id "GRCg6a_ONTann.251.3"; exon_number "8"; reference_id "ENSGALT00000088356"; ref_gene_id "ENSGALG00000043758"; cov "180.263947";
W	StringTie	exon	1400655	1400762	1000	+	.	gene_id "GRCg6a_ONTann.251"; transcript_id "GRCg6a_ONTann.251.3"; exon_number "9"; reference_id "ENSGALT00000088356"; ref_gene_id "ENSGALG00000043758"; cov "185.430984";
W	StringTie	exon	1403520	1403664	1000	+	.	gene_id "GRCg6a_ONTann.251"; transcript_id "GRCg6a_ONTann.251.3"; exon_number "10"; reference_id "ENSGALT00000088356"; ref_gene_id "ENSGALG00000043758"; cov "222.333054";
W	StringTie	exon	1414918	1415068	1000	+	.	gene_id "GRCg6a_ONTann.251"; transcript_id "GRCg6a_ONTann.251.3"; exon_number "11"; reference_id "ENSGALT00000088356"; ref_gene_id "ENSGALG00000043758"; cov "260.046661";
W	StringTie	exon	1415735	1417746	1000	+	.	gene_id "GRCg6a_ONTann.251"; transcript_id "GRCg6a_ONTann.251.3"; exon_number "12"; reference_id "ENSGALT00000088356"; ref_gene_id "ENSGALG00000043758"; cov "277.352600";
W	StringTie	transcript	1463968	1464907	1000	-	.	gene_id "GRCg6a_ONTann.253"; transcript_id "GRCg6a_ONTann.253.1"; cov "13.477659"; FPKM "1.099431"; TPM "1.235891";
W	StringTie	exon	1463968	1464907	1000	-	.	gene_id "GRCg6a_ONTann.253"; transcript_id "GRCg6a_ONTann.253.1"; exon_number "1"; cov "13.477659";
W	StringTie	transcript	1474122	1475107	1000	+	.	gene_id "GRCg6a_ONTann.255"; transcript_id "GRCg6a_ONTann.255.1"; cov "10.301217"; FPKM "0.840315"; TPM "0.944614";
W	StringTie	exon	1474122	1475107	1000	+	.	gene_id "GRCg6a_ONTann.255"; transcript_id "GRCg6a_ONTann.255.1"; exon_number "1"; cov "10.301217";
W	StringTie	transcript	1563170	1564361	1000	+	.	gene_id "GRCg6a_ONTann.257"; transcript_id "GRCg6a_ONTann.257.2"; cov "2.817327"; FPKM "0.229821"; TPM "0.258347";
W	StringTie	exon	1563170	1563252	1000	+	.	gene_id "GRCg6a_ONTann.257"; transcript_id "GRCg6a_ONTann.257.2"; exon_number "1"; cov "1.835341";
W	StringTie	exon	1563813	1563910	1000	+	.	gene_id "GRCg6a_ONTann.257"; transcript_id "GRCg6a_ONTann.257.2"; exon_number "2"; cov "3.000000";
W	StringTie	exon	1564006	1564361	1000	+	.	gene_id "GRCg6a_ONTann.257"; transcript_id "GRCg6a_ONTann.257.2"; exon_number "3"; cov "2.995987";
W	StringTie	transcript	1645803	1647587	1000	-	.	gene_id "GRCg6a_ONTann.258"; transcript_id "GRCg6a_ONTann.258.1"; cov "11.556863"; FPKM "0.942743"; TPM "1.059756";
W	StringTie	exon	1645803	1647587	1000	-	.	gene_id "GRCg6a_ONTann.258"; transcript_id "GRCg6a_ONTann.258.1"; exon_number "1"; cov "11.556863";
W	StringTie	transcript	1815464	1816637	1000	+	.	gene_id "GRCg6a_ONTann.259"; transcript_id "GRCg6a_ONTann.259.1"; cov "17835.912109"; FPKM "1454.952026"; TPM "1635.539673";
W	StringTie	exon	1815464	1815554	1000	+	.	gene_id "GRCg6a_ONTann.259"; transcript_id "GRCg6a_ONTann.259.1"; exon_number "1"; cov "17939.160156";
W	StringTie	exon	1815628	1815841	1000	+	.	gene_id "GRCg6a_ONTann.259"; transcript_id "GRCg6a_ONTann.259.1"; exon_number "2"; cov "19326.208984";
W	StringTie	exon	1815956	1816076	1000	+	.	gene_id "GRCg6a_ONTann.259"; transcript_id "GRCg6a_ONTann.259.1"; exon_number "3"; cov "19780.351562";
W	StringTie	exon	1816329	1816637	1000	+	.	gene_id "GRCg6a_ONTann.259"; transcript_id "GRCg6a_ONTann.259.1"; exon_number "4"; cov "16007.236328";
W	StringTie	transcript	1839716	1840514	1000	-	.	gene_id "GRCg6a_ONTann.261"; transcript_id "GRCg6a_ONTann.261.1"; reference_id "ENSGALT00000070852"; ref_gene_id "ENSGALG00000041221"; cov "484.653351"; FPKM "39.535255"; TPM "44.442348";
W	StringTie	exon	1839716	1840514	1000	-	.	gene_id "GRCg6a_ONTann.261"; transcript_id "GRCg6a_ONTann.261.1"; exon_number "1"; reference_id "ENSGALT00000070852"; ref_gene_id "ENSGALG00000041221"; cov "484.653351";
W	StringTie	transcript	1840623	1896773	1000	+	.	gene_id "GRCg6a_ONTann.262"; transcript_id "GRCg6a_ONTann.262.1"; reference_id "ENSGALT00000089854"; ref_gene_id "ENSGALG00000035998"; ref_gene_name "HINTW"; cov "587.746460"; FPKM "47.945004"; TPM "53.895905";
W	StringTie	exon	1840623	1840886	1000	+	.	gene_id "GRCg6a_ONTann.262"; transcript_id "GRCg6a_ONTann.262.1"; exon_number "1"; reference_id "ENSGALT00000089854"; ref_gene_id "ENSGALG00000035998"; ref_gene_name "HINTW"; cov "527.335938";
W	StringTie	exon	1895502	1895607	1000	+	.	gene_id "GRCg6a_ONTann.262"; transcript_id "GRCg6a_ONTann.262.1"; exon_number "2"; reference_id "ENSGALT00000089854"; ref_gene_id "ENSGALG00000035998"; ref_gene_name "HINTW"; cov "603.714783";
W	StringTie	exon	1896440	1896773	1000	+	.	gene_id "GRCg6a_ONTann.262"; transcript_id "GRCg6a_ONTann.262.1"; exon_number "3"; reference_id "ENSGALT00000089854"; ref_gene_id "ENSGALG00000035998"; ref_gene_name "HINTW"; cov "613.020508";
W	StringTie	transcript	1840696	1843884	1000	+	.	gene_id "GRCg6a_ONTann.262"; transcript_id "GRCg6a_ONTann.262.4"; reference_id "ENSGALT00000051715"; ref_gene_id "ENSGALG00000035998"; ref_gene_name "HINTW"; cov "1436.976196"; FPKM "117.220322"; TPM "131.769638";
W	StringTie	exon	1840696	1840886	1000	+	.	gene_id "GRCg6a_ONTann.262"; transcript_id "GRCg6a_ONTann.262.4"; exon_number "1"; reference_id "ENSGALT00000051715"; ref_gene_id "ENSGALG00000035998"; ref_gene_name "HINTW"; cov "2330.984131";
W	StringTie	exon	1841861	1841966	1000	+	.	gene_id "GRCg6a_ONTann.262"; transcript_id "GRCg6a_ONTann.262.4"; exon_number "2"; reference_id "ENSGALT00000051715"; ref_gene_id "ENSGALG00000035998"; ref_gene_name "HINTW"; cov "2732.090576";
W	StringTie	exon	1842799	1843884	1000	+	.	gene_id "GRCg6a_ONTann.262"; transcript_id "GRCg6a_ONTann.262.4"; exon_number "3"; reference_id "ENSGALT00000051715"; ref_gene_id "ENSGALG00000035998"; ref_gene_name "HINTW"; cov "1151.202637";
W	StringTie	transcript	1840696	1879785	1000	+	.	gene_id "GRCg6a_ONTann.262"; transcript_id "GRCg6a_ONTann.262.5"; cov "1290.902344"; FPKM "105.304451"; TPM "118.374779";
W	StringTie	exon	1840696	1840886	1000	+	.	gene_id "GRCg6a_ONTann.262"; transcript_id "GRCg6a_ONTann.262.5"; exon_number "1"; cov "1363.854126";
W	StringTie	exon	1841911	1841966	1000	+	.	gene_id "GRCg6a_ONTann.262"; transcript_id "GRCg6a_ONTann.262.5"; exon_number "2"; cov "1477.561035";
W	StringTie	exon	1842799	1843043	1000	+	.	gene_id "GRCg6a_ONTann.262"; transcript_id "GRCg6a_ONTann.262.5"; exon_number "3"; cov "1484.553467";
W	StringTie	exon	1879693	1879785	1000	+	.	gene_id "GRCg6a_ONTann.262"; transcript_id "GRCg6a_ONTann.262.5"; exon_number "4"; cov "502.533997";
W	StringTie	transcript	1840696	1843884	1000	+	.	gene_id "GRCg6a_ONTann.262"; transcript_id "GRCg6a_ONTann.262.6"; cov "1282.540161"; FPKM "104.622314"; TPM "117.607971";
W	StringTie	exon	1840696	1840886	1000	+	.	gene_id "GRCg6a_ONTann.262"; transcript_id "GRCg6a_ONTann.262.6"; exon_number "1"; cov "2197.672363";
W	StringTie	exon	1841911	1841966	1000	+	.	gene_id "GRCg6a_ONTann.262"; transcript_id "GRCg6a_ONTann.262.6"; exon_number "2"; cov "2582.405273";
W	StringTie	exon	1842799	1843635	1000	+	.	gene_id "GRCg6a_ONTann.262"; transcript_id "GRCg6a_ONTann.262.6"; exon_number "3"; cov "1326.760620";
W	StringTie	exon	1843685	1843884	1000	+	.	gene_id "GRCg6a_ONTann.262"; transcript_id "GRCg6a_ONTann.262.6"; exon_number "4"; cov "112.295815";
W	StringTie	transcript	1840696	1879785	1000	+	.	gene_id "GRCg6a_ONTann.262"; transcript_id "GRCg6a_ONTann.262.7"; cov "1265.317505"; FPKM "103.217384"; TPM "116.028664";
W	StringTie	exon	1840696	1840886	1000	+	.	gene_id "GRCg6a_ONTann.262"; transcript_id "GRCg6a_ONTann.262.7"; exon_number "1"; cov "990.508118";
W	StringTie	exon	1841911	1841966	1000	+	.	gene_id "GRCg6a_ONTann.262"; transcript_id "GRCg6a_ONTann.262.7"; exon_number "2"; cov "1200.540161";
W	StringTie	exon	1879454	1879785	1000	+	.	gene_id "GRCg6a_ONTann.262"; transcript_id "GRCg6a_ONTann.262.7"; exon_number "3"; cov "1429.125610";
W	StringTie	transcript	1840696	1843884	1000	+	.	gene_id "GRCg6a_ONTann.262"; transcript_id "GRCg6a_ONTann.262.8"; cov "1212.652100"; FPKM "98.921242"; TPM "111.199287";
W	StringTie	exon	1840696	1840886	1000	+	.	gene_id "GRCg6a_ONTann.262"; transcript_id "GRCg6a_ONTann.262.8"; exon_number "1"; cov "1388.704468";
W	StringTie	exon	1841334	1841495	1000	+	.	gene_id "GRCg6a_ONTann.262"; transcript_id "GRCg6a_ONTann.262.8"; exon_number "2"; cov "1388.861816";
W	StringTie	exon	1841861	1841966	1000	+	.	gene_id "GRCg6a_ONTann.262"; transcript_id "GRCg6a_ONTann.262.8"; exon_number "3"; cov "1408.519043";
W	StringTie	exon	1842799	1843635	1000	+	.	gene_id "GRCg6a_ONTann.262"; transcript_id "GRCg6a_ONTann.262.8"; exon_number "4"; cov "1402.864746";
W	StringTie	exon	1843685	1843884	1000	+	.	gene_id "GRCg6a_ONTann.262"; transcript_id "GRCg6a_ONTann.262.8"; exon_number "5"; cov "1.942454";
W	StringTie	transcript	1840696	1896773	1000	+	.	gene_id "GRCg6a_ONTann.262"; transcript_id "GRCg6a_ONTann.262.9"; cov "1092.825073"; FPKM "89.146439"; TPM "100.211235";
W	StringTie	exon	1840696	1840886	1000	+	.	gene_id "GRCg6a_ONTann.262"; transcript_id "GRCg6a_ONTann.262.9"; exon_number "1"; cov "929.792603";
W	StringTie	exon	1895552	1895607	1000	+	.	gene_id "GRCg6a_ONTann.262"; transcript_id "GRCg6a_ONTann.262.9"; exon_number "2"; cov "1111.965820";
W	StringTie	exon	1896440	1896773	1000	+	.	gene_id "GRCg6a_ONTann.262"; transcript_id "GRCg6a_ONTann.262.9"; exon_number "3"; cov "1180.890991";
W	StringTie	transcript	1840696	1879785	1000	+	.	gene_id "GRCg6a_ONTann.262"; transcript_id "GRCg6a_ONTann.262.10"; reference_id "ENSGALT00000086362"; ref_gene_id "ENSGALG00000035998"; ref_gene_name "HINTW"; cov "921.324646"; FPKM "75.156410"; TPM "84.484779";
W	StringTie	exon	1840696	1840886	1000	+	.	gene_id "GRCg6a_ONTann.262"; transcript_id "GRCg6a_ONTann.262.10"; exon_number "1"; reference_id "ENSGALT00000086362"; ref_gene_id "ENSGALG00000035998"; ref_gene_name "HINTW"; cov "623.710266";
W	StringTie	exon	1841861	1841966	1000	+	.	gene_id "GRCg6a_ONTann.262"; transcript_id "GRCg6a_ONTann.262.10"; exon_number "2"; reference_id "ENSGALT00000086362"; ref_gene_id "ENSGALG00000035998"; ref_gene_name "HINTW"; cov "757.431152";
W	StringTie	exon	1879454	1879785	1000	+	.	gene_id "GRCg6a_ONTann.262"; transcript_id "GRCg6a_ONTann.262.10"; exon_number "3"; reference_id "ENSGALT00000086362"; ref_gene_id "ENSGALG00000035998"; ref_gene_name "HINTW"; cov "1143.905396";
W	StringTie	transcript	1840696	1843884	1000	+	.	gene_id "GRCg6a_ONTann.262"; transcript_id "GRCg6a_ONTann.262.11"; cov "789.080200"; FPKM "64.368660"; TPM "72.358063";
W	StringTie	exon	1840696	1840886	1000	+	.	gene_id "GRCg6a_ONTann.262"; transcript_id "GRCg6a_ONTann.262.11"; exon_number "1"; cov "901.261230";
W	StringTie	exon	1842799	1843635	1000	+	.	gene_id "GRCg6a_ONTann.262"; transcript_id "GRCg6a_ONTann.262.11"; exon_number "2"; cov "922.026367";
W	StringTie	exon	1843710	1843884	1000	+	.	gene_id "GRCg6a_ONTann.262"; transcript_id "GRCg6a_ONTann.262.11"; exon_number "3"; cov "30.780218";
W	StringTie	transcript	1840696	1843884	1000	+	.	gene_id "GRCg6a_ONTann.262"; transcript_id "GRCg6a_ONTann.262.12"; cov "756.495483"; FPKM "61.710587"; TPM "69.370064";
W	StringTie	exon	1840696	1840886	1000	+	.	gene_id "GRCg6a_ONTann.262"; transcript_id "GRCg6a_ONTann.262.12"; exon_number "1"; cov "1311.482056";
W	StringTie	exon	1841911	1841966	1000	+	.	gene_id "GRCg6a_ONTann.262"; transcript_id "GRCg6a_ONTann.262.12"; exon_number "2"; cov "1549.622559";
W	StringTie	exon	1842799	1843884	1000	+	.	gene_id "GRCg6a_ONTann.262"; transcript_id "GRCg6a_ONTann.262.12"; exon_number "3"; cov "738.369507";
W	StringTie	transcript	1840696	1843884	1000	+	.	gene_id "GRCg6a_ONTann.262"; transcript_id "GRCg6a_ONTann.262.13"; cov "653.745911"; FPKM "53.328865"; TPM "59.948009";
W	StringTie	exon	1840696	1840886	1000	+	.	gene_id "GRCg6a_ONTann.262"; transcript_id "GRCg6a_ONTann.262.13"; exon_number "1"; cov "525.747803";
W	StringTie	exon	1841334	1841561	1000	+	.	gene_id "GRCg6a_ONTann.262"; transcript_id "GRCg6a_ONTann.262.13"; exon_number "2"; cov "1577.009277";
W	StringTie	exon	1841861	1841966	1000	+	.	gene_id "GRCg6a_ONTann.262"; transcript_id "GRCg6a_ONTann.262.13"; exon_number "3"; cov "1586.995239";
W	StringTie	exon	1842799	1843635	1000	+	.	gene_id "GRCg6a_ONTann.262"; transcript_id "GRCg6a_ONTann.262.13"; exon_number "4"; cov "469.246613";
W	StringTie	exon	1843685	1843884	1000	+	.	gene_id "GRCg6a_ONTann.262"; transcript_id "GRCg6a_ONTann.262.13"; exon_number "5"; cov "0.971227";
W	StringTie	transcript	1840696	1879785	1000	+	.	gene_id "GRCg6a_ONTann.262"; transcript_id "GRCg6a_ONTann.262.14"; cov "541.923828"; FPKM "44.207058"; TPM "49.694008";
W	StringTie	exon	1840696	1840886	1000	+	.	gene_id "GRCg6a_ONTann.262"; transcript_id "GRCg6a_ONTann.262.14"; exon_number "1"; cov "204.555359";
W	StringTie	exon	1841861	1841966	1000	+	.	gene_id "GRCg6a_ONTann.262"; transcript_id "GRCg6a_ONTann.262.14"; exon_number "2"; cov "807.921753";
W	StringTie	exon	1842799	1843043	1000	+	.	gene_id "GRCg6a_ONTann.262"; transcript_id "GRCg6a_ONTann.262.14"; exon_number "3"; cov "805.451904";
W	StringTie	exon	1879693	1879785	1000	+	.	gene_id "GRCg6a_ONTann.262"; transcript_id "GRCg6a_ONTann.262.14"; exon_number "4"; cov "235.592682";
W	StringTie	transcript	1840696	1843884	1000	+	.	gene_id "GRCg6a_ONTann.262"; transcript_id "GRCg6a_ONTann.262.16"; cov "263.741119"; FPKM "21.514496"; TPM "24.184862";
W	StringTie	exon	1840696	1840886	1000	+	.	gene_id "GRCg6a_ONTann.262"; transcript_id "GRCg6a_ONTann.262.16"; exon_number "1"; cov "245.852234";
W	StringTie	exon	1841334	1841561	1000	+	.	gene_id "GRCg6a_ONTann.262"; transcript_id "GRCg6a_ONTann.262.16"; exon_number "2"; cov "381.825043";
W	StringTie	exon	1841911	1841966	1000	+	.	gene_id "GRCg6a_ONTann.262"; transcript_id "GRCg6a_ONTann.262.16"; exon_number "3"; cov "384.001129";
W	StringTie	exon	1842799	1843635	1000	+	.	gene_id "GRCg6a_ONTann.262"; transcript_id "GRCg6a_ONTann.262.16"; exon_number "4"; cov "290.399536";
W	StringTie	exon	1843685	1843884	1000	+	.	gene_id "GRCg6a_ONTann.262"; transcript_id "GRCg6a_ONTann.262.16"; exon_number "5"; cov "0.971227";
W	StringTie	transcript	1840696	1843884	1000	+	.	gene_id "GRCg6a_ONTann.262"; transcript_id "GRCg6a_ONTann.262.17"; cov "227.080811"; FPKM "18.523958"; TPM "20.823139";
W	StringTie	exon	1840696	1841561	1000	+	.	gene_id "GRCg6a_ONTann.262"; transcript_id "GRCg6a_ONTann.262.17"; exon_number "1"; cov "212.016586";
W	StringTie	exon	1841861	1841966	1000	+	.	gene_id "GRCg6a_ONTann.262"; transcript_id "GRCg6a_ONTann.262.17"; exon_number "2"; cov "490.179382";
W	StringTie	exon	1842799	1843884	1000	+	.	gene_id "GRCg6a_ONTann.262"; transcript_id "GRCg6a_ONTann.262.17"; exon_number "3"; cov "212.819977";
W	StringTie	transcript	1840696	1843884	1000	+	.	gene_id "GRCg6a_ONTann.262"; transcript_id "GRCg6a_ONTann.262.19"; cov "159.308472"; FPKM "12.995476"; TPM "14.608466";
W	StringTie	exon	1840696	1840886	1000	+	.	gene_id "GRCg6a_ONTann.262"; transcript_id "GRCg6a_ONTann.262.19"; exon_number "1"; cov "40.055225";
W	StringTie	exon	1841861	1841966	1000	+	.	gene_id "GRCg6a_ONTann.262"; transcript_id "GRCg6a_ONTann.262.19"; exon_number "2"; cov "46.781349";
W	StringTie	exon	1842799	1843635	1000	+	.	gene_id "GRCg6a_ONTann.262"; transcript_id "GRCg6a_ONTann.262.19"; exon_number "3"; cov "235.247589";
W	StringTie	exon	1843685	1843884	1000	+	.	gene_id "GRCg6a_ONTann.262"; transcript_id "GRCg6a_ONTann.262.19"; exon_number "4"; cov "44.241871";
W	StringTie	transcript	1840696	1879785	1000	+	.	gene_id "GRCg6a_ONTann.262"; transcript_id "GRCg6a_ONTann.262.20"; cov "152.073792"; FPKM "12.405313"; TPM "13.945052";
W	StringTie	exon	1840696	1840886	1000	+	.	gene_id "GRCg6a_ONTann.262"; transcript_id "GRCg6a_ONTann.262.20"; exon_number "1"; cov "143.194183";
W	StringTie	exon	1841861	1841966	1000	+	.	gene_id "GRCg6a_ONTann.262"; transcript_id "GRCg6a_ONTann.262.20"; exon_number "2"; cov "169.209152";
W	StringTie	exon	1842799	1842821	1000	+	.	gene_id "GRCg6a_ONTann.262"; transcript_id "GRCg6a_ONTann.262.20"; exon_number "3"; cov "169.905716";
W	StringTie	exon	1879454	1879785	1000	+	.	gene_id "GRCg6a_ONTann.262"; transcript_id "GRCg6a_ONTann.262.20"; exon_number "4"; cov "149.471848";
W	StringTie	transcript	1840696	1879785	1000	+	.	gene_id "GRCg6a_ONTann.262"; transcript_id "GRCg6a_ONTann.262.22"; cov "137.971863"; FPKM "11.254957"; TPM "12.651916";
W	StringTie	exon	1840696	1840886	1000	+	.	gene_id "GRCg6a_ONTann.262"; transcript_id "GRCg6a_ONTann.262.22"; exon_number "1"; cov "49.429852";
W	StringTie	exon	1842799	1843043	1000	+	.	gene_id "GRCg6a_ONTann.262"; transcript_id "GRCg6a_ONTann.262.22"; exon_number "2"; cov "185.082642";
W	StringTie	exon	1879693	1879785	1000	+	.	gene_id "GRCg6a_ONTann.262"; transcript_id "GRCg6a_ONTann.262.22"; exon_number "3"; cov "175.694946";
W	StringTie	transcript	1871304	1873103	1000	-	.	gene_id "GRCg6a_ONTann.263"; transcript_id "GRCg6a_ONTann.263.1"; cov "1217.741577"; FPKM "99.336418"; TPM "111.665985";
W	StringTie	exon	1871304	1871968	1000	-	.	gene_id "GRCg6a_ONTann.263"; transcript_id "GRCg6a_ONTann.263.1"; exon_number "1"; cov "1712.789673";
W	StringTie	exon	1872801	1873103	1000	-	.	gene_id "GRCg6a_ONTann.263"; transcript_id "GRCg6a_ONTann.263.1"; exon_number "2"; cov "131.250336";
W	StringTie	transcript	2133777	2136767	1000	+	.	gene_id "GRCg6a_ONTann.266"; transcript_id "GRCg6a_ONTann.266.1"; cov "8.807538"; FPKM "0.718469"; TPM "0.807645";
W	StringTie	exon	2133777	2134085	1000	+	.	gene_id "GRCg6a_ONTann.266"; transcript_id "GRCg6a_ONTann.266.1"; exon_number "1"; cov "2.829126";
W	StringTie	exon	2135883	2136767	1000	+	.	gene_id "GRCg6a_ONTann.266"; transcript_id "GRCg6a_ONTann.266.1"; exon_number "2"; cov "10.894916";
W	StringTie	transcript	2170354	2213484	1000	+	.	gene_id "GRCg6a_ONTann.268"; transcript_id "GRCg6a_ONTann.268.1"; cov "1.990844"; FPKM "0.162402"; TPM "0.182559";
W	StringTie	exon	2170354	2170933	1000	+	.	gene_id "GRCg6a_ONTann.268"; transcript_id "GRCg6a_ONTann.268.1"; exon_number "1"; cov "0.717734";
W	StringTie	exon	2176385	2176566	1000	+	.	gene_id "GRCg6a_ONTann.268"; transcript_id "GRCg6a_ONTann.268.1"; exon_number "2"; cov "2.000000";
W	StringTie	exon	2179392	2179568	1000	+	.	gene_id "GRCg6a_ONTann.268"; transcript_id "GRCg6a_ONTann.268.1"; exon_number "3"; cov "2.000000";
W	StringTie	exon	2189211	2189373	1000	+	.	gene_id "GRCg6a_ONTann.268"; transcript_id "GRCg6a_ONTann.268.1"; exon_number "4"; cov "3.000000";
W	StringTie	exon	2190561	2190833	1000	+	.	gene_id "GRCg6a_ONTann.268"; transcript_id "GRCg6a_ONTann.268.1"; exon_number "5"; cov "3.245421";
W	StringTie	exon	2212630	2212742	1000	+	.	gene_id "GRCg6a_ONTann.268"; transcript_id "GRCg6a_ONTann.268.1"; exon_number "6"; cov "3.000000";
W	StringTie	exon	2213366	2213484	1000	+	.	gene_id "GRCg6a_ONTann.268"; transcript_id "GRCg6a_ONTann.268.1"; exon_number "7"; cov "2.949580";
W	StringTie	transcript	2176626	2178032	1000	-	.	gene_id "GRCg6a_ONTann.269"; transcript_id "GRCg6a_ONTann.269.1"; cov "6.712864"; FPKM "0.547597"; TPM "0.615565";
W	StringTie	exon	2176626	2178032	1000	-	.	gene_id "GRCg6a_ONTann.269"; transcript_id "GRCg6a_ONTann.269.1"; exon_number "1"; cov "6.712864";
W	StringTie	transcript	2178891	2179762	1000	-	.	gene_id "GRCg6a_ONTann.270"; transcript_id "GRCg6a_ONTann.270.1"; cov "8.533257"; FPKM "0.696094"; TPM "0.782493";
W	StringTie	exon	2178891	2179762	1000	-	.	gene_id "GRCg6a_ONTann.270"; transcript_id "GRCg6a_ONTann.270.1"; exon_number "1"; cov "8.533257";
W	StringTie	transcript	2216634	2223587	1000	+	.	gene_id "GRCg6a_ONTann.272"; transcript_id "GRCg6a_ONTann.272.1"; cov "3.811243"; FPKM "0.310899"; TPM "0.349488";
W	StringTie	exon	2216634	2216735	1000	+	.	gene_id "GRCg6a_ONTann.272"; transcript_id "GRCg6a_ONTann.272.1"; exon_number "1"; cov "1.156863";
W	StringTie	exon	2216821	2216960	1000	+	.	gene_id "GRCg6a_ONTann.272"; transcript_id "GRCg6a_ONTann.272.1"; exon_number "2"; cov "2.282143";
W	StringTie	exon	2217777	2217908	1000	+	.	gene_id "GRCg6a_ONTann.272"; transcript_id "GRCg6a_ONTann.272.1"; exon_number "3"; cov "3.055556";
W	StringTie	exon	2223034	2223587	1000	+	.	gene_id "GRCg6a_ONTann.272"; transcript_id "GRCg6a_ONTann.272.1"; exon_number "4"; cov "4.866426";
W	StringTie	transcript	2216634	2218611	1000	+	.	gene_id "GRCg6a_ONTann.272"; transcript_id "GRCg6a_ONTann.272.2"; cov "2.891985"; FPKM "0.235912"; TPM "0.265193";
W	StringTie	exon	2216634	2216735	1000	+	.	gene_id "GRCg6a_ONTann.272"; transcript_id "GRCg6a_ONTann.272.2"; exon_number "1"; cov "3.181373";
W	StringTie	exon	2216821	2216960	1000	+	.	gene_id "GRCg6a_ONTann.272"; transcript_id "GRCg6a_ONTann.272.2"; exon_number "2"; cov "5.705357";
W	StringTie	exon	2217517	2218611	1000	+	.	gene_id "GRCg6a_ONTann.272"; transcript_id "GRCg6a_ONTann.272.2"; exon_number "3"; cov "2.505327";
W	StringTie	transcript	2380206	2384089	1000	-	.	gene_id "GRCg6a_ONTann.275"; transcript_id "GRCg6a_ONTann.275.1"; cov "19.769852"; FPKM "1.612712"; TPM "1.812881";
W	StringTie	exon	2380206	2380490	1000	-	.	gene_id "GRCg6a_ONTann.275"; transcript_id "GRCg6a_ONTann.275.1"; exon_number "1"; cov "25.144249";
W	StringTie	exon	2382701	2382804	1000	-	.	gene_id "GRCg6a_ONTann.275"; transcript_id "GRCg6a_ONTann.275.1"; exon_number "2"; cov "21.507154";
W	StringTie	exon	2383970	2384089	1000	-	.	gene_id "GRCg6a_ONTann.275"; transcript_id "GRCg6a_ONTann.275.1"; exon_number "3"; cov "5.500000";
W	StringTie	transcript	2380206	2384089	1000	-	.	gene_id "GRCg6a_ONTann.275"; transcript_id "GRCg6a_ONTann.275.2"; cov "11.539655"; FPKM "0.941339"; TPM "1.058178";
W	StringTie	exon	2380206	2380490	1000	-	.	gene_id "GRCg6a_ONTann.275"; transcript_id "GRCg6a_ONTann.275.2"; exon_number "1"; cov "13.042885";
W	StringTie	exon	2382701	2382804	1000	-	.	gene_id "GRCg6a_ONTann.275"; transcript_id "GRCg6a_ONTann.275.2"; exon_number "2"; cov "15.771914";
W	StringTie	exon	2383935	2384089	1000	-	.	gene_id "GRCg6a_ONTann.275"; transcript_id "GRCg6a_ONTann.275.2"; exon_number "3"; cov "5.935945";
W	StringTie	transcript	2380206	2384089	1000	-	.	gene_id "GRCg6a_ONTann.275"; transcript_id "GRCg6a_ONTann.275.3"; cov "10.609217"; FPKM "0.865439"; TPM "0.972857";
W	StringTie	exon	2380206	2380490	1000	-	.	gene_id "GRCg6a_ONTann.275"; transcript_id "GRCg6a_ONTann.275.3"; exon_number "1"; cov "11.042885";
W	StringTie	exon	2381537	2381694	1000	-	.	gene_id "GRCg6a_ONTann.275"; transcript_id "GRCg6a_ONTann.275.3"; exon_number "2"; cov "11.423077";
W	StringTie	exon	2382701	2382804	1000	-	.	gene_id "GRCg6a_ONTann.275"; transcript_id "GRCg6a_ONTann.275.3"; exon_number "3"; cov "15.771914";
W	StringTie	exon	2383970	2384089	1000	-	.	gene_id "GRCg6a_ONTann.275"; transcript_id "GRCg6a_ONTann.275.3"; exon_number "4"; cov "4.033333";
W	StringTie	transcript	2380206	2384089	1000	-	.	gene_id "GRCg6a_ONTann.275"; transcript_id "GRCg6a_ONTann.275.4"; cov "2.918578"; FPKM "0.238081"; TPM "0.267631";
W	StringTie	exon	2380206	2380490	1000	-	.	gene_id "GRCg6a_ONTann.275"; transcript_id "GRCg6a_ONTann.275.4"; exon_number "1"; cov "3.011696";
W	StringTie	exon	2381537	2381694	1000	-	.	gene_id "GRCg6a_ONTann.275"; transcript_id "GRCg6a_ONTann.275.4"; exon_number "2"; cov "3.115385";
W	StringTie	exon	2382701	2382804	1000	-	.	gene_id "GRCg6a_ONTann.275"; transcript_id "GRCg6a_ONTann.275.4"; exon_number "3"; cov "4.301431";
W	StringTie	exon	2383935	2384089	1000	-	.	gene_id "GRCg6a_ONTann.275"; transcript_id "GRCg6a_ONTann.275.4"; exon_number "4"; cov "1.618894";
W	StringTie	transcript	2397206	2400025	1000	+	.	gene_id "GRCg6a_ONTann.277"; transcript_id "GRCg6a_ONTann.277.1"; cov "8.665085"; FPKM "0.706848"; TPM "0.794582";
W	StringTie	exon	2397206	2397825	1000	+	.	gene_id "GRCg6a_ONTann.277"; transcript_id "GRCg6a_ONTann.277.1"; exon_number "1"; cov "3.684495";
W	StringTie	exon	2399626	2400025	1000	+	.	gene_id "GRCg6a_ONTann.277"; transcript_id "GRCg6a_ONTann.277.1"; exon_number "2"; cov "16.385000";
W	StringTie	transcript	2403651	2407132	1000	+	.	gene_id "GRCg6a_ONTann.278"; transcript_id "GRCg6a_ONTann.278.1"; cov "2823.679199"; FPKM "230.339645"; TPM "258.929260";
W	StringTie	exon	2403651	2403841	1000	+	.	gene_id "GRCg6a_ONTann.278"; transcript_id "GRCg6a_ONTann.278.1"; exon_number "1"; cov "9.081279";
W	StringTie	exon	2404215	2404255	1000	+	.	gene_id "GRCg6a_ONTann.278"; transcript_id "GRCg6a_ONTann.278.1"; exon_number "2"; cov "3947.066406";
W	StringTie	exon	2405360	2405494	1000	+	.	gene_id "GRCg6a_ONTann.278"; transcript_id "GRCg6a_ONTann.278.1"; exon_number "3"; cov "3919.276855";
W	StringTie	exon	2405796	2405894	1000	+	.	gene_id "GRCg6a_ONTann.278"; transcript_id "GRCg6a_ONTann.278.1"; exon_number "4"; cov "3821.037354";
W	StringTie	exon	2406486	2406677	1000	+	.	gene_id "GRCg6a_ONTann.278"; transcript_id "GRCg6a_ONTann.278.1"; exon_number "5"; cov "3803.838623";
W	StringTie	exon	2407052	2407132	1000	+	.	gene_id "GRCg6a_ONTann.278"; transcript_id "GRCg6a_ONTann.278.1"; exon_number "6"; cov "3523.612305";
W	StringTie	transcript	2403651	2407132	1000	+	.	gene_id "GRCg6a_ONTann.278"; transcript_id "GRCg6a_ONTann.278.2"; cov "462.515839"; FPKM "37.729404"; TPM "42.412354";
W	StringTie	exon	2403651	2403810	1000	+	.	gene_id "GRCg6a_ONTann.278"; transcript_id "GRCg6a_ONTann.278.2"; exon_number "1"; cov "1025.635376";
W	StringTie	exon	2404075	2404153	1000	+	.	gene_id "GRCg6a_ONTann.278"; transcript_id "GRCg6a_ONTann.278.2"; exon_number "2"; cov "1903.052856";
W	StringTie	exon	2405360	2405494	1000	+	.	gene_id "GRCg6a_ONTann.278"; transcript_id "GRCg6a_ONTann.278.2"; exon_number "3"; cov "60.360065";
W	StringTie	exon	2405796	2405894	1000	+	.	gene_id "GRCg6a_ONTann.278"; transcript_id "GRCg6a_ONTann.278.2"; exon_number "4"; cov "59.182678";
W	StringTie	exon	2406486	2406677	1000	+	.	gene_id "GRCg6a_ONTann.278"; transcript_id "GRCg6a_ONTann.278.2"; exon_number "5"; cov "61.074947";
W	StringTie	exon	2407052	2407132	1000	+	.	gene_id "GRCg6a_ONTann.278"; transcript_id "GRCg6a_ONTann.278.2"; exon_number "6"; cov "59.999107";
W	StringTie	transcript	2403651	2407132	1000	+	.	gene_id "GRCg6a_ONTann.278"; transcript_id "GRCg6a_ONTann.278.3"; cov "293.608582"; FPKM "23.950914"; TPM "26.923685";
W	StringTie	exon	2403651	2403841	1000	+	.	gene_id "GRCg6a_ONTann.278"; transcript_id "GRCg6a_ONTann.278.3"; exon_number "1"; cov "4.595385";
W	StringTie	exon	2405329	2405494	1000	+	.	gene_id "GRCg6a_ONTann.278"; transcript_id "GRCg6a_ONTann.278.3"; exon_number "2"; cov "328.925049";
W	StringTie	exon	2405796	2405894	1000	+	.	gene_id "GRCg6a_ONTann.278"; transcript_id "GRCg6a_ONTann.278.3"; exon_number "3"; cov "364.512543";
W	StringTie	exon	2406486	2406677	1000	+	.	gene_id "GRCg6a_ONTann.278"; transcript_id "GRCg6a_ONTann.278.3"; exon_number "4"; cov "457.606293";
W	StringTie	exon	2407052	2407132	1000	+	.	gene_id "GRCg6a_ONTann.278"; transcript_id "GRCg6a_ONTann.278.3"; exon_number "5"; cov "427.335999";
W	StringTie	transcript	2403651	2407132	1000	+	.	gene_id "GRCg6a_ONTann.278"; transcript_id "GRCg6a_ONTann.278.4"; cov "274.766357"; FPKM "22.413874"; TPM "25.195869";
W	StringTie	exon	2403651	2403810	1000	+	.	gene_id "GRCg6a_ONTann.278"; transcript_id "GRCg6a_ONTann.278.4"; exon_number "1"; cov "1086.310303";
W	StringTie	exon	2404075	2404127	1000	+	.	gene_id "GRCg6a_ONTann.278"; transcript_id "GRCg6a_ONTann.278.4"; exon_number "2"; cov "494.396912";
W	StringTie	exon	2405329	2405494	1000	+	.	gene_id "GRCg6a_ONTann.278"; transcript_id "GRCg6a_ONTann.278.4"; exon_number "3"; cov "12.224965";
W	StringTie	exon	2405796	2405894	1000	+	.	gene_id "GRCg6a_ONTann.278"; transcript_id "GRCg6a_ONTann.278.4"; exon_number "4"; cov "12.037155";
W	StringTie	exon	2406486	2406677	1000	+	.	gene_id "GRCg6a_ONTann.278"; transcript_id "GRCg6a_ONTann.278.4"; exon_number "5"; cov "11.473294";
W	StringTie	exon	2407052	2407132	1000	+	.	gene_id "GRCg6a_ONTann.278"; transcript_id "GRCg6a_ONTann.278.4"; exon_number "6"; cov "11.271193";
W	StringTie	transcript	2403651	2407132	1000	+	.	gene_id "GRCg6a_ONTann.278"; transcript_id "GRCg6a_ONTann.278.5"; cov "143.670349"; FPKM "11.719808"; TPM "13.174463";
W	StringTie	exon	2403651	2403810	1000	+	.	gene_id "GRCg6a_ONTann.278"; transcript_id "GRCg6a_ONTann.278.5"; exon_number "1"; cov "549.126770";
W	StringTie	exon	2404075	2404255	1000	+	.	gene_id "GRCg6a_ONTann.278"; transcript_id "GRCg6a_ONTann.278.5"; exon_number "2"; cov "184.910355";
W	StringTie	exon	2405360	2405494	1000	+	.	gene_id "GRCg6a_ONTann.278"; transcript_id "GRCg6a_ONTann.278.5"; exon_number "3"; cov "1.021611";
W	StringTie	exon	2405796	2405894	1000	+	.	gene_id "GRCg6a_ONTann.278"; transcript_id "GRCg6a_ONTann.278.5"; exon_number "4"; cov "0.940403";
W	StringTie	exon	2406486	2406677	1000	+	.	gene_id "GRCg6a_ONTann.278"; transcript_id "GRCg6a_ONTann.278.5"; exon_number "5"; cov "1.003011";
W	StringTie	exon	2407052	2407132	1000	+	.	gene_id "GRCg6a_ONTann.278"; transcript_id "GRCg6a_ONTann.278.5"; exon_number "6"; cov "0.985343";
W	StringTie	transcript	2403651	2407132	1000	+	.	gene_id "GRCg6a_ONTann.278"; transcript_id "GRCg6a_ONTann.278.6"; reference_id "ENSGALT00000058877"; ref_gene_id "ENSGALG00000040263"; cov "34.054096"; FPKM "2.777939"; TPM "3.122735";
W	StringTie	exon	2403651	2403810	1000	+	.	gene_id "GRCg6a_ONTann.278"; transcript_id "GRCg6a_ONTann.278.6"; exon_number "1"; reference_id "ENSGALT00000058877"; ref_gene_id "ENSGALG00000040263"; cov "5.971654";
W	StringTie	exon	2404075	2404127	1000	+	.	gene_id "GRCg6a_ONTann.278"; transcript_id "GRCg6a_ONTann.278.6"; exon_number "2"; reference_id "ENSGALT00000058877"; ref_gene_id "ENSGALG00000040263"; cov "370.797699";
W	StringTie	exon	2404215	2404255	1000	+	.	gene_id "GRCg6a_ONTann.278"; transcript_id "GRCg6a_ONTann.278.6"; exon_number "3"; reference_id "ENSGALT00000058877"; ref_gene_id "ENSGALG00000040263"; cov "9.049657";
W	StringTie	exon	2405360	2405494	1000	+	.	gene_id "GRCg6a_ONTann.278"; transcript_id "GRCg6a_ONTann.278.6"; exon_number "4"; reference_id "ENSGALT00000058877"; ref_gene_id "ENSGALG00000040263"; cov "9.207468";
W	StringTie	exon	2405796	2405894	1000	+	.	gene_id "GRCg6a_ONTann.278"; transcript_id "GRCg6a_ONTann.278.6"; exon_number "5"; reference_id "ENSGALT00000058877"; ref_gene_id "ENSGALG00000040263"; cov "9.503017";
W	StringTie	exon	2406486	2406677	1000	+	.	gene_id "GRCg6a_ONTann.278"; transcript_id "GRCg6a_ONTann.278.6"; exon_number "6"; reference_id "ENSGALT00000058877"; ref_gene_id "ENSGALG00000040263"; cov "10.135688";
W	StringTie	exon	2407052	2407132	1000	+	.	gene_id "GRCg6a_ONTann.278"; transcript_id "GRCg6a_ONTann.278.6"; exon_number "7"; reference_id "ENSGALT00000058877"; ref_gene_id "ENSGALG00000040263"; cov "9.957148";
W	StringTie	transcript	2454941	2455450	1000	-	.	gene_id "GRCg6a_ONTann.283"; transcript_id "GRCg6a_ONTann.283.1"; cov "15.466666"; FPKM "1.261682"; TPM "1.418282";
W	StringTie	exon	2454941	2455450	1000	-	.	gene_id "GRCg6a_ONTann.283"; transcript_id "GRCg6a_ONTann.283.1"; exon_number "1"; cov "15.466666";
Z	StringTie	transcript	1242082	1242786	1000	-	.	gene_id "GRCg6a_ONTann.284"; transcript_id "GRCg6a_ONTann.284.1"; cov "5.916312"; FPKM "0.482619"; TPM "0.542521";
Z	StringTie	exon	1242082	1242786	1000	-	.	gene_id "GRCg6a_ONTann.284"; transcript_id "GRCg6a_ONTann.284.1"; exon_number "1"; cov "5.916312";
Z	StringTie	transcript	1248051	1250692	1000	-	.	gene_id "GRCg6a_ONTann.285"; transcript_id "GRCg6a_ONTann.285.1"; cov "34.086037"; FPKM "2.780545"; TPM "3.125664";
Z	StringTie	exon	1248051	1250692	1000	-	.	gene_id "GRCg6a_ONTann.285"; transcript_id "GRCg6a_ONTann.285.1"; exon_number "1"; cov "34.086037";
Z	StringTie	transcript	1254798	1257296	1000	+	.	gene_id "GRCg6a_ONTann.286"; transcript_id "GRCg6a_ONTann.286.1"; cov "7.974390"; FPKM "0.650505"; TPM "0.731246";
Z	StringTie	exon	1254798	1257296	1000	+	.	gene_id "GRCg6a_ONTann.286"; transcript_id "GRCg6a_ONTann.286.1"; exon_number "1"; cov "7.974390";
Z	StringTie	transcript	1264274	1265122	1000	-	.	gene_id "GRCg6a_ONTann.287"; transcript_id "GRCg6a_ONTann.287.1"; cov "9.793875"; FPKM "0.798928"; TPM "0.898091";
Z	StringTie	exon	1264274	1265122	1000	-	.	gene_id "GRCg6a_ONTann.287"; transcript_id "GRCg6a_ONTann.287.1"; exon_number "1"; cov "9.793875";
Z	StringTie	transcript	1278159	1374400	1000	-	.	gene_id "GRCg6a_ONTann.289"; transcript_id "GRCg6a_ONTann.289.2"; cov "14.726808"; FPKM "1.201329"; TPM "1.350437";
Z	StringTie	exon	1278159	1281546	1000	-	.	gene_id "GRCg6a_ONTann.289"; transcript_id "GRCg6a_ONTann.289.2"; exon_number "1"; cov "20.075800";
Z	StringTie	exon	1282440	1282493	1000	-	.	gene_id "GRCg6a_ONTann.289"; transcript_id "GRCg6a_ONTann.289.2"; exon_number "2"; cov "2.904762";
Z	StringTie	exon	1293401	1293556	1000	-	.	gene_id "GRCg6a_ONTann.289"; transcript_id "GRCg6a_ONTann.289.2"; exon_number "3"; cov "2.904762";
Z	StringTie	exon	1303650	1303979	1000	-	.	gene_id "GRCg6a_ONTann.289"; transcript_id "GRCg6a_ONTann.289.2"; exon_number "4"; cov "5.367179";
Z	StringTie	exon	1305381	1305822	1000	-	.	gene_id "GRCg6a_ONTann.289"; transcript_id "GRCg6a_ONTann.289.2"; exon_number "5"; cov "11.214570";
Z	StringTie	exon	1319994	1320070	1000	-	.	gene_id "GRCg6a_ONTann.289"; transcript_id "GRCg6a_ONTann.289.2"; exon_number "6"; cov "11.328810";
Z	StringTie	exon	1341055	1341130	1000	-	.	gene_id "GRCg6a_ONTann.289"; transcript_id "GRCg6a_ONTann.289.2"; exon_number "7"; cov "7.691986";
Z	StringTie	exon	1341860	1341964	1000	-	.	gene_id "GRCg6a_ONTann.289"; transcript_id "GRCg6a_ONTann.289.2"; exon_number "8"; cov "5.225714";
Z	StringTie	exon	1342977	1343050	1000	-	.	gene_id "GRCg6a_ONTann.289"; transcript_id "GRCg6a_ONTann.289.2"; exon_number "9"; cov "4.000000";
Z	StringTie	exon	1346208	1346321	1000	-	.	gene_id "GRCg6a_ONTann.289"; transcript_id "GRCg6a_ONTann.289.2"; exon_number "10"; cov "4.250000";
Z	StringTie	exon	1352640	1352723	1000	-	.	gene_id "GRCg6a_ONTann.289"; transcript_id "GRCg6a_ONTann.289.2"; exon_number "11"; cov "3.267857";
Z	StringTie	exon	1355104	1355316	1000	-	.	gene_id "GRCg6a_ONTann.289"; transcript_id "GRCg6a_ONTann.289.2"; exon_number "12"; cov "2.832395";
Z	StringTie	exon	1371680	1371901	1000	-	.	gene_id "GRCg6a_ONTann.289"; transcript_id "GRCg6a_ONTann.289.2"; exon_number "13"; cov "2.355856";
Z	StringTie	exon	1374320	1374400	1000	-	.	gene_id "GRCg6a_ONTann.289"; transcript_id "GRCg6a_ONTann.289.2"; exon_number "14"; cov "2.699589";
Z	StringTie	transcript	1282973	1284791	1000	-	.	gene_id "GRCg6a_ONTann.290"; transcript_id "GRCg6a_ONTann.290.1"; cov "16.289289"; FPKM "1.328787"; TPM "1.493716";
Z	StringTie	exon	1282973	1284791	1000	-	.	gene_id "GRCg6a_ONTann.290"; transcript_id "GRCg6a_ONTann.290.1"; exon_number "1"; cov "16.289289";
Z	StringTie	transcript	1298651	1301938	1000	+	.	gene_id "GRCg6a_ONTann.291"; transcript_id "GRCg6a_ONTann.291.1"; cov "6.369525"; FPKM "0.519589"; TPM "0.584081";
Z	StringTie	exon	1298651	1301938	1000	+	.	gene_id "GRCg6a_ONTann.291"; transcript_id "GRCg6a_ONTann.291.1"; exon_number "1"; cov "6.369525";
Z	StringTie	transcript	1312270	1314103	1000	-	.	gene_id "GRCg6a_ONTann.293"; transcript_id "GRCg6a_ONTann.293.1"; cov "5.984733"; FPKM "0.488200"; TPM "0.548796";
Z	StringTie	exon	1312270	1314103	1000	-	.	gene_id "GRCg6a_ONTann.293"; transcript_id "GRCg6a_ONTann.293.1"; exon_number "1"; cov "5.984733";
Z	StringTie	transcript	1316877	1318032	1000	+	.	gene_id "GRCg6a_ONTann.294"; transcript_id "GRCg6a_ONTann.294.1"; cov "9.721995"; FPKM "0.793065"; TPM "0.891500";
Z	StringTie	exon	1316877	1318032	1000	+	.	gene_id "GRCg6a_ONTann.294"; transcript_id "GRCg6a_ONTann.294.1"; exon_number "1"; cov "9.721995";
Z	StringTie	transcript	1321740	1322826	1000	-	.	gene_id "GRCg6a_ONTann.295"; transcript_id "GRCg6a_ONTann.295.1"; cov "8.301748"; FPKM "0.677209"; TPM "0.761264";
Z	StringTie	exon	1321740	1322826	1000	-	.	gene_id "GRCg6a_ONTann.295"; transcript_id "GRCg6a_ONTann.295.1"; exon_number "1"; cov "8.301748";
Z	StringTie	transcript	1339643	1374400	1000	-	.	gene_id "GRCg6a_ONTann.289"; transcript_id "GRCg6a_ONTann.289.4"; cov "1.932534"; FPKM "0.157645"; TPM "0.177212";
Z	StringTie	exon	1339643	1341130	1000	-	.	gene_id "GRCg6a_ONTann.289"; transcript_id "GRCg6a_ONTann.289.4"; exon_number "1"; cov "2.083914";
Z	StringTie	exon	1341860	1341964	1000	-	.	gene_id "GRCg6a_ONTann.289"; transcript_id "GRCg6a_ONTann.289.4"; exon_number "2"; cov "2.039365";
Z	StringTie	exon	1342977	1343050	1000	-	.	gene_id "GRCg6a_ONTann.289"; transcript_id "GRCg6a_ONTann.289.4"; exon_number "3"; cov "2.000000";
Z	StringTie	exon	1346208	1346321	1000	-	.	gene_id "GRCg6a_ONTann.289"; transcript_id "GRCg6a_ONTann.289.4"; exon_number "4"; cov "2.166667";
Z	StringTie	exon	1355104	1355316	1000	-	.	gene_id "GRCg6a_ONTann.289"; transcript_id "GRCg6a_ONTann.289.4"; exon_number "5"; cov "1.942254";
Z	StringTie	exon	1371680	1371901	1000	-	.	gene_id "GRCg6a_ONTann.289"; transcript_id "GRCg6a_ONTann.289.4"; exon_number "6"; cov "0.927928";
Z	StringTie	exon	1374320	1374400	1000	-	.	gene_id "GRCg6a_ONTann.289"; transcript_id "GRCg6a_ONTann.289.4"; exon_number "7"; cov "1.349794";
Z	StringTie	transcript	1364824	1365552	1000	+	.	gene_id "GRCg6a_ONTann.296"; transcript_id "GRCg6a_ONTann.296.1"; cov "22.602196"; FPKM "1.843758"; TPM "2.072604";
Z	StringTie	exon	1364824	1365552	1000	+	.	gene_id "GRCg6a_ONTann.296"; transcript_id "GRCg6a_ONTann.296.1"; exon_number "1"; cov "22.602196";
Z	StringTie	transcript	1746819	1747181	1000	+	.	gene_id "GRCg6a_ONTann.298"; transcript_id "GRCg6a_ONTann.298.1"; cov "7.738292"; FPKM "0.631246"; TPM "0.709596";
Z	StringTie	exon	1746819	1747181	1000	+	.	gene_id "GRCg6a_ONTann.298"; transcript_id "GRCg6a_ONTann.298.1"; exon_number "1"; cov "7.738292";
Z	StringTie	transcript	1751254	1752452	1000	+	.	gene_id "GRCg6a_ONTann.299"; transcript_id "GRCg6a_ONTann.299.1"; cov "1.884600"; FPKM "0.153735"; TPM "0.172816";
Z	StringTie	exon	1751254	1752452	1000	+	.	gene_id "GRCg6a_ONTann.299"; transcript_id "GRCg6a_ONTann.299.1"; exon_number "1"; cov "1.884600";
Z	StringTie	transcript	1060888	1065689	1000	-	.	gene_id "GRCg6a_ONTann.300"; transcript_id "GRCg6a_ONTann.300.1"; cov "23.641258"; FPKM "1.928519"; TPM "2.167886";
Z	StringTie	exon	1060888	1062328	1000	-	.	gene_id "GRCg6a_ONTann.300"; transcript_id "GRCg6a_ONTann.300.1"; exon_number "1"; cov "29.736988";
Z	StringTie	exon	1063843	1063935	1000	-	.	gene_id "GRCg6a_ONTann.300"; transcript_id "GRCg6a_ONTann.300.1"; exon_number "2"; cov "6.311828";
Z	StringTie	exon	1064818	1065036	1000	-	.	gene_id "GRCg6a_ONTann.300"; transcript_id "GRCg6a_ONTann.300.1"; exon_number "3"; cov "3.278539";
Z	StringTie	exon	1065567	1065689	1000	-	.	gene_id "GRCg6a_ONTann.300"; transcript_id "GRCg6a_ONTann.300.1"; exon_number "4"; cov "1.585366";
Z	StringTie	transcript	1070317	1072262	1000	-	.	gene_id "GRCg6a_ONTann.301"; transcript_id "GRCg6a_ONTann.301.1"; cov "22.092497"; FPKM "1.802180"; TPM "2.025865";
Z	StringTie	exon	1070317	1072262	1000	-	.	gene_id "GRCg6a_ONTann.301"; transcript_id "GRCg6a_ONTann.301.1"; exon_number "1"; cov "22.092497";
Z	StringTie	transcript	1078030	1081532	1000	+	.	gene_id "GRCg6a_ONTann.302"; transcript_id "GRCg6a_ONTann.302.1"; reference_id "ENSGALT00000087872"; ref_gene_id "ENSGALG00000036774"; ref_gene_name "RPL17"; cov "36684.437500"; FPKM "2992.507080"; TPM "3363.935059";
Z	StringTie	exon	1078030	1078214	1000	+	.	gene_id "GRCg6a_ONTann.302"; transcript_id "GRCg6a_ONTann.302.1"; exon_number "1"; reference_id "ENSGALT00000087872"; ref_gene_id "ENSGALG00000036774"; ref_gene_name "RPL17"; cov "3671.667969";
Z	StringTie	exon	1078531	1078583	1000	+	.	gene_id "GRCg6a_ONTann.302"; transcript_id "GRCg6a_ONTann.302.1"; exon_number "2"; reference_id "ENSGALT00000087872"; ref_gene_id "ENSGALG00000036774"; ref_gene_name "RPL17"; cov "49354.453125";
Z	StringTie	exon	1079789	1079923	1000	+	.	gene_id "GRCg6a_ONTann.302"; transcript_id "GRCg6a_ONTann.302.1"; exon_number "3"; reference_id "ENSGALT00000087872"; ref_gene_id "ENSGALG00000036774"; ref_gene_name "RPL17"; cov "48337.164062";
Z	StringTie	exon	1080210	1080308	1000	+	.	gene_id "GRCg6a_ONTann.302"; transcript_id "GRCg6a_ONTann.302.1"; exon_number "4"; reference_id "ENSGALT00000087872"; ref_gene_id "ENSGALG00000036774"; ref_gene_name "RPL17"; cov "48286.710938";
Z	StringTie	exon	1080875	1081066	1000	+	.	gene_id "GRCg6a_ONTann.302"; transcript_id "GRCg6a_ONTann.302.1"; exon_number "5"; reference_id "ENSGALT00000087872"; ref_gene_id "ENSGALG00000036774"; ref_gene_name "RPL17"; cov "54433.406250";
Z	StringTie	exon	1081432	1081532	1000	+	.	gene_id "GRCg6a_ONTann.302"; transcript_id "GRCg6a_ONTann.302.1"; exon_number "6"; reference_id "ENSGALT00000087872"; ref_gene_id "ENSGALG00000036774"; ref_gene_name "RPL17"; cov "29816.175781";
Z	StringTie	transcript	1078382	1078449	1000	+	.	gene_id "GRCg6a_ONTann.303"; transcript_id "GRCg6a_ONTann.303.1"; reference_id "ENSGALT00000041892"; ref_gene_id "ENSGALG00000024979"; ref_gene_name "SNORD58"; cov "9.676472"; FPKM "0.789351"; TPM "0.887325";
Z	StringTie	exon	1078382	1078449	1000	+	.	gene_id "GRCg6a_ONTann.303"; transcript_id "GRCg6a_ONTann.303.1"; exon_number "1"; reference_id "ENSGALT00000041892"; ref_gene_id "ENSGALG00000024979"; ref_gene_name "SNORD58"; cov "9.676472";
Z	StringTie	transcript	1081141	1081208	1000	+	.	gene_id "GRCg6a_ONTann.306"; transcript_id "GRCg6a_ONTann.306.1"; reference_id "ENSGALT00000035292"; ref_gene_id "ENSGALG00000021750"; ref_gene_name "SNORD58"; cov "4516.709473"; FPKM "368.447418"; TPM "414.178864";
Z	StringTie	exon	1081141	1081208	1000	+	.	gene_id "GRCg6a_ONTann.306"; transcript_id "GRCg6a_ONTann.306.1"; exon_number "1"; reference_id "ENSGALT00000035292"; ref_gene_id "ENSGALG00000021750"; ref_gene_name "SNORD58"; cov "4516.709473";
Z	StringTie	transcript	1081707	1086263	1000	+	.	gene_id "GRCg6a_ONTann.307"; transcript_id "GRCg6a_ONTann.307.1"; cov "1904.710815"; FPKM "155.375443"; TPM "174.660553";
Z	StringTie	exon	1081707	1081830	1000	+	.	gene_id "GRCg6a_ONTann.307"; transcript_id "GRCg6a_ONTann.307.1"; exon_number "1"; cov "607.993286";
Z	StringTie	exon	1083635	1083884	1000	+	.	gene_id "GRCg6a_ONTann.307"; transcript_id "GRCg6a_ONTann.307.1"; exon_number "2"; cov "3604.621094";
Z	StringTie	exon	1084491	1086263	1000	+	.	gene_id "GRCg6a_ONTann.307"; transcript_id "GRCg6a_ONTann.307.1"; exon_number "3"; cov "1755.706665";
Z	StringTie	transcript	1086901	1234537	1000	+	.	gene_id "GRCg6a_ONTann.308"; transcript_id "GRCg6a_ONTann.308.1"; reference_id "ENSGALT00000076834"; ref_gene_id "ENSGALG00000037426"; ref_gene_name "DYM"; cov "28.693068"; FPKM "2.340617"; TPM "2.631133";
Z	StringTie	exon	1086901	1087041	1000	+	.	gene_id "GRCg6a_ONTann.308"; transcript_id "GRCg6a_ONTann.308.1"; exon_number "1"; reference_id "ENSGALT00000076834"; ref_gene_id "ENSGALG00000037426"; ref_gene_name "DYM"; cov "5.298886";
Z	StringTie	exon	1094351	1094528	1000	+	.	gene_id "GRCg6a_ONTann.308"; transcript_id "GRCg6a_ONTann.308.1"; exon_number "2"; reference_id "ENSGALT00000076834"; ref_gene_id "ENSGALG00000037426"; ref_gene_name "DYM"; cov "9.315001";
Z	StringTie	exon	1100313	1100365	1000	+	.	gene_id "GRCg6a_ONTann.308"; transcript_id "GRCg6a_ONTann.308.1"; exon_number "3"; reference_id "ENSGALT00000076834"; ref_gene_id "ENSGALG00000037426"; ref_gene_name "DYM"; cov "8.666667";
Z	StringTie	exon	1101021	1101114	1000	+	.	gene_id "GRCg6a_ONTann.308"; transcript_id "GRCg6a_ONTann.308.1"; exon_number "4"; reference_id "ENSGALT00000076834"; ref_gene_id "ENSGALG00000037426"; ref_gene_name "DYM"; cov "5.693389";
Z	StringTie	exon	1101719	1101852	1000	+	.	gene_id "GRCg6a_ONTann.308"; transcript_id "GRCg6a_ONTann.308.1"; exon_number "5"; reference_id "ENSGALT00000076834"; ref_gene_id "ENSGALG00000037426"; ref_gene_name "DYM"; cov "4.500000";
Z	StringTie	exon	1107767	1107839	1000	+	.	gene_id "GRCg6a_ONTann.308"; transcript_id "GRCg6a_ONTann.308.1"; exon_number "6"; reference_id "ENSGALT00000076834"; ref_gene_id "ENSGALG00000037426"; ref_gene_name "DYM"; cov "4.821429";
Z	StringTie	exon	1117858	1117983	1000	+	.	gene_id "GRCg6a_ONTann.308"; transcript_id "GRCg6a_ONTann.308.1"; exon_number "7"; reference_id "ENSGALT00000076834"; ref_gene_id "ENSGALG00000037426"; ref_gene_name "DYM"; cov "4.500000";
Z	StringTie	exon	1118770	1118912	1000	+	.	gene_id "GRCg6a_ONTann.308"; transcript_id "GRCg6a_ONTann.308.1"; exon_number "8"; reference_id "ENSGALT00000076834"; ref_gene_id "ENSGALG00000037426"; ref_gene_name "DYM"; cov "3.504579";
Z	StringTie	exon	1145569	1145751	1000	+	.	gene_id "GRCg6a_ONTann.308"; transcript_id "GRCg6a_ONTann.308.1"; exon_number "9"; reference_id "ENSGALT00000076834"; ref_gene_id "ENSGALG00000037426"; ref_gene_name "DYM"; cov "3.441371";
Z	StringTie	exon	1147771	1147949	1000	+	.	gene_id "GRCg6a_ONTann.308"; transcript_id "GRCg6a_ONTann.308.1"; exon_number "10"; reference_id "ENSGALT00000076834"; ref_gene_id "ENSGALG00000037426"; ref_gene_name "DYM"; cov "4.199255";
Z	StringTie	exon	1153426	1153551	1000	+	.	gene_id "GRCg6a_ONTann.308"; transcript_id "GRCg6a_ONTann.308.1"; exon_number "11"; reference_id "ENSGALT00000076834"; ref_gene_id "ENSGALG00000037426"; ref_gene_name "DYM"; cov "4.640212";
Z	StringTie	exon	1159725	1159838	1000	+	.	gene_id "GRCg6a_ONTann.308"; transcript_id "GRCg6a_ONTann.308.1"; exon_number "12"; reference_id "ENSGALT00000076834"; ref_gene_id "ENSGALG00000037426"; ref_gene_name "DYM"; cov "5.489035";
Z	StringTie	exon	1161134	1161228	1000	+	.	gene_id "GRCg6a_ONTann.308"; transcript_id "GRCg6a_ONTann.308.1"; exon_number "13"; reference_id "ENSGALT00000076834"; ref_gene_id "ENSGALG00000037426"; ref_gene_name "DYM"; cov "6.521612";
Z	StringTie	exon	1192972	1193074	1000	+	.	gene_id "GRCg6a_ONTann.308"; transcript_id "GRCg6a_ONTann.308.1"; exon_number "14"; reference_id "ENSGALT00000076834"; ref_gene_id "ENSGALG00000037426"; ref_gene_name "DYM"; cov "6.947546";
Z	StringTie	exon	1208318	1208500	1000	+	.	gene_id "GRCg6a_ONTann.308"; transcript_id "GRCg6a_ONTann.308.1"; exon_number "15"; reference_id "ENSGALT00000076834"; ref_gene_id "ENSGALG00000037426"; ref_gene_name "DYM"; cov "9.731620";
Z	StringTie	exon	1211889	1212002	1000	+	.	gene_id "GRCg6a_ONTann.308"; transcript_id "GRCg6a_ONTann.308.1"; exon_number "16"; reference_id "ENSGALT00000076834"; ref_gene_id "ENSGALG00000037426"; ref_gene_name "DYM"; cov "13.498720";
Z	StringTie	exon	1233348	1234537	1000	+	.	gene_id "GRCg6a_ONTann.308"; transcript_id "GRCg6a_ONTann.308.1"; exon_number "17"; reference_id "ENSGALT00000076834"; ref_gene_id "ENSGALG00000037426"; ref_gene_name "DYM"; cov "67.210358";
Z	StringTie	transcript	1103402	1104728	1000	-	.	gene_id "GRCg6a_ONTann.309"; transcript_id "GRCg6a_ONTann.309.1"; cov "6.238131"; FPKM "0.508871"; TPM "0.572032";
Z	StringTie	exon	1103402	1104728	1000	-	.	gene_id "GRCg6a_ONTann.309"; transcript_id "GRCg6a_ONTann.309.1"; exon_number "1"; cov "6.238131";
Z	StringTie	transcript	1114166	1115340	1000	-	.	gene_id "GRCg6a_ONTann.310"; transcript_id "GRCg6a_ONTann.310.1"; cov "11.927660"; FPKM "0.972990"; TPM "1.093757";
Z	StringTie	exon	1114166	1115340	1000	-	.	gene_id "GRCg6a_ONTann.310"; transcript_id "GRCg6a_ONTann.310.1"; exon_number "1"; cov "11.927660";
Z	StringTie	transcript	1123886	1125543	1000	-	.	gene_id "GRCg6a_ONTann.311"; transcript_id "GRCg6a_ONTann.311.1"; cov "17.484318"; FPKM "1.426271"; TPM "1.603299";
Z	StringTie	exon	1123886	1125543	1000	-	.	gene_id "GRCg6a_ONTann.311"; transcript_id "GRCg6a_ONTann.311.1"; exon_number "1"; cov "17.484318";
Z	StringTie	transcript	1131478	1132154	1000	-	.	gene_id "GRCg6a_ONTann.312"; transcript_id "GRCg6a_ONTann.312.1"; cov "9.407681"; FPKM "0.767425"; TPM "0.862677";
Z	StringTie	exon	1131478	1132154	1000	-	.	gene_id "GRCg6a_ONTann.312"; transcript_id "GRCg6a_ONTann.312.1"; exon_number "1"; cov "9.407681";
Z	StringTie	transcript	1138554	1139018	1000	-	.	gene_id "GRCg6a_ONTann.313"; transcript_id "GRCg6a_ONTann.313.1"; cov "6.449462"; FPKM "0.526110"; TPM "0.591411";
Z	StringTie	exon	1138554	1139018	1000	-	.	gene_id "GRCg6a_ONTann.313"; transcript_id "GRCg6a_ONTann.313.1"; exon_number "1"; cov "6.449462";
Z	StringTie	transcript	1219466	1220199	1000	-	.	gene_id "GRCg6a_ONTann.315"; transcript_id "GRCg6a_ONTann.315.1"; cov "15.893733"; FPKM "1.296520"; TPM "1.457443";
Z	StringTie	exon	1219466	1220199	1000	-	.	gene_id "GRCg6a_ONTann.315"; transcript_id "GRCg6a_ONTann.315.1"; exon_number "1"; cov "15.893733";
Z	StringTie	transcript	1443262	1455995	1000	+	.	gene_id "GRCg6a_ONTann.316"; transcript_id "GRCg6a_ONTann.316.1"; cov "3.124236"; FPKM "0.254857"; TPM "0.286490";
Z	StringTie	exon	1443262	1443353	1000	+	.	gene_id "GRCg6a_ONTann.316"; transcript_id "GRCg6a_ONTann.316.1"; exon_number "1"; cov "3.000000";
Z	StringTie	exon	1455597	1455995	1000	+	.	gene_id "GRCg6a_ONTann.316"; transcript_id "GRCg6a_ONTann.316.1"; exon_number "2"; cov "3.152882";
Z	StringTie	transcript	1483267	1485415	1000	-	.	gene_id "GRCg6a_ONTann.317"; transcript_id "GRCg6a_ONTann.317.1"; cov "5.134946"; FPKM "0.418880"; TPM "0.470871";
Z	StringTie	exon	1483267	1485415	1000	-	.	gene_id "GRCg6a_ONTann.317"; transcript_id "GRCg6a_ONTann.317.1"; exon_number "1"; cov "5.134946";
Z	StringTie	transcript	1510281	1510825	1000	-	.	gene_id "GRCg6a_ONTann.319"; transcript_id "GRCg6a_ONTann.319.1"; cov "4.911927"; FPKM "0.400687"; TPM "0.450420";
Z	StringTie	exon	1510281	1510825	1000	-	.	gene_id "GRCg6a_ONTann.319"; transcript_id "GRCg6a_ONTann.319.1"; exon_number "1"; cov "4.911927";
Z	StringTie	transcript	1515690	1555706	1000	+	.	gene_id "GRCg6a_ONTann.320"; transcript_id "GRCg6a_ONTann.320.1"; cov "112.954041"; FPKM "9.214147"; TPM "10.357800";
Z	StringTie	exon	1515690	1515795	1000	+	.	gene_id "GRCg6a_ONTann.320"; transcript_id "GRCg6a_ONTann.320.1"; exon_number "1"; cov "51.235641";
Z	StringTie	exon	1524419	1524707	1000	+	.	gene_id "GRCg6a_ONTann.320"; transcript_id "GRCg6a_ONTann.320.1"; exon_number "2"; cov "110.912727";
Z	StringTie	exon	1542982	1543071	1000	+	.	gene_id "GRCg6a_ONTann.320"; transcript_id "GRCg6a_ONTann.320.1"; exon_number "3"; cov "112.832642";
Z	StringTie	exon	1544206	1544399	1000	+	.	gene_id "GRCg6a_ONTann.320"; transcript_id "GRCg6a_ONTann.320.1"; exon_number "4"; cov "112.540199";
Z	StringTie	exon	1545049	1545183	1000	+	.	gene_id "GRCg6a_ONTann.320"; transcript_id "GRCg6a_ONTann.320.1"; exon_number "5"; cov "111.069382";
Z	StringTie	exon	1549146	1549220	1000	+	.	gene_id "GRCg6a_ONTann.320"; transcript_id "GRCg6a_ONTann.320.1"; exon_number "6"; cov "114.042915";
Z	StringTie	exon	1549679	1549732	1000	+	.	gene_id "GRCg6a_ONTann.320"; transcript_id "GRCg6a_ONTann.320.1"; exon_number "7"; cov "114.046585";
Z	StringTie	exon	1550344	1550556	1000	+	.	gene_id "GRCg6a_ONTann.320"; transcript_id "GRCg6a_ONTann.320.1"; exon_number "8"; cov "113.384460";
Z	StringTie	exon	1551655	1551792	1000	+	.	gene_id "GRCg6a_ONTann.320"; transcript_id "GRCg6a_ONTann.320.1"; exon_number "9"; cov "112.769165";
Z	StringTie	exon	1551965	1552109	1000	+	.	gene_id "GRCg6a_ONTann.320"; transcript_id "GRCg6a_ONTann.320.1"; exon_number "10"; cov "112.798645";
Z	StringTie	exon	1555472	1555706	1000	+	.	gene_id "GRCg6a_ONTann.320"; transcript_id "GRCg6a_ONTann.320.1"; exon_number "11"; cov "143.989944";
Z	StringTie	transcript	1515690	1555706	1000	+	.	gene_id "GRCg6a_ONTann.320"; transcript_id "GRCg6a_ONTann.320.2"; cov "52.114109"; FPKM "4.251172"; TPM "4.778824";
Z	StringTie	exon	1515690	1515795	1000	+	.	gene_id "GRCg6a_ONTann.320"; transcript_id "GRCg6a_ONTann.320.2"; exon_number "1"; cov "15.412929";
Z	StringTie	exon	1524419	1524707	1000	+	.	gene_id "GRCg6a_ONTann.320"; transcript_id "GRCg6a_ONTann.320.2"; exon_number "2"; cov "39.775951";
Z	StringTie	exon	1544206	1544399	1000	+	.	gene_id "GRCg6a_ONTann.320"; transcript_id "GRCg6a_ONTann.320.2"; exon_number "3"; cov "41.395096";
Z	StringTie	exon	1545049	1545183	1000	+	.	gene_id "GRCg6a_ONTann.320"; transcript_id "GRCg6a_ONTann.320.2"; exon_number "4"; cov "48.955948";
Z	StringTie	exon	1549146	1549220	1000	+	.	gene_id "GRCg6a_ONTann.320"; transcript_id "GRCg6a_ONTann.320.2"; exon_number "5"; cov "49.443581";
Z	StringTie	exon	1549679	1549732	1000	+	.	gene_id "GRCg6a_ONTann.320"; transcript_id "GRCg6a_ONTann.320.2"; exon_number "6"; cov "51.444660";
Z	StringTie	exon	1550344	1550556	1000	+	.	gene_id "GRCg6a_ONTann.320"; transcript_id "GRCg6a_ONTann.320.2"; exon_number "7"; cov "58.250641";
Z	StringTie	exon	1551655	1551792	1000	+	.	gene_id "GRCg6a_ONTann.320"; transcript_id "GRCg6a_ONTann.320.2"; exon_number "8"; cov "69.070343";
Z	StringTie	exon	1551965	1552109	1000	+	.	gene_id "GRCg6a_ONTann.320"; transcript_id "GRCg6a_ONTann.320.2"; exon_number "9"; cov "75.078979";
Z	StringTie	exon	1555472	1555706	1000	+	.	gene_id "GRCg6a_ONTann.320"; transcript_id "GRCg6a_ONTann.320.2"; exon_number "10"; cov "65.822136";
Z	StringTie	transcript	1529473	1530421	1000	-	.	gene_id "GRCg6a_ONTann.321"; transcript_id "GRCg6a_ONTann.321.1"; cov "29.966280"; FPKM "2.444478"; TPM "2.747885";
Z	StringTie	exon	1529473	1530421	1000	-	.	gene_id "GRCg6a_ONTann.321"; transcript_id "GRCg6a_ONTann.321.1"; exon_number "1"; cov "29.966280";
Z	StringTie	transcript	2038337	2041111	1000	-	.	gene_id "GRCg6a_ONTann.323"; transcript_id "GRCg6a_ONTann.323.1"; cov "10.173924"; FPKM "0.829931"; TPM "0.932941";
Z	StringTie	exon	2038337	2041111	1000	-	.	gene_id "GRCg6a_ONTann.323"; transcript_id "GRCg6a_ONTann.323.1"; exon_number "1"; cov "10.173924";
Z	StringTie	transcript	2079641	2080034	1000	+	.	gene_id "GRCg6a_ONTann.325"; transcript_id "GRCg6a_ONTann.325.1"; cov "5.357868"; FPKM "0.437064"; TPM "0.491312";
Z	StringTie	exon	2079641	2080034	1000	+	.	gene_id "GRCg6a_ONTann.325"; transcript_id "GRCg6a_ONTann.325.1"; exon_number "1"; cov "5.357868";
Z	StringTie	transcript	2087182	2096310	1000	-	.	gene_id "GRCg6a_ONTann.326"; transcript_id "GRCg6a_ONTann.326.1"; cov "3.790362"; FPKM "0.309196"; TPM "0.347573";
Z	StringTie	exon	2087182	2090101	1000	-	.	gene_id "GRCg6a_ONTann.326"; transcript_id "GRCg6a_ONTann.326.1"; exon_number "1"; cov "4.235616";
Z	StringTie	exon	2093003	2093129	1000	-	.	gene_id "GRCg6a_ONTann.326"; transcript_id "GRCg6a_ONTann.326.1"; exon_number "2"; cov "1.763780";
Z	StringTie	exon	2095941	2096310	1000	-	.	gene_id "GRCg6a_ONTann.326"; transcript_id "GRCg6a_ONTann.326.1"; exon_number "3"; cov "0.972072";
Z	StringTie	transcript	2100357	2102405	1000	+	.	gene_id "GRCg6a_ONTann.329"; transcript_id "GRCg6a_ONTann.329.1"; cov "15.072367"; FPKM "1.229518"; TPM "1.382125";
Z	StringTie	exon	2100357	2102405	1000	+	.	gene_id "GRCg6a_ONTann.329"; transcript_id "GRCg6a_ONTann.329.1"; exon_number "1"; cov "15.072367";
Z	StringTie	transcript	2103803	2107006	1000	-	.	gene_id "GRCg6a_ONTann.330"; transcript_id "GRCg6a_ONTann.330.1"; cov "27.126717"; FPKM "2.212843"; TPM "2.487499";
Z	StringTie	exon	2103803	2107006	1000	-	.	gene_id "GRCg6a_ONTann.330"; transcript_id "GRCg6a_ONTann.330.1"; exon_number "1"; cov "27.126717";
Z	StringTie	transcript	2113175	2131098	1000	-	.	gene_id "GRCg6a_ONTann.326"; transcript_id "GRCg6a_ONTann.326.7"; cov "5.930797"; FPKM "0.483801"; TPM "0.543850";
Z	StringTie	exon	2113175	2114901	1000	-	.	gene_id "GRCg6a_ONTann.326"; transcript_id "GRCg6a_ONTann.326.7"; exon_number "1"; cov "6.131705";
Z	StringTie	exon	2130979	2131098	1000	-	.	gene_id "GRCg6a_ONTann.326"; transcript_id "GRCg6a_ONTann.326.7"; exon_number "2"; cov "3.039394";
Z	StringTie	transcript	2116368	2117010	1000	+	.	gene_id "GRCg6a_ONTann.331"; transcript_id "GRCg6a_ONTann.331.1"; cov "10.437014"; FPKM "0.851392"; TPM "0.957066";
Z	StringTie	exon	2116368	2117010	1000	+	.	gene_id "GRCg6a_ONTann.331"; transcript_id "GRCg6a_ONTann.331.1"; exon_number "1"; cov "10.437014";
Z	StringTie	transcript	1754053	1756904	1000	+	.	gene_id "GRCg6a_ONTann.332"; transcript_id "GRCg6a_ONTann.332.1"; reference_id "ENSGALT00000062398"; ref_gene_id "ENSGALG00000032061"; ref_gene_name "IER3IP1"; cov "5255.257812"; FPKM "428.693970"; TPM "481.903168";
Z	StringTie	exon	1754053	1754194	1000	+	.	gene_id "GRCg6a_ONTann.332"; transcript_id "GRCg6a_ONTann.332.1"; exon_number "1"; reference_id "ENSGALT00000062398"; ref_gene_id "ENSGALG00000032061"; ref_gene_name "IER3IP1"; cov "3985.057617";
Z	StringTie	exon	1755000	1755101	1000	+	.	gene_id "GRCg6a_ONTann.332"; transcript_id "GRCg6a_ONTann.332.1"; exon_number "2"; reference_id "ENSGALT00000062398"; ref_gene_id "ENSGALG00000032061"; ref_gene_name "IER3IP1"; cov "5966.229980";
Z	StringTie	exon	1755491	1756904	1000	+	.	gene_id "GRCg6a_ONTann.332"; transcript_id "GRCg6a_ONTann.332.1"; exon_number "3"; reference_id "ENSGALT00000062398"; ref_gene_id "ENSGALG00000032061"; ref_gene_name "IER3IP1"; cov "5722.522949";
Z	StringTie	transcript	1754053	1755699	1000	+	.	gene_id "GRCg6a_ONTann.332"; transcript_id "GRCg6a_ONTann.332.2"; reference_id "ENSGALT00000092386"; ref_gene_id "ENSGALG00000032061"; ref_gene_name "IER3IP1"; cov "15.734316"; FPKM "1.283516"; TPM "1.442825";
Z	StringTie	exon	1754053	1754194	1000	+	.	gene_id "GRCg6a_ONTann.332"; transcript_id "GRCg6a_ONTann.332.2"; exon_number "1"; reference_id "ENSGALT00000092386"; ref_gene_id "ENSGALG00000032061"; ref_gene_name "IER3IP1"; cov "5.773008";
Z	StringTie	exon	1755000	1755699	1000	+	.	gene_id "GRCg6a_ONTann.332"; transcript_id "GRCg6a_ONTann.332.2"; exon_number "2"; reference_id "ENSGALT00000092386"; ref_gene_id "ENSGALG00000032061"; ref_gene_name "IER3IP1"; cov "17.466040";
Z	StringTie	transcript	1757627	1765532	1000	+	.	gene_id "GRCg6a_ONTann.333"; transcript_id "GRCg6a_ONTann.333.1"; reference_id "ENSGALT00000060559"; ref_gene_id "ENSGALG00000034801"; ref_gene_name "HDHD2"; cov "166.430328"; FPKM "13.576437"; TPM "15.261537";
Z	StringTie	exon	1757627	1757657	1000	+	.	gene_id "GRCg6a_ONTann.333"; transcript_id "GRCg6a_ONTann.333.1"; exon_number "1"; reference_id "ENSGALT00000060559"; ref_gene_id "ENSGALG00000034801"; ref_gene_name "HDHD2"; cov "107.612892";
Z	StringTie	exon	1759379	1759480	1000	+	.	gene_id "GRCg6a_ONTann.333"; transcript_id "GRCg6a_ONTann.333.1"; exon_number "2"; reference_id "ENSGALT00000060559"; ref_gene_id "ENSGALG00000034801"; ref_gene_name "HDHD2"; cov "211.017136";
Z	StringTie	exon	1760492	1760700	1000	+	.	gene_id "GRCg6a_ONTann.333"; transcript_id "GRCg6a_ONTann.333.1"; exon_number "3"; reference_id "ENSGALT00000060559"; ref_gene_id "ENSGALG00000034801"; ref_gene_name "HDHD2"; cov "221.227509";
Z	StringTie	exon	1761912	1761996	1000	+	.	gene_id "GRCg6a_ONTann.333"; transcript_id "GRCg6a_ONTann.333.1"; exon_number "4"; reference_id "ENSGALT00000060559"; ref_gene_id "ENSGALG00000034801"; ref_gene_name "HDHD2"; cov "220.409653";
Z	StringTie	exon	1763314	1763530	1000	+	.	gene_id "GRCg6a_ONTann.333"; transcript_id "GRCg6a_ONTann.333.1"; exon_number "5"; reference_id "ENSGALT00000060559"; ref_gene_id "ENSGALG00000034801"; ref_gene_name "HDHD2"; cov "196.905823";
Z	StringTie	exon	1763655	1763718	1000	+	.	gene_id "GRCg6a_ONTann.333"; transcript_id "GRCg6a_ONTann.333.1"; exon_number "6"; reference_id "ENSGALT00000060559"; ref_gene_id "ENSGALG00000034801"; ref_gene_name "HDHD2"; cov "191.334564";
Z	StringTie	exon	1764201	1765532	1000	+	.	gene_id "GRCg6a_ONTann.333"; transcript_id "GRCg6a_ONTann.333.1"; exon_number "7"; reference_id "ENSGALT00000060559"; ref_gene_id "ENSGALG00000034801"; ref_gene_name "HDHD2"; cov "146.180771";
Z	StringTie	transcript	1779634	1780368	1000	+	.	gene_id "GRCg6a_ONTann.334"; transcript_id "GRCg6a_ONTann.334.1"; cov "27.926531"; FPKM "2.278087"; TPM "2.560842";
Z	StringTie	exon	1779634	1780368	1000	+	.	gene_id "GRCg6a_ONTann.334"; transcript_id "GRCg6a_ONTann.334.1"; exon_number "1"; cov "27.926531";
Z	StringTie	transcript	1785343	1812672	1000	+	.	gene_id "GRCg6a_ONTann.335"; transcript_id "GRCg6a_ONTann.335.1"; reference_id "ENSGALT00000062999"; ref_gene_id "ENSGALG00000039434"; ref_gene_name "PIAS2"; cov "4.457347"; FPKM "0.363605"; TPM "0.408735";
Z	StringTie	exon	1785343	1785456	1000	+	.	gene_id "GRCg6a_ONTann.335"; transcript_id "GRCg6a_ONTann.335.1"; exon_number "1"; reference_id "ENSGALT00000062999"; ref_gene_id "ENSGALG00000039434"; ref_gene_name "PIAS2"; cov "7.288676";
Z	StringTie	exon	1789973	1790447	1000	+	.	gene_id "GRCg6a_ONTann.335"; transcript_id "GRCg6a_ONTann.335.1"; exon_number "2"; reference_id "ENSGALT00000062999"; ref_gene_id "ENSGALG00000039434"; ref_gene_name "PIAS2"; cov "14.050066";
Z	StringTie	exon	1791860	1791944	1000	+	.	gene_id "GRCg6a_ONTann.335"; transcript_id "GRCg6a_ONTann.335.1"; exon_number "3"; reference_id "ENSGALT00000062999"; ref_gene_id "ENSGALG00000039434"; ref_gene_name "PIAS2"; cov "14.353436";
Z	StringTie	exon	1792527	1792577	1000	+	.	gene_id "GRCg6a_ONTann.335"; transcript_id "GRCg6a_ONTann.335.1"; exon_number "4"; reference_id "ENSGALT00000062999"; ref_gene_id "ENSGALG00000039434"; ref_gene_name "PIAS2"; cov "14.213530";
Z	StringTie	exon	1792700	1792790	1000	+	.	gene_id "GRCg6a_ONTann.335"; transcript_id "GRCg6a_ONTann.335.1"; exon_number "5"; reference_id "ENSGALT00000062999"; ref_gene_id "ENSGALG00000039434"; ref_gene_name "PIAS2"; cov "13.963422";
Z	StringTie	exon	1798802	1798936	1000	+	.	gene_id "GRCg6a_ONTann.335"; transcript_id "GRCg6a_ONTann.335.1"; exon_number "6"; reference_id "ENSGALT00000062999"; ref_gene_id "ENSGALG00000039434"; ref_gene_name "PIAS2"; cov "12.774949";
Z	StringTie	exon	1801482	1801587	1000	+	.	gene_id "GRCg6a_ONTann.335"; transcript_id "GRCg6a_ONTann.335.1"; exon_number "7"; reference_id "ENSGALT00000062999"; ref_gene_id "ENSGALG00000039434"; ref_gene_name "PIAS2"; cov "11.239045";
Z	StringTie	exon	1802192	1802265	1000	+	.	gene_id "GRCg6a_ONTann.335"; transcript_id "GRCg6a_ONTann.335.1"; exon_number "8"; reference_id "ENSGALT00000062999"; ref_gene_id "ENSGALG00000039434"; ref_gene_name "PIAS2"; cov "9.735779";
Z	StringTie	exon	1803116	1803276	1000	+	.	gene_id "GRCg6a_ONTann.335"; transcript_id "GRCg6a_ONTann.335.1"; exon_number "9"; reference_id "ENSGALT00000062999"; ref_gene_id "ENSGALG00000039434"; ref_gene_name "PIAS2"; cov "7.055007";
Z	StringTie	exon	1803853	1803986	1000	+	.	gene_id "GRCg6a_ONTann.335"; transcript_id "GRCg6a_ONTann.335.1"; exon_number "10"; reference_id "ENSGALT00000062999"; ref_gene_id "ENSGALG00000039434"; ref_gene_name "PIAS2"; cov "4.444677";
Z	StringTie	exon	1804461	1804632	1000	+	.	gene_id "GRCg6a_ONTann.335"; transcript_id "GRCg6a_ONTann.335.1"; exon_number "11"; reference_id "ENSGALT00000062999"; ref_gene_id "ENSGALG00000039434"; ref_gene_name "PIAS2"; cov "4.495952";
Z	StringTie	exon	1806838	1806977	1000	+	.	gene_id "GRCg6a_ONTann.335"; transcript_id "GRCg6a_ONTann.335.1"; exon_number "12"; reference_id "ENSGALT00000062999"; ref_gene_id "ENSGALG00000039434"; ref_gene_name "PIAS2"; cov "6.654577";
Z	StringTie	exon	1808767	1808804	1000	+	.	gene_id "GRCg6a_ONTann.335"; transcript_id "GRCg6a_ONTann.335.1"; exon_number "13"; reference_id "ENSGALT00000062999"; ref_gene_id "ENSGALG00000039434"; ref_gene_name "PIAS2"; cov "7.000000";
Z	StringTie	exon	1810162	1812672	1000	+	.	gene_id "GRCg6a_ONTann.335"; transcript_id "GRCg6a_ONTann.335.1"; exon_number "14"; reference_id "ENSGALT00000062999"; ref_gene_id "ENSGALG00000039434"; ref_gene_name "PIAS2"; cov "0.417984";
Z	StringTie	transcript	1785546	1788050	1000	-	.	gene_id "GRCg6a_ONTann.336"; transcript_id "GRCg6a_ONTann.336.1"; cov "8.244901"; FPKM "0.672572"; TPM "0.756051";
Z	StringTie	exon	1785546	1788050	1000	-	.	gene_id "GRCg6a_ONTann.336"; transcript_id "GRCg6a_ONTann.336.1"; exon_number "1"; cov "8.244901";
Z	StringTie	transcript	1811794	1821979	1000	-	.	gene_id "GRCg6a_ONTann.337"; transcript_id "GRCg6a_ONTann.337.1"; cov "1.607590"; FPKM "0.131138"; TPM "0.147415";
Z	StringTie	exon	1811794	1814871	1000	-	.	gene_id "GRCg6a_ONTann.337"; transcript_id "GRCg6a_ONTann.337.1"; exon_number "1"; cov "1.550654";
Z	StringTie	exon	1815303	1815469	1000	-	.	gene_id "GRCg6a_ONTann.337"; transcript_id "GRCg6a_ONTann.337.1"; exon_number "2"; cov "2.102564";
Z	StringTie	exon	1816868	1817069	1000	-	.	gene_id "GRCg6a_ONTann.337"; transcript_id "GRCg6a_ONTann.337.1"; exon_number "3"; cov "2.059406";
Z	StringTie	exon	1820257	1820422	1000	-	.	gene_id "GRCg6a_ONTann.337"; transcript_id "GRCg6a_ONTann.337.1"; exon_number "4"; cov "1.818182";
Z	StringTie	exon	1821754	1821979	1000	-	.	gene_id "GRCg6a_ONTann.337"; transcript_id "GRCg6a_ONTann.337.1"; exon_number "5"; cov "1.458761";
Z	StringTie	transcript	1814399	1821979	1000	-	.	gene_id "GRCg6a_ONTann.337"; transcript_id "GRCg6a_ONTann.337.2"; cov "9.280727"; FPKM "0.757069"; TPM "0.851036";
Z	StringTie	exon	1814399	1814871	1000	-	.	gene_id "GRCg6a_ONTann.337"; transcript_id "GRCg6a_ONTann.337.2"; exon_number "1"; cov "9.924503";
Z	StringTie	exon	1815303	1815469	1000	-	.	gene_id "GRCg6a_ONTann.337"; transcript_id "GRCg6a_ONTann.337.2"; exon_number "2"; cov "7.358974";
Z	StringTie	exon	1821754	1821979	1000	-	.	gene_id "GRCg6a_ONTann.337"; transcript_id "GRCg6a_ONTann.337.2"; exon_number "3"; cov "5.105663";
Z	StringTie	transcript	1814399	1821979	1000	-	.	gene_id "GRCg6a_ONTann.337"; transcript_id "GRCg6a_ONTann.337.3"; cov "8.048694"; FPKM "0.656567"; TPM "0.738059";
Z	StringTie	exon	1814399	1814871	1000	-	.	gene_id "GRCg6a_ONTann.337"; transcript_id "GRCg6a_ONTann.337.3"; exon_number "1"; cov "8.360890";
Z	StringTie	exon	1815303	1815469	1000	-	.	gene_id "GRCg6a_ONTann.337"; transcript_id "GRCg6a_ONTann.337.3"; exon_number "2"; cov "9.461538";
Z	StringTie	exon	1816868	1816945	1000	-	.	gene_id "GRCg6a_ONTann.337"; transcript_id "GRCg6a_ONTann.337.3"; exon_number "3"; cov "8.615385";
Z	StringTie	exon	1821754	1821979	1000	-	.	gene_id "GRCg6a_ONTann.337"; transcript_id "GRCg6a_ONTann.337.3"; exon_number "4"; cov "6.564425";
Z	StringTie	transcript	1814399	1819519	1000	-	.	gene_id "GRCg6a_ONTann.337"; transcript_id "GRCg6a_ONTann.337.4"; reference_id "ENSGALT00000097321"; ref_gene_id "ENSGALG00000053325"; cov "6.970408"; FPKM "0.568606"; TPM "0.639181";
Z	StringTie	exon	1814399	1814871	1000	-	.	gene_id "GRCg6a_ONTann.337"; transcript_id "GRCg6a_ONTann.337.4"; exon_number "1"; reference_id "ENSGALT00000097321"; ref_gene_id "ENSGALG00000053325"; cov "6.962433";
Z	StringTie	exon	1815303	1815469	1000	-	.	gene_id "GRCg6a_ONTann.337"; transcript_id "GRCg6a_ONTann.337.4"; exon_number "2"; reference_id "ENSGALT00000097321"; ref_gene_id "ENSGALG00000053325"; cov "7.153846";
Z	StringTie	exon	1816868	1816945	1000	-	.	gene_id "GRCg6a_ONTann.337"; transcript_id "GRCg6a_ONTann.337.4"; exon_number "3"; reference_id "ENSGALT00000097321"; ref_gene_id "ENSGALG00000053325"; cov "6.615384";
Z	StringTie	exon	1819403	1819519	1000	-	.	gene_id "GRCg6a_ONTann.337"; transcript_id "GRCg6a_ONTann.337.4"; exon_number "4"; reference_id "ENSGALT00000097321"; ref_gene_id "ENSGALG00000053325"; cov "5.389063";
Z	StringTie	transcript	1846145	1866412	1000	+	.	gene_id "GRCg6a_ONTann.338"; transcript_id "GRCg6a_ONTann.338.2"; cov "4.908839"; FPKM "0.400435"; TPM "0.450137";
Z	StringTie	exon	1846145	1846319	1000	+	.	gene_id "GRCg6a_ONTann.338"; transcript_id "GRCg6a_ONTann.338.2"; exon_number "1"; cov "2.392381";
Z	StringTie	exon	1846428	1847107	1000	+	.	gene_id "GRCg6a_ONTann.338"; transcript_id "GRCg6a_ONTann.338.2"; exon_number "2"; cov "5.941471";
Z	StringTie	exon	1865696	1866412	1000	+	.	gene_id "GRCg6a_ONTann.338"; transcript_id "GRCg6a_ONTann.338.2"; exon_number "3"; cov "4.543694";
Z	StringTie	transcript	1846283	1876636	1000	+	.	gene_id "GRCg6a_ONTann.338"; transcript_id "GRCg6a_ONTann.338.3"; reference_id "ENSGALT00000059103"; ref_gene_id "ENSGALG00000035927"; ref_gene_name "ST8SIA5"; cov "2.408762"; FPKM "0.196493"; TPM "0.220882";
Z	StringTie	exon	1846283	1846319	1000	+	.	gene_id "GRCg6a_ONTann.338"; transcript_id "GRCg6a_ONTann.338.3"; exon_number "1"; reference_id "ENSGALT00000059103"; ref_gene_id "ENSGALG00000035927"; ref_gene_name "ST8SIA5"; cov "0.000000";
Z	StringTie	exon	1846428	1847107	1000	+	.	gene_id "GRCg6a_ONTann.338"; transcript_id "GRCg6a_ONTann.338.3"; exon_number "2"; reference_id "ENSGALT00000059103"; ref_gene_id "ENSGALG00000035927"; ref_gene_name "ST8SIA5"; cov "1.000000";
Z	StringTie	exon	1857140	1857247	1000	+	.	gene_id "GRCg6a_ONTann.338"; transcript_id "GRCg6a_ONTann.338.3"; exon_number "3"; reference_id "ENSGALT00000059103"; ref_gene_id "ENSGALG00000035927"; ref_gene_name "ST8SIA5"; cov "1.000000";
Z	StringTie	exon	1865696	1865788	1000	+	.	gene_id "GRCg6a_ONTann.338"; transcript_id "GRCg6a_ONTann.338.3"; exon_number "4"; reference_id "ENSGALT00000059103"; ref_gene_id "ENSGALG00000035927"; ref_gene_name "ST8SIA5"; cov "1.000000";
Z	StringTie	exon	1867610	1867696	1000	+	.	gene_id "GRCg6a_ONTann.338"; transcript_id "GRCg6a_ONTann.338.3"; exon_number "5"; reference_id "ENSGALT00000059103"; ref_gene_id "ENSGALG00000035927"; ref_gene_name "ST8SIA5"; cov "1.000000";
Z	StringTie	exon	1869998	1870142	1000	+	.	gene_id "GRCg6a_ONTann.338"; transcript_id "GRCg6a_ONTann.338.3"; exon_number "6"; reference_id "ENSGALT00000059103"; ref_gene_id "ENSGALG00000035927"; ref_gene_name "ST8SIA5"; cov "1.000000";
Z	StringTie	exon	1871767	1871879	1000	+	.	gene_id "GRCg6a_ONTann.338"; transcript_id "GRCg6a_ONTann.338.3"; exon_number "7"; reference_id "ENSGALT00000059103"; ref_gene_id "ENSGALG00000035927"; ref_gene_name "ST8SIA5"; cov "2.000000";
Z	StringTie	exon	1874217	1874309	1000	+	.	gene_id "GRCg6a_ONTann.338"; transcript_id "GRCg6a_ONTann.338.3"; exon_number "8"; reference_id "ENSGALT00000059103"; ref_gene_id "ENSGALG00000035927"; ref_gene_name "ST8SIA5"; cov "2.000000";
Z	StringTie	exon	1875368	1876636	1000	+	.	gene_id "GRCg6a_ONTann.338"; transcript_id "GRCg6a_ONTann.338.3"; exon_number "9"; reference_id "ENSGALT00000059103"; ref_gene_id "ENSGALG00000035927"; ref_gene_name "ST8SIA5"; cov "3.780930";
Z	StringTie	transcript	1849724	1851139	1000	-	.	gene_id "GRCg6a_ONTann.339"; transcript_id "GRCg6a_ONTann.339.1"; cov "72.514832"; FPKM "5.915346"; TPM "6.649556";
Z	StringTie	exon	1849724	1851139	1000	-	.	gene_id "GRCg6a_ONTann.339"; transcript_id "GRCg6a_ONTann.339.1"; exon_number "1"; cov "72.514832";
Z	StringTie	transcript	1855562	1856570	1000	-	.	gene_id "GRCg6a_ONTann.340"; transcript_id "GRCg6a_ONTann.340.1"; cov "16.114965"; FPKM "1.314567"; TPM "1.477730";
Z	StringTie	exon	1855562	1856570	1000	-	.	gene_id "GRCg6a_ONTann.340"; transcript_id "GRCg6a_ONTann.340.1"; exon_number "1"; cov "16.114965";
Z	StringTie	transcript	1877513	1881543	1000	+	.	gene_id "GRCg6a_ONTann.342"; transcript_id "GRCg6a_ONTann.342.1"; cov "24.990076"; FPKM "2.038548"; TPM "2.291571";
Z	StringTie	exon	1877513	1881543	1000	+	.	gene_id "GRCg6a_ONTann.342"; transcript_id "GRCg6a_ONTann.342.1"; exon_number "1"; cov "24.990076";
Z	StringTie	transcript	2160803	2176161	1000	+	.	gene_id "GRCg6a_ONTann.343"; transcript_id "GRCg6a_ONTann.343.1"; reference_id "ENSGALT00000063583"; ref_gene_id "ENSGALG00000040136"; ref_gene_name "PSTPIP2"; cov "25.606112"; FPKM "2.088800"; TPM "2.348061";
Z	StringTie	exon	2160803	2160891	1000	+	.	gene_id "GRCg6a_ONTann.343"; transcript_id "GRCg6a_ONTann.343.1"; exon_number "1"; reference_id "ENSGALT00000063583"; ref_gene_id "ENSGALG00000040136"; ref_gene_name "PSTPIP2"; cov "26.768785";
Z	StringTie	exon	2166978	2167078	1000	+	.	gene_id "GRCg6a_ONTann.343"; transcript_id "GRCg6a_ONTann.343.1"; exon_number "2"; reference_id "ENSGALT00000063583"; ref_gene_id "ENSGALG00000040136"; ref_gene_name "PSTPIP2"; cov "39.433571";
Z	StringTie	exon	2168657	2168734	1000	+	.	gene_id "GRCg6a_ONTann.343"; transcript_id "GRCg6a_ONTann.343.1"; exon_number "3"; reference_id "ENSGALT00000063583"; ref_gene_id "ENSGALG00000040136"; ref_gene_name "PSTPIP2"; cov "40.154442";
Z	StringTie	exon	2169581	2169615	1000	+	.	gene_id "GRCg6a_ONTann.343"; transcript_id "GRCg6a_ONTann.343.1"; exon_number "4"; reference_id "ENSGALT00000063583"; ref_gene_id "ENSGALG00000040136"; ref_gene_name "PSTPIP2"; cov "40.000000";
Z	StringTie	exon	2170740	2170846	1000	+	.	gene_id "GRCg6a_ONTann.343"; transcript_id "GRCg6a_ONTann.343.1"; exon_number "5"; reference_id "ENSGALT00000063583"; ref_gene_id "ENSGALG00000040136"; ref_gene_name "PSTPIP2"; cov "37.110226";
Z	StringTie	exon	2171317	2171379	1000	+	.	gene_id "GRCg6a_ONTann.343"; transcript_id "GRCg6a_ONTann.343.1"; exon_number "6"; reference_id "ENSGALT00000063583"; ref_gene_id "ENSGALG00000040136"; ref_gene_name "PSTPIP2"; cov "31.212122";
Z	StringTie	exon	2171506	2171604	1000	+	.	gene_id "GRCg6a_ONTann.343"; transcript_id "GRCg6a_ONTann.343.1"; exon_number "7"; reference_id "ENSGALT00000063583"; ref_gene_id "ENSGALG00000040136"; ref_gene_name "PSTPIP2"; cov "30.685858";
Z	StringTie	exon	2171802	2171847	1000	+	.	gene_id "GRCg6a_ONTann.343"; transcript_id "GRCg6a_ONTann.343.1"; exon_number "8"; reference_id "ENSGALT00000063583"; ref_gene_id "ENSGALG00000040136"; ref_gene_name "PSTPIP2"; cov "26.250000";
Z	StringTie	exon	2172032	2172111	1000	+	.	gene_id "GRCg6a_ONTann.343"; transcript_id "GRCg6a_ONTann.343.1"; exon_number "9"; reference_id "ENSGALT00000063583"; ref_gene_id "ENSGALG00000040136"; ref_gene_name "PSTPIP2"; cov "26.449055";
Z	StringTie	exon	2173125	2173223	1000	+	.	gene_id "GRCg6a_ONTann.343"; transcript_id "GRCg6a_ONTann.343.1"; exon_number "10"; reference_id "ENSGALT00000063583"; ref_gene_id "ENSGALG00000040136"; ref_gene_name "PSTPIP2"; cov "25.238417";
Z	StringTie	exon	2173624	2173720	1000	+	.	gene_id "GRCg6a_ONTann.343"; transcript_id "GRCg6a_ONTann.343.1"; exon_number "11"; reference_id "ENSGALT00000063583"; ref_gene_id "ENSGALG00000040136"; ref_gene_name "PSTPIP2"; cov "25.196754";
Z	StringTie	exon	2173864	2173945	1000	+	.	gene_id "GRCg6a_ONTann.343"; transcript_id "GRCg6a_ONTann.343.1"; exon_number "12"; reference_id "ENSGALT00000063583"; ref_gene_id "ENSGALG00000040136"; ref_gene_name "PSTPIP2"; cov "25.232821";
Z	StringTie	exon	2174806	2174840	1000	+	.	gene_id "GRCg6a_ONTann.343"; transcript_id "GRCg6a_ONTann.343.1"; exon_number "13"; reference_id "ENSGALT00000063583"; ref_gene_id "ENSGALG00000040136"; ref_gene_name "PSTPIP2"; cov "24.130386";
Z	StringTie	exon	2174947	2175004	1000	+	.	gene_id "GRCg6a_ONTann.343"; transcript_id "GRCg6a_ONTann.343.1"; exon_number "14"; reference_id "ENSGALT00000063583"; ref_gene_id "ENSGALG00000040136"; ref_gene_name "PSTPIP2"; cov "24.569504";
Z	StringTie	exon	2175315	2176161	1000	+	.	gene_id "GRCg6a_ONTann.343"; transcript_id "GRCg6a_ONTann.343.1"; exon_number "15"; reference_id "ENSGALT00000063583"; ref_gene_id "ENSGALG00000040136"; ref_gene_name "PSTPIP2"; cov "19.579922";
Z	StringTie	transcript	2251594	2265356	1000	-	.	gene_id "GRCg6a_ONTann.345"; transcript_id "GRCg6a_ONTann.345.1"; reference_id "ENSGALT00000064381"; ref_gene_id "ENSGALG00000032749"; cov "8.464750"; FPKM "0.690506"; TPM "0.776211";
Z	StringTie	exon	2251594	2251868	1000	-	.	gene_id "GRCg6a_ONTann.345"; transcript_id "GRCg6a_ONTann.345.1"; exon_number "1"; reference_id "ENSGALT00000064381"; ref_gene_id "ENSGALG00000032749"; cov "10.856985";
Z	StringTie	exon	2253784	2253833	1000	-	.	gene_id "GRCg6a_ONTann.345"; transcript_id "GRCg6a_ONTann.345.1"; exon_number "2"; reference_id "ENSGALT00000064381"; ref_gene_id "ENSGALG00000032749"; cov "12.000001";
Z	StringTie	exon	2254689	2254823	1000	-	.	gene_id "GRCg6a_ONTann.345"; transcript_id "GRCg6a_ONTann.345.1"; exon_number "3"; reference_id "ENSGALT00000064381"; ref_gene_id "ENSGALG00000032749"; cov "10.762963";
Z	StringTie	exon	2255443	2255590	1000	-	.	gene_id "GRCg6a_ONTann.345"; transcript_id "GRCg6a_ONTann.345.1"; exon_number "4"; reference_id "ENSGALT00000064381"; ref_gene_id "ENSGALG00000032749"; cov "9.297297";
Z	StringTie	exon	2256589	2256781	1000	-	.	gene_id "GRCg6a_ONTann.345"; transcript_id "GRCg6a_ONTann.345.1"; exon_number "5"; reference_id "ENSGALT00000064381"; ref_gene_id "ENSGALG00000032749"; cov "6.653714";
Z	StringTie	exon	2257711	2257839	1000	-	.	gene_id "GRCg6a_ONTann.345"; transcript_id "GRCg6a_ONTann.345.1"; exon_number "6"; reference_id "ENSGALT00000064381"; ref_gene_id "ENSGALG00000032749"; cov "6.000000";
Z	StringTie	exon	2258161	2258350	1000	-	.	gene_id "GRCg6a_ONTann.345"; transcript_id "GRCg6a_ONTann.345.1"; exon_number "7"; reference_id "ENSGALT00000064381"; ref_gene_id "ENSGALG00000032749"; cov "6.000000";
Z	StringTie	exon	2259087	2259249	1000	-	.	gene_id "GRCg6a_ONTann.345"; transcript_id "GRCg6a_ONTann.345.1"; exon_number "8"; reference_id "ENSGALT00000064381"; ref_gene_id "ENSGALG00000032749"; cov "6.000000";
Z	StringTie	exon	2265289	2265356	1000	-	.	gene_id "GRCg6a_ONTann.345"; transcript_id "GRCg6a_ONTann.345.1"; exon_number "9"; reference_id "ENSGALT00000064381"; ref_gene_id "ENSGALG00000032749"; cov "4.681373";
Z	StringTie	transcript	2139145	2148094	1000	-	.	gene_id "GRCg6a_ONTann.347"; transcript_id "GRCg6a_ONTann.347.1"; reference_id "ENSGALT00000079326"; ref_gene_id "ENSGALG00000040397"; ref_gene_name "HAUS1"; cov "175.444550"; FPKM "14.311766"; TPM "16.088133";
Z	StringTie	exon	2139145	2139448	1000	-	.	gene_id "GRCg6a_ONTann.347"; transcript_id "GRCg6a_ONTann.347.1"; exon_number "1"; reference_id "ENSGALT00000079326"; ref_gene_id "ENSGALG00000040397"; ref_gene_name "HAUS1"; cov "201.153015";
Z	StringTie	exon	2140437	2140484	1000	-	.	gene_id "GRCg6a_ONTann.347"; transcript_id "GRCg6a_ONTann.347.1"; exon_number "2"; reference_id "ENSGALT00000079326"; ref_gene_id "ENSGALG00000040397"; ref_gene_name "HAUS1"; cov "235.859695";
Z	StringTie	exon	2142262	2142333	1000	-	.	gene_id "GRCg6a_ONTann.347"; transcript_id "GRCg6a_ONTann.347.1"; exon_number "3"; reference_id "ENSGALT00000079326"; ref_gene_id "ENSGALG00000040397"; ref_gene_name "HAUS1"; cov "206.580231";
Z	StringTie	exon	2143680	2143745	1000	-	.	gene_id "GRCg6a_ONTann.347"; transcript_id "GRCg6a_ONTann.347.1"; exon_number "4"; reference_id "ENSGALT00000079326"; ref_gene_id "ENSGALG00000040397"; ref_gene_name "HAUS1"; cov "150.552612";
Z	StringTie	exon	2144697	2144820	1000	-	.	gene_id "GRCg6a_ONTann.347"; transcript_id "GRCg6a_ONTann.347.1"; exon_number "5"; reference_id "ENSGALT00000079326"; ref_gene_id "ENSGALG00000040397"; ref_gene_name "HAUS1"; cov "146.861435";
Z	StringTie	exon	2145356	2145490	1000	-	.	gene_id "GRCg6a_ONTann.347"; transcript_id "GRCg6a_ONTann.347.1"; exon_number "6"; reference_id "ENSGALT00000079326"; ref_gene_id "ENSGALG00000040397"; ref_gene_name "HAUS1"; cov "159.786377";
Z	StringTie	exon	2146521	2146656	1000	-	.	gene_id "GRCg6a_ONTann.347"; transcript_id "GRCg6a_ONTann.347.1"; exon_number "7"; reference_id "ENSGALT00000079326"; ref_gene_id "ENSGALG00000040397"; ref_gene_name "HAUS1"; cov "167.190765";
Z	StringTie	exon	2147585	2147759	1000	-	.	gene_id "GRCg6a_ONTann.347"; transcript_id "GRCg6a_ONTann.347.1"; exon_number "8"; reference_id "ENSGALT00000079326"; ref_gene_id "ENSGALG00000040397"; ref_gene_name "HAUS1"; cov "165.848114";
Z	StringTie	exon	2148004	2148094	1000	-	.	gene_id "GRCg6a_ONTann.347"; transcript_id "GRCg6a_ONTann.347.1"; exon_number "9"; reference_id "ENSGALT00000079326"; ref_gene_id "ENSGALG00000040397"; ref_gene_name "HAUS1"; cov "144.080139";
Z	StringTie	transcript	2151258	2159315	1000	+	.	gene_id "GRCg6a_ONTann.348"; transcript_id "GRCg6a_ONTann.348.1"; reference_id "ENSGALT00000052913"; ref_gene_id "ENSGALG00000037880"; ref_gene_name "ATP5A1Z"; cov "1504.089722"; FPKM "122.695061"; TPM "137.923889";
Z	StringTie	exon	2151258	2151515	1000	+	.	gene_id "GRCg6a_ONTann.348"; transcript_id "GRCg6a_ONTann.348.1"; exon_number "1"; reference_id "ENSGALT00000052913"; ref_gene_id "ENSGALG00000037880"; ref_gene_name "ATP5A1Z"; cov "549.273315";
Z	StringTie	exon	2152405	2152483	1000	+	.	gene_id "GRCg6a_ONTann.348"; transcript_id "GRCg6a_ONTann.348.1"; exon_number "2"; reference_id "ENSGALT00000052913"; ref_gene_id "ENSGALG00000037880"; ref_gene_name "ATP5A1Z"; cov "1302.602295";
Z	StringTie	exon	2153554	2153723	1000	+	.	gene_id "GRCg6a_ONTann.348"; transcript_id "GRCg6a_ONTann.348.1"; exon_number "3"; reference_id "ENSGALT00000052913"; ref_gene_id "ENSGALG00000037880"; ref_gene_name "ATP5A1Z"; cov "1341.042969";
Z	StringTie	exon	2154557	2154730	1000	+	.	gene_id "GRCg6a_ONTann.348"; transcript_id "GRCg6a_ONTann.348.1"; exon_number "4"; reference_id "ENSGALT00000052913"; ref_gene_id "ENSGALG00000037880"; ref_gene_name "ATP5A1Z"; cov "1412.612549";
Z	StringTie	exon	2154829	2154995	1000	+	.	gene_id "GRCg6a_ONTann.348"; transcript_id "GRCg6a_ONTann.348.1"; exon_number "5"; reference_id "ENSGALT00000052913"; ref_gene_id "ENSGALG00000037880"; ref_gene_name "ATP5A1Z"; cov "1461.576904";
Z	StringTie	exon	2155139	2155287	1000	+	.	gene_id "GRCg6a_ONTann.348"; transcript_id "GRCg6a_ONTann.348.1"; exon_number "6"; reference_id "ENSGALT00000052913"; ref_gene_id "ENSGALG00000037880"; ref_gene_name "ATP5A1Z"; cov "1481.098267";
Z	StringTie	exon	2156224	2156375	1000	+	.	gene_id "GRCg6a_ONTann.348"; transcript_id "GRCg6a_ONTann.348.1"; exon_number "7"; reference_id "ENSGALT00000052913"; ref_gene_id "ENSGALG00000037880"; ref_gene_name "ATP5A1Z"; cov "1528.727173";
Z	StringTie	exon	2156509	2156733	1000	+	.	gene_id "GRCg6a_ONTann.348"; transcript_id "GRCg6a_ONTann.348.1"; exon_number "8"; reference_id "ENSGALT00000052913"; ref_gene_id "ENSGALG00000037880"; ref_gene_name "ATP5A1Z"; cov "1628.811279";
Z	StringTie	exon	2156842	2156949	1000	+	.	gene_id "GRCg6a_ONTann.348"; transcript_id "GRCg6a_ONTann.348.1"; exon_number "9"; reference_id "ENSGALT00000052913"; ref_gene_id "ENSGALG00000037880"; ref_gene_name "ATP5A1Z"; cov "1734.072510";
Z	StringTie	exon	2157969	2158113	1000	+	.	gene_id "GRCg6a_ONTann.348"; transcript_id "GRCg6a_ONTann.348.1"; exon_number "10"; reference_id "ENSGALT00000052913"; ref_gene_id "ENSGALG00000037880"; ref_gene_name "ATP5A1Z"; cov "1885.504761";
Z	StringTie	exon	2158326	2158476	1000	+	.	gene_id "GRCg6a_ONTann.348"; transcript_id "GRCg6a_ONTann.348.1"; exon_number "11"; reference_id "ENSGALT00000052913"; ref_gene_id "ENSGALG00000037880"; ref_gene_name "ATP5A1Z"; cov "2040.420532";
Z	StringTie	exon	2159115	2159315	1000	+	.	gene_id "GRCg6a_ONTann.348"; transcript_id "GRCg6a_ONTann.348.1"; exon_number "12"; reference_id "ENSGALT00000052913"; ref_gene_id "ENSGALG00000037880"; ref_gene_name "ATP5A1Z"; cov "2118.437256";
Z	StringTie	transcript	2176825	2187087	1000	+	.	gene_id "GRCg6a_ONTann.349"; transcript_id "GRCg6a_ONTann.349.1"; cov "8.135700"; FPKM "0.663664"; TPM "0.746038";
Z	StringTie	exon	2176825	2176942	1000	+	.	gene_id "GRCg6a_ONTann.349"; transcript_id "GRCg6a_ONTann.349.1"; exon_number "1"; cov "10.433263";
Z	StringTie	exon	2180085	2181023	1000	+	.	gene_id "GRCg6a_ONTann.349"; transcript_id "GRCg6a_ONTann.349.1"; exon_number "2"; cov "12.207667";
Z	StringTie	exon	2182777	2183020	1000	+	.	gene_id "GRCg6a_ONTann.349"; transcript_id "GRCg6a_ONTann.349.1"; exon_number "3"; cov "2.000000";
Z	StringTie	exon	2183866	2184002	1000	+	.	gene_id "GRCg6a_ONTann.349"; transcript_id "GRCg6a_ONTann.349.1"; exon_number "4"; cov "2.000000";
Z	StringTie	exon	2184591	2184698	1000	+	.	gene_id "GRCg6a_ONTann.349"; transcript_id "GRCg6a_ONTann.349.1"; exon_number "5"; cov "2.000000";
Z	StringTie	exon	2185371	2185444	1000	+	.	gene_id "GRCg6a_ONTann.349"; transcript_id "GRCg6a_ONTann.349.1"; exon_number "6"; cov "3.000000";
Z	StringTie	exon	2186979	2187087	1000	+	.	gene_id "GRCg6a_ONTann.349"; transcript_id "GRCg6a_ONTann.349.1"; exon_number "7"; cov "1.582569";
Z	StringTie	transcript	2190599	2191489	1000	-	.	gene_id "GRCg6a_ONTann.350"; transcript_id "GRCg6a_ONTann.350.1"; cov "21.285072"; FPKM "1.736315"; TPM "1.951825";
Z	StringTie	exon	2190599	2191489	1000	-	.	gene_id "GRCg6a_ONTann.350"; transcript_id "GRCg6a_ONTann.350.1"; exon_number "1"; cov "21.285072";
Z	StringTie	transcript	2206802	2207337	1000	-	.	gene_id "GRCg6a_ONTann.352"; transcript_id "GRCg6a_ONTann.352.1"; cov "21.307837"; FPKM "1.738172"; TPM "1.953912";
Z	StringTie	exon	2206802	2207337	1000	-	.	gene_id "GRCg6a_ONTann.352"; transcript_id "GRCg6a_ONTann.352.1"; exon_number "1"; cov "21.307837";
Z	StringTie	transcript	2223819	2225761	1000	+	.	gene_id "GRCg6a_ONTann.353"; transcript_id "GRCg6a_ONTann.353.1"; cov "45.690685"; FPKM "3.727185"; TPM "4.189801";
Z	StringTie	exon	2223819	2225761	1000	+	.	gene_id "GRCg6a_ONTann.353"; transcript_id "GRCg6a_ONTann.353.1"; exon_number "1"; cov "45.690685";
Z	StringTie	transcript	3402668	3410482	1000	-	.	gene_id "GRCg6a_ONTann.355"; transcript_id "GRCg6a_ONTann.355.4"; reference_id "ENSGALT00000095876"; ref_gene_id "ENSGALG00000051020"; cov "2.048979"; FPKM "0.167144"; TPM "0.187890";
Z	StringTie	exon	3402668	3402786	1000	-	.	gene_id "GRCg6a_ONTann.355"; transcript_id "GRCg6a_ONTann.355.4"; exon_number "1"; reference_id "ENSGALT00000095876"; ref_gene_id "ENSGALG00000051020"; cov "1.919701";
Z	StringTie	exon	3404802	3404958	1000	-	.	gene_id "GRCg6a_ONTann.355"; transcript_id "GRCg6a_ONTann.355.4"; exon_number "2"; reference_id "ENSGALT00000095876"; ref_gene_id "ENSGALG00000051020"; cov "2.000000";
Z	StringTie	exon	3408983	3409126	1000	-	.	gene_id "GRCg6a_ONTann.355"; transcript_id "GRCg6a_ONTann.355.4"; exon_number "3"; reference_id "ENSGALT00000095876"; ref_gene_id "ENSGALG00000051020"; cov "2.254630";
Z	StringTie	exon	3409256	3409326	1000	-	.	gene_id "GRCg6a_ONTann.355"; transcript_id "GRCg6a_ONTann.355.4"; exon_number "4"; reference_id "ENSGALT00000095876"; ref_gene_id "ENSGALG00000051020"; cov "2.447183";
Z	StringTie	exon	3410260	3410482	1000	-	.	gene_id "GRCg6a_ONTann.355"; transcript_id "GRCg6a_ONTann.355.4"; exon_number "5"; reference_id "ENSGALT00000095876"; ref_gene_id "ENSGALG00000051020"; cov "1.892869";
Z	StringTie	transcript	3410622	3419037	1000	+	.	gene_id "GRCg6a_ONTann.356"; transcript_id "GRCg6a_ONTann.356.1"; reference_id "ENSGALT00000051858"; ref_gene_id "ENSGALG00000042626"; ref_gene_name "SYT4"; cov "299.685272"; FPKM "24.446617"; TPM "27.480915";
Z	StringTie	exon	3410622	3411122	1000	+	.	gene_id "GRCg6a_ONTann.356"; transcript_id "GRCg6a_ONTann.356.1"; exon_number "1"; reference_id "ENSGALT00000051858"; ref_gene_id "ENSGALG00000042626"; ref_gene_name "SYT4"; cov "192.036606";
Z	StringTie	exon	3413841	3414655	1000	+	.	gene_id "GRCg6a_ONTann.356"; transcript_id "GRCg6a_ONTann.356.1"; exon_number "2"; reference_id "ENSGALT00000051858"; ref_gene_id "ENSGALG00000042626"; ref_gene_name "SYT4"; cov "236.468246";
Z	StringTie	exon	3415969	3416089	1000	+	.	gene_id "GRCg6a_ONTann.356"; transcript_id "GRCg6a_ONTann.356.1"; exon_number "3"; reference_id "ENSGALT00000051858"; ref_gene_id "ENSGALG00000042626"; ref_gene_name "SYT4"; cov "234.566971";
Z	StringTie	exon	3418430	3419037	1000	+	.	gene_id "GRCg6a_ONTann.356"; transcript_id "GRCg6a_ONTann.356.1"; exon_number "4"; reference_id "ENSGALT00000051858"; ref_gene_id "ENSGALG00000042626"; ref_gene_name "SYT4"; cov "329.207336";
Z	StringTie	transcript	6023972	6026410	1000	+	.	gene_id "GRCg6a_ONTann.362"; transcript_id "GRCg6a_ONTann.362.1"; cov "1.915151"; FPKM "0.156227"; TPM "0.175618";
Z	StringTie	exon	6023972	6024063	1000	+	.	gene_id "GRCg6a_ONTann.362"; transcript_id "GRCg6a_ONTann.362.1"; exon_number "1"; cov "1.793478";
Z	StringTie	exon	6026173	6026410	1000	+	.	gene_id "GRCg6a_ONTann.362"; transcript_id "GRCg6a_ONTann.362.1"; exon_number "2"; cov "1.962185";
Z	StringTie	transcript	6144527	6153145	1000	-	.	gene_id "GRCg6a_ONTann.364"; transcript_id "GRCg6a_ONTann.364.1"; cov "2.305045"; FPKM "0.188032"; TPM "0.211371";
Z	StringTie	exon	6144527	6145808	1000	-	.	gene_id "GRCg6a_ONTann.364"; transcript_id "GRCg6a_ONTann.364.1"; exon_number "1"; cov "2.080343";
Z	StringTie	exon	6152986	6153145	1000	-	.	gene_id "GRCg6a_ONTann.364"; transcript_id "GRCg6a_ONTann.364.1"; exon_number "2"; cov "4.105469";
Z	StringTie	transcript	6278239	6279495	1000	-	.	gene_id "GRCg6a_ONTann.365"; transcript_id "GRCg6a_ONTann.365.1"; cov "2.469372"; FPKM "0.201437"; TPM "0.226440";
Z	StringTie	exon	6278239	6279495	1000	-	.	gene_id "GRCg6a_ONTann.365"; transcript_id "GRCg6a_ONTann.365.1"; exon_number "1"; cov "2.469372";
Z	StringTie	transcript	6281040	6283599	1000	+	.	gene_id "GRCg6a_ONTann.366"; transcript_id "GRCg6a_ONTann.366.1"; cov "12.025171"; FPKM "0.980945"; TPM "1.102699";
Z	StringTie	exon	6281040	6283599	1000	+	.	gene_id "GRCg6a_ONTann.366"; transcript_id "GRCg6a_ONTann.366.1"; exon_number "1"; cov "12.025171";
Z	StringTie	transcript	6296826	6299359	1000	-	.	gene_id "GRCg6a_ONTann.367"; transcript_id "GRCg6a_ONTann.367.1"; cov "16.637043"; FPKM "1.357155"; TPM "1.525604";
Z	StringTie	exon	6296826	6299359	1000	-	.	gene_id "GRCg6a_ONTann.367"; transcript_id "GRCg6a_ONTann.367.1"; exon_number "1"; cov "16.637043";
Z	StringTie	transcript	6310811	6312448	1000	-	.	gene_id "GRCg6a_ONTann.368"; transcript_id "GRCg6a_ONTann.368.1"; cov "8.264347"; FPKM "0.674158"; TPM "0.757834";
Z	StringTie	exon	6310811	6312448	1000	-	.	gene_id "GRCg6a_ONTann.368"; transcript_id "GRCg6a_ONTann.368.1"; exon_number "1"; cov "8.264347";
Z	StringTie	transcript	6317622	6319287	1000	+	.	gene_id "GRCg6a_ONTann.370"; transcript_id "GRCg6a_ONTann.370.1"; cov "9.944178"; FPKM "0.811189"; TPM "0.911874";
Z	StringTie	exon	6317622	6319287	1000	+	.	gene_id "GRCg6a_ONTann.370"; transcript_id "GRCg6a_ONTann.370.1"; exon_number "1"; cov "9.944178";
Z	StringTie	transcript	6320159	6322510	1000	+	.	gene_id "GRCg6a_ONTann.371"; transcript_id "GRCg6a_ONTann.371.1"; cov "7.617772"; FPKM "0.621414"; TPM "0.698544";
Z	StringTie	exon	6320159	6322510	1000	+	.	gene_id "GRCg6a_ONTann.371"; transcript_id "GRCg6a_ONTann.371.1"; exon_number "1"; cov "7.617772";
Z	StringTie	transcript	6322279	6325500	1000	-	.	gene_id "GRCg6a_ONTann.372"; transcript_id "GRCg6a_ONTann.372.1"; cov "17.788952"; FPKM "1.451121"; TPM "1.631234";
Z	StringTie	exon	6322279	6325500	1000	-	.	gene_id "GRCg6a_ONTann.372"; transcript_id "GRCg6a_ONTann.372.1"; exon_number "1"; cov "17.788952";
Z	StringTie	transcript	6332078	6334191	1000	-	.	gene_id "GRCg6a_ONTann.373"; transcript_id "GRCg6a_ONTann.373.1"; cov "81.868393"; FPKM "6.678357"; TPM "7.507270";
Z	StringTie	exon	6332078	6334191	1000	-	.	gene_id "GRCg6a_ONTann.373"; transcript_id "GRCg6a_ONTann.373.1"; exon_number "1"; cov "81.868393";
Z	StringTie	transcript	6337901	6339165	1000	-	.	gene_id "GRCg6a_ONTann.374"; transcript_id "GRCg6a_ONTann.374.1"; cov "27.810978"; FPKM "2.268661"; TPM "2.550246";
Z	StringTie	exon	6337901	6339165	1000	-	.	gene_id "GRCg6a_ONTann.374"; transcript_id "GRCg6a_ONTann.374.1"; exon_number "1"; cov "27.810978";
Z	StringTie	transcript	6343557	6351877	1000	+	.	gene_id "GRCg6a_ONTann.375"; transcript_id "GRCg6a_ONTann.375.1"; cov "7.566837"; FPKM "0.617259"; TPM "0.693873";
Z	StringTie	exon	6343557	6351877	1000	+	.	gene_id "GRCg6a_ONTann.375"; transcript_id "GRCg6a_ONTann.375.1"; exon_number "1"; cov "7.566837";
Z	StringTie	transcript	6354162	6355714	1000	+	.	gene_id "GRCg6a_ONTann.377"; transcript_id "GRCg6a_ONTann.377.1"; cov "9.803606"; FPKM "0.799722"; TPM "0.898983";
Z	StringTie	exon	6354162	6355714	1000	+	.	gene_id "GRCg6a_ONTann.377"; transcript_id "GRCg6a_ONTann.377.1"; exon_number "1"; cov "9.803606";
Z	StringTie	transcript	6356614	6361271	1000	+	.	gene_id "GRCg6a_ONTann.378"; transcript_id "GRCg6a_ONTann.378.1"; cov "11.142472"; FPKM "0.908939"; TPM "1.021756";
Z	StringTie	exon	6356614	6361271	1000	+	.	gene_id "GRCg6a_ONTann.378"; transcript_id "GRCg6a_ONTann.378.1"; exon_number "1"; cov "11.142472";
Z	StringTie	transcript	6361907	6366699	1000	+	.	gene_id "GRCg6a_ONTann.379"; transcript_id "GRCg6a_ONTann.379.1"; cov "7.387813"; FPKM "0.602656"; TPM "0.677457";
Z	StringTie	exon	6361907	6366699	1000	+	.	gene_id "GRCg6a_ONTann.379"; transcript_id "GRCg6a_ONTann.379.1"; exon_number "1"; cov "7.387813";
Z	StringTie	transcript	6370653	6374595	1000	+	.	gene_id "GRCg6a_ONTann.380"; transcript_id "GRCg6a_ONTann.380.1"; cov "11.832869"; FPKM "0.965258"; TPM "1.085065";
Z	StringTie	exon	6370653	6374595	1000	+	.	gene_id "GRCg6a_ONTann.380"; transcript_id "GRCg6a_ONTann.380.1"; exon_number "1"; cov "11.832869";
Z	StringTie	transcript	6383688	6386233	1000	+	.	gene_id "GRCg6a_ONTann.381"; transcript_id "GRCg6a_ONTann.381.1"; cov "6.486253"; FPKM "0.529112"; TPM "0.594784";
Z	StringTie	exon	6383688	6386233	1000	+	.	gene_id "GRCg6a_ONTann.381"; transcript_id "GRCg6a_ONTann.381.1"; exon_number "1"; cov "6.486253";
Z	StringTie	transcript	6393059	6395481	1000	-	.	gene_id "GRCg6a_ONTann.383"; transcript_id "GRCg6a_ONTann.383.1"; cov "20.277342"; FPKM "1.654110"; TPM "1.859417";
Z	StringTie	exon	6393059	6395481	1000	-	.	gene_id "GRCg6a_ONTann.383"; transcript_id "GRCg6a_ONTann.383.1"; exon_number "1"; cov "20.277342";
Z	StringTie	transcript	6396251	6398109	1000	-	.	gene_id "GRCg6a_ONTann.384"; transcript_id "GRCg6a_ONTann.384.1"; cov "5.826788"; FPKM "0.475316"; TPM "0.534312";
Z	StringTie	exon	6396251	6398109	1000	-	.	gene_id "GRCg6a_ONTann.384"; transcript_id "GRCg6a_ONTann.384.1"; exon_number "1"; cov "5.826788";
Z	StringTie	transcript	6437509	6438645	1000	-	.	gene_id "GRCg6a_ONTann.385"; transcript_id "GRCg6a_ONTann.385.1"; cov "7.160950"; FPKM "0.584149"; TPM "0.656654";
Z	StringTie	exon	6437509	6438645	1000	-	.	gene_id "GRCg6a_ONTann.385"; transcript_id "GRCg6a_ONTann.385.1"; exon_number "1"; cov "7.160950";
Z	StringTie	transcript	6431812	6435306	1000	+	.	gene_id "GRCg6a_ONTann.386"; transcript_id "GRCg6a_ONTann.386.1"; cov "17.089588"; FPKM "1.394071"; TPM "1.567102";
Z	StringTie	exon	6431812	6435306	1000	+	.	gene_id "GRCg6a_ONTann.386"; transcript_id "GRCg6a_ONTann.386.1"; exon_number "1"; cov "17.089588";
Z	StringTie	transcript	6434983	6436017	1000	-	.	gene_id "GRCg6a_ONTann.387"; transcript_id "GRCg6a_ONTann.387.1"; cov "5.380456"; FPKM "0.438907"; TPM "0.493384";
Z	StringTie	exon	6434983	6436017	1000	-	.	gene_id "GRCg6a_ONTann.387"; transcript_id "GRCg6a_ONTann.387.1"; exon_number "1"; cov "5.380456";
Z	StringTie	transcript	6444317	6445609	1000	+	.	gene_id "GRCg6a_ONTann.388"; transcript_id "GRCg6a_ONTann.388.1"; cov "2.133024"; FPKM "0.174000"; TPM "0.195597";
Z	StringTie	exon	6444317	6445609	1000	+	.	gene_id "GRCg6a_ONTann.388"; transcript_id "GRCg6a_ONTann.388.1"; exon_number "1"; cov "2.133024";
Z	StringTie	transcript	6439572	6442996	1000	-	.	gene_id "GRCg6a_ONTann.389"; transcript_id "GRCg6a_ONTann.389.1"; cov "12.652962"; FPKM "1.032156"; TPM "1.160267";
Z	StringTie	exon	6439572	6442996	1000	-	.	gene_id "GRCg6a_ONTann.389"; transcript_id "GRCg6a_ONTann.389.1"; exon_number "1"; cov "12.652962";
Z	StringTie	transcript	6446728	6448422	1000	+	.	gene_id "GRCg6a_ONTann.390"; transcript_id "GRCg6a_ONTann.390.1"; cov "8.333923"; FPKM "0.679834"; TPM "0.764215";
Z	StringTie	exon	6446728	6448422	1000	+	.	gene_id "GRCg6a_ONTann.390"; transcript_id "GRCg6a_ONTann.390.1"; exon_number "1"; cov "8.333923";
Z	StringTie	transcript	6448883	6450106	1000	+	.	gene_id "GRCg6a_ONTann.391"; transcript_id "GRCg6a_ONTann.391.1"; cov "1.329248"; FPKM "0.108432"; TPM "0.121891";
Z	StringTie	exon	6448883	6450106	1000	+	.	gene_id "GRCg6a_ONTann.391"; transcript_id "GRCg6a_ONTann.391.1"; exon_number "1"; cov "1.329248";
Z	StringTie	transcript	6405124	6405783	1000	-	.	gene_id "GRCg6a_ONTann.392"; transcript_id "GRCg6a_ONTann.392.1"; cov "21.428787"; FPKM "1.748038"; TPM "1.965004";
Z	StringTie	exon	6405124	6405783	1000	-	.	gene_id "GRCg6a_ONTann.392"; transcript_id "GRCg6a_ONTann.392.1"; exon_number "1"; cov "21.428787";
Z	StringTie	transcript	6405515	6410746	1000	+	.	gene_id "GRCg6a_ONTann.393"; transcript_id "GRCg6a_ONTann.393.1"; cov "6.029625"; FPKM "0.491862"; TPM "0.552912";
Z	StringTie	exon	6405515	6410746	1000	+	.	gene_id "GRCg6a_ONTann.393"; transcript_id "GRCg6a_ONTann.393.1"; exon_number "1"; cov "6.029625";
Z	StringTie	transcript	6412992	6415011	1000	+	.	gene_id "GRCg6a_ONTann.394"; transcript_id "GRCg6a_ONTann.394.1"; cov "12.899505"; FPKM "1.052268"; TPM "1.182875";
Z	StringTie	exon	6412992	6415011	1000	+	.	gene_id "GRCg6a_ONTann.394"; transcript_id "GRCg6a_ONTann.394.1"; exon_number "1"; cov "12.899505";
Z	StringTie	transcript	6420567	6421897	1000	+	.	gene_id "GRCg6a_ONTann.395"; transcript_id "GRCg6a_ONTann.395.1"; cov "15.805409"; FPKM "1.289315"; TPM "1.449344";
Z	StringTie	exon	6420567	6421897	1000	+	.	gene_id "GRCg6a_ONTann.395"; transcript_id "GRCg6a_ONTann.395.1"; exon_number "1"; cov "15.805409";
Z	StringTie	transcript	6422023	6424079	1000	+	.	gene_id "GRCg6a_ONTann.396"; transcript_id "GRCg6a_ONTann.396.1"; cov "21.037434"; FPKM "1.716114"; TPM "1.929117";
Z	StringTie	exon	6422023	6424079	1000	+	.	gene_id "GRCg6a_ONTann.396"; transcript_id "GRCg6a_ONTann.396.1"; exon_number "1"; cov "21.037434";
Z	StringTie	transcript	6459765	6461122	1000	-	.	gene_id "GRCg6a_ONTann.397"; transcript_id "GRCg6a_ONTann.397.1"; cov "18.413843"; FPKM "1.502096"; TPM "1.688536";
Z	StringTie	exon	6459765	6461122	1000	-	.	gene_id "GRCg6a_ONTann.397"; transcript_id "GRCg6a_ONTann.397.1"; exon_number "1"; cov "18.413843";
Z	StringTie	transcript	6465065	6465686	1000	-	.	gene_id "GRCg6a_ONTann.398"; transcript_id "GRCg6a_ONTann.398.1"; cov "44.530132"; FPKM "3.632514"; TPM "4.083380";
Z	StringTie	exon	6465065	6465686	1000	-	.	gene_id "GRCg6a_ONTann.398"; transcript_id "GRCg6a_ONTann.398.1"; exon_number "1"; cov "44.530132";
Z	StringTie	transcript	6492863	6493803	1000	+	.	gene_id "GRCg6a_ONTann.399"; transcript_id "GRCg6a_ONTann.399.1"; cov "11.297556"; FPKM "0.921590"; TPM "1.035977";
Z	StringTie	exon	6492863	6493803	1000	+	.	gene_id "GRCg6a_ONTann.399"; transcript_id "GRCg6a_ONTann.399.1"; exon_number "1"; cov "11.297556";
Z	StringTie	transcript	6494702	6496591	1000	+	.	gene_id "GRCg6a_ONTann.400"; transcript_id "GRCg6a_ONTann.400.1"; cov "2.826634"; FPKM "0.230581"; TPM "0.259200";
Z	StringTie	exon	6494702	6496591	1000	+	.	gene_id "GRCg6a_ONTann.400"; transcript_id "GRCg6a_ONTann.400.1"; exon_number "1"; cov "2.826634";
Z	StringTie	transcript	6504257	6505255	1000	+	.	gene_id "GRCg6a_ONTann.402"; transcript_id "GRCg6a_ONTann.402.1"; cov "3.353353"; FPKM "0.273547"; TPM "0.307500";
Z	StringTie	exon	6504257	6505255	1000	+	.	gene_id "GRCg6a_ONTann.402"; transcript_id "GRCg6a_ONTann.402.1"; exon_number "1"; cov "3.353353";
Z	StringTie	transcript	6473879	6478684	1000	+	.	gene_id "GRCg6a_ONTann.403"; transcript_id "GRCg6a_ONTann.403.1"; cov "6.474823"; FPKM "0.528179"; TPM "0.593736";
Z	StringTie	exon	6473879	6478684	1000	+	.	gene_id "GRCg6a_ONTann.403"; transcript_id "GRCg6a_ONTann.403.1"; exon_number "1"; cov "6.474823";
Z	StringTie	transcript	6478339	6478815	1000	-	.	gene_id "GRCg6a_ONTann.404"; transcript_id "GRCg6a_ONTann.404.1"; cov "11.297694"; FPKM "0.921601"; TPM "1.035990";
Z	StringTie	exon	6478339	6478815	1000	-	.	gene_id "GRCg6a_ONTann.404"; transcript_id "GRCg6a_ONTann.404.1"; exon_number "1"; cov "11.297694";
Z	StringTie	transcript	6481927	6483621	1000	+	.	gene_id "GRCg6a_ONTann.405"; transcript_id "GRCg6a_ONTann.405.1"; cov "6.771091"; FPKM "0.552347"; TPM "0.620904";
Z	StringTie	exon	6481927	6483621	1000	+	.	gene_id "GRCg6a_ONTann.405"; transcript_id "GRCg6a_ONTann.405.1"; exon_number "1"; cov "6.771091";
Z	StringTie	transcript	6518107	6519122	1000	+	.	gene_id "GRCg6a_ONTann.406"; transcript_id "GRCg6a_ONTann.406.1"; cov "23.700388"; FPKM "1.933342"; TPM "2.173308";
Z	StringTie	exon	6518107	6519122	1000	+	.	gene_id "GRCg6a_ONTann.406"; transcript_id "GRCg6a_ONTann.406.1"; exon_number "1"; cov "23.700388";
Z	StringTie	transcript	6508433	6510597	1000	-	.	gene_id "GRCg6a_ONTann.407"; transcript_id "GRCg6a_ONTann.407.1"; cov "9.201195"; FPKM "0.750581"; TPM "0.843743";
Z	StringTie	exon	6508433	6510597	1000	-	.	gene_id "GRCg6a_ONTann.407"; transcript_id "GRCg6a_ONTann.407.1"; exon_number "1"; cov "9.201195";
Z	StringTie	transcript	6510361	6514663	1000	+	.	gene_id "GRCg6a_ONTann.408"; transcript_id "GRCg6a_ONTann.408.1"; cov "3.826736"; FPKM "0.312163"; TPM "0.350909";
Z	StringTie	exon	6510361	6514663	1000	+	.	gene_id "GRCg6a_ONTann.408"; transcript_id "GRCg6a_ONTann.408.1"; exon_number "1"; cov "3.826736";
Z	StringTie	transcript	6537363	6537970	1000	+	.	gene_id "GRCg6a_ONTann.409"; transcript_id "GRCg6a_ONTann.409.1"; cov "7.856908"; FPKM "0.640922"; TPM "0.720473";
Z	StringTie	exon	6537363	6537970	1000	+	.	gene_id "GRCg6a_ONTann.409"; transcript_id "GRCg6a_ONTann.409.1"; exon_number "1"; cov "7.856908";
Z	StringTie	transcript	6527797	6529036	1000	-	.	gene_id "GRCg6a_ONTann.410"; transcript_id "GRCg6a_ONTann.410.1"; cov "10.970161"; FPKM "0.894883"; TPM "1.005955";
Z	StringTie	exon	6527797	6529036	1000	-	.	gene_id "GRCg6a_ONTann.410"; transcript_id "GRCg6a_ONTann.410.1"; exon_number "1"; cov "10.970161";
Z	StringTie	transcript	6547862	6549183	1000	+	.	gene_id "GRCg6a_ONTann.413"; transcript_id "GRCg6a_ONTann.413.1"; cov "1.779879"; FPKM "0.145192"; TPM "0.163214";
Z	StringTie	exon	6547862	6549183	1000	+	.	gene_id "GRCg6a_ONTann.413"; transcript_id "GRCg6a_ONTann.413.1"; exon_number "1"; cov "1.779879";
Z	StringTie	transcript	6554200	6555844	1000	+	.	gene_id "GRCg6a_ONTann.414"; transcript_id "GRCg6a_ONTann.414.1"; cov "2.955623"; FPKM "0.241103"; TPM "0.271028";
Z	StringTie	exon	6554200	6555844	1000	+	.	gene_id "GRCg6a_ONTann.414"; transcript_id "GRCg6a_ONTann.414.1"; exon_number "1"; cov "2.955623";
Z	StringTie	transcript	6538824	6540619	1000	-	.	gene_id "GRCg6a_ONTann.415"; transcript_id "GRCg6a_ONTann.415.1"; cov "5.922598"; FPKM "0.483132"; TPM "0.543098";
Z	StringTie	exon	6538824	6540619	1000	-	.	gene_id "GRCg6a_ONTann.415"; transcript_id "GRCg6a_ONTann.415.1"; exon_number "1"; cov "5.922598";
Z	StringTie	transcript	6575115	6576496	1000	+	.	gene_id "GRCg6a_ONTann.416"; transcript_id "GRCg6a_ONTann.416.1"; cov "7.414617"; FPKM "0.604842"; TPM "0.679915";
Z	StringTie	exon	6575115	6576496	1000	+	.	gene_id "GRCg6a_ONTann.416"; transcript_id "GRCg6a_ONTann.416.1"; exon_number "1"; cov "7.414617";
Z	StringTie	transcript	6586634	6589249	1000	+	.	gene_id "GRCg6a_ONTann.417"; transcript_id "GRCg6a_ONTann.417.1"; cov "5.007869"; FPKM "0.408513"; TPM "0.459218";
Z	StringTie	exon	6586634	6589249	1000	+	.	gene_id "GRCg6a_ONTann.417"; transcript_id "GRCg6a_ONTann.417.1"; exon_number "1"; cov "5.007869";
Z	StringTie	transcript	6590174	6592393	1000	+	.	gene_id "GRCg6a_ONTann.418"; transcript_id "GRCg6a_ONTann.418.1"; cov "8.922072"; FPKM "0.727812"; TPM "0.818147";
Z	StringTie	exon	6590174	6592393	1000	+	.	gene_id "GRCg6a_ONTann.418"; transcript_id "GRCg6a_ONTann.418.1"; exon_number "1"; cov "8.922072";
Z	StringTie	transcript	6594650	6596371	1000	-	.	gene_id "GRCg6a_ONTann.419"; transcript_id "GRCg6a_ONTann.419.1"; cov "4.792102"; FPKM "0.390912"; TPM "0.439432";
Z	StringTie	exon	6594650	6596371	1000	-	.	gene_id "GRCg6a_ONTann.419"; transcript_id "GRCg6a_ONTann.419.1"; exon_number "1"; cov "4.792102";
Z	StringTie	transcript	6609270	6610634	1000	-	.	gene_id "GRCg6a_ONTann.420"; transcript_id "GRCg6a_ONTann.420.1"; cov "23.947708"; FPKM "1.953518"; TPM "2.195987";
Z	StringTie	exon	6609270	6610634	1000	-	.	gene_id "GRCg6a_ONTann.420"; transcript_id "GRCg6a_ONTann.420.1"; exon_number "1"; cov "23.947708";
Z	StringTie	transcript	6611737	6613743	1000	+	.	gene_id "GRCg6a_ONTann.421"; transcript_id "GRCg6a_ONTann.421.1"; cov "7.032453"; FPKM "0.573667"; TPM "0.644871";
Z	StringTie	exon	6611737	6613743	1000	+	.	gene_id "GRCg6a_ONTann.421"; transcript_id "GRCg6a_ONTann.421.1"; exon_number "1"; cov "7.032453";
Z	StringTie	transcript	6616181	6618315	1000	+	.	gene_id "GRCg6a_ONTann.422"; transcript_id "GRCg6a_ONTann.422.1"; cov "14.232787"; FPKM "1.161030"; TPM "1.305136";
Z	StringTie	exon	6616181	6618315	1000	+	.	gene_id "GRCg6a_ONTann.422"; transcript_id "GRCg6a_ONTann.422.1"; exon_number "1"; cov "14.232787";
Z	StringTie	transcript	6629330	6629739	1000	-	.	gene_id "GRCg6a_ONTann.424"; transcript_id "GRCg6a_ONTann.424.1"; cov "9.912195"; FPKM "0.808580"; TPM "0.908941";
Z	StringTie	exon	6629330	6629739	1000	-	.	gene_id "GRCg6a_ONTann.424"; transcript_id "GRCg6a_ONTann.424.1"; exon_number "1"; cov "9.912195";
Z	StringTie	transcript	6635000	6636588	1000	+	.	gene_id "GRCg6a_ONTann.425"; transcript_id "GRCg6a_ONTann.425.1"; cov "8.075520"; FPKM "0.658755"; TPM "0.740519";
Z	StringTie	exon	6635000	6636588	1000	+	.	gene_id "GRCg6a_ONTann.425"; transcript_id "GRCg6a_ONTann.425.1"; exon_number "1"; cov "8.075520";
Z	StringTie	transcript	6638924	6639895	1000	-	.	gene_id "GRCg6a_ONTann.426"; transcript_id "GRCg6a_ONTann.426.1"; cov "14.141975"; FPKM "1.153622"; TPM "1.296808";
Z	StringTie	exon	6638924	6639895	1000	-	.	gene_id "GRCg6a_ONTann.426"; transcript_id "GRCg6a_ONTann.426.1"; exon_number "1"; cov "14.141975";
Z	StringTie	transcript	6647360	6648764	1000	+	.	gene_id "GRCg6a_ONTann.427"; transcript_id "GRCg6a_ONTann.427.1"; cov "26.120996"; FPKM "2.130802"; TPM "2.395276";
Z	StringTie	exon	6647360	6648764	1000	+	.	gene_id "GRCg6a_ONTann.427"; transcript_id "GRCg6a_ONTann.427.1"; exon_number "1"; cov "26.120996";
Z	StringTie	transcript	6156682	6157185	1000	-	.	gene_id "GRCg6a_ONTann.428"; transcript_id "GRCg6a_ONTann.428.1"; cov "7.676587"; FPKM "0.626212"; TPM "0.703937";
Z	StringTie	exon	6156682	6157185	1000	-	.	gene_id "GRCg6a_ONTann.428"; transcript_id "GRCg6a_ONTann.428.1"; exon_number "1"; cov "7.676587";
Z	StringTie	transcript	6157215	6257173	1000	+	.	gene_id "GRCg6a_ONTann.429"; transcript_id "GRCg6a_ONTann.429.1"; cov "16.294676"; FPKM "1.329227"; TPM "1.494210";
Z	StringTie	exon	6157215	6157900	1000	+	.	gene_id "GRCg6a_ONTann.429"; transcript_id "GRCg6a_ONTann.429.1"; exon_number "1"; cov "31.096710";
Z	StringTie	exon	6255497	6257173	1000	+	.	gene_id "GRCg6a_ONTann.429"; transcript_id "GRCg6a_ONTann.429.1"; exon_number "2"; cov "10.239699";
Z	StringTie	transcript	6161197	6163139	1000	-	.	gene_id "GRCg6a_ONTann.430"; transcript_id "GRCg6a_ONTann.430.1"; cov "4.931035"; FPKM "0.402246"; TPM "0.452172";
Z	StringTie	exon	6161197	6163139	1000	-	.	gene_id "GRCg6a_ONTann.430"; transcript_id "GRCg6a_ONTann.430.1"; exon_number "1"; cov "4.931035";
Z	StringTie	transcript	6169888	6170961	1000	-	.	gene_id "GRCg6a_ONTann.431"; transcript_id "GRCg6a_ONTann.431.1"; cov "4.936685"; FPKM "0.402707"; TPM "0.452690";
Z	StringTie	exon	6169888	6170961	1000	-	.	gene_id "GRCg6a_ONTann.431"; transcript_id "GRCg6a_ONTann.431.1"; exon_number "1"; cov "4.936685";
Z	StringTie	transcript	6177983	6180236	1000	-	.	gene_id "GRCg6a_ONTann.432"; transcript_id "GRCg6a_ONTann.432.1"; cov "14.187667"; FPKM "1.157349"; TPM "1.300998";
Z	StringTie	exon	6177983	6180236	1000	-	.	gene_id "GRCg6a_ONTann.432"; transcript_id "GRCg6a_ONTann.432.1"; exon_number "1"; cov "14.187667";
Z	StringTie	transcript	6181094	6181871	1000	-	.	gene_id "GRCg6a_ONTann.433"; transcript_id "GRCg6a_ONTann.433.1"; cov "123.802582"; FPKM "10.099109"; TPM "11.352604";
Z	StringTie	exon	6181094	6181871	1000	-	.	gene_id "GRCg6a_ONTann.433"; transcript_id "GRCg6a_ONTann.433.1"; exon_number "1"; cov "123.802582";
Z	StringTie	transcript	6184983	6187219	1000	-	.	gene_id "GRCg6a_ONTann.434"; transcript_id "GRCg6a_ONTann.434.1"; cov "6.563701"; FPKM "0.535429"; TPM "0.601886";
Z	StringTie	exon	6184983	6187219	1000	-	.	gene_id "GRCg6a_ONTann.434"; transcript_id "GRCg6a_ONTann.434.1"; exon_number "1"; cov "6.563701";
Z	StringTie	transcript	6208640	6210055	1000	-	.	gene_id "GRCg6a_ONTann.435"; transcript_id "GRCg6a_ONTann.435.1"; cov "19.741526"; FPKM "1.610401"; TPM "1.810283";
Z	StringTie	exon	6208640	6210055	1000	-	.	gene_id "GRCg6a_ONTann.435"; transcript_id "GRCg6a_ONTann.435.1"; exon_number "1"; cov "19.741526";
Z	StringTie	transcript	6231529	6233042	1000	-	.	gene_id "GRCg6a_ONTann.436"; transcript_id "GRCg6a_ONTann.436.1"; cov "32.715984"; FPKM "2.668783"; TPM "3.000031";
Z	StringTie	exon	6231529	6233042	1000	-	.	gene_id "GRCg6a_ONTann.436"; transcript_id "GRCg6a_ONTann.436.1"; exon_number "1"; cov "32.715984";
Z	StringTie	transcript	6263967	6266854	1000	-	.	gene_id "GRCg6a_ONTann.438"; transcript_id "GRCg6a_ONTann.438.1"; cov "413.375305"; FPKM "33.720798"; TPM "37.906204";
Z	StringTie	exon	6263967	6266854	1000	-	.	gene_id "GRCg6a_ONTann.438"; transcript_id "GRCg6a_ONTann.438.1"; exon_number "1"; cov "413.375305";
Z	StringTie	transcript	6267439	6269838	1000	-	.	gene_id "GRCg6a_ONTann.439"; transcript_id "GRCg6a_ONTann.439.1"; cov "20.626461"; FPKM "1.682589"; TPM "1.891431";
Z	StringTie	exon	6267439	6269838	1000	-	.	gene_id "GRCg6a_ONTann.439"; transcript_id "GRCg6a_ONTann.439.1"; exon_number "1"; cov "20.626461";
Z	StringTie	transcript	6272444	6274810	1000	-	.	gene_id "GRCg6a_ONTann.440"; transcript_id "GRCg6a_ONTann.440.1"; cov "4.913391"; FPKM "0.400806"; TPM "0.450554";
Z	StringTie	exon	6272444	6274810	1000	-	.	gene_id "GRCg6a_ONTann.440"; transcript_id "GRCg6a_ONTann.440.1"; exon_number "1"; cov "4.913391";
Z	StringTie	transcript	6653892	6654740	1000	-	.	gene_id "GRCg6a_ONTann.442"; transcript_id "GRCg6a_ONTann.442.1"; cov "37.670197"; FPKM "3.072920"; TPM "3.454329";
Z	StringTie	exon	6653892	6654740	1000	-	.	gene_id "GRCg6a_ONTann.442"; transcript_id "GRCg6a_ONTann.442.1"; exon_number "1"; cov "37.670197";
Z	StringTie	transcript	6659069	6661505	1000	+	.	gene_id "GRCg6a_ONTann.443"; transcript_id "GRCg6a_ONTann.443.1"; cov "5.235945"; FPKM "0.427119"; TPM "0.480132";
Z	StringTie	exon	6659069	6661505	1000	+	.	gene_id "GRCg6a_ONTann.443"; transcript_id "GRCg6a_ONTann.443.1"; exon_number "1"; cov "5.235945";
Z	StringTie	transcript	6665894	6667970	1000	-	.	gene_id "GRCg6a_ONTann.444"; transcript_id "GRCg6a_ONTann.444.1"; cov "19.339432"; FPKM "1.577601"; TPM "1.773411";
Z	StringTie	exon	6665894	6667970	1000	-	.	gene_id "GRCg6a_ONTann.444"; transcript_id "GRCg6a_ONTann.444.1"; exon_number "1"; cov "19.339432";
Z	StringTie	transcript	6678371	6680004	1000	+	.	gene_id "GRCg6a_ONTann.445"; transcript_id "GRCg6a_ONTann.445.1"; cov "2.552632"; FPKM "0.208229"; TPM "0.234074";
Z	StringTie	exon	6678371	6680004	1000	+	.	gene_id "GRCg6a_ONTann.445"; transcript_id "GRCg6a_ONTann.445.1"; exon_number "1"; cov "2.552632";
Z	StringTie	transcript	6670096	6672333	1000	+	.	gene_id "GRCg6a_ONTann.446"; transcript_id "GRCg6a_ONTann.446.1"; cov "9.558535"; FPKM "0.779731"; TPM "0.876510";
Z	StringTie	exon	6670096	6672333	1000	+	.	gene_id "GRCg6a_ONTann.446"; transcript_id "GRCg6a_ONTann.446.1"; exon_number "1"; cov "9.558535";
Z	StringTie	transcript	6672154	6672727	1000	-	.	gene_id "GRCg6a_ONTann.447"; transcript_id "GRCg6a_ONTann.447.1"; cov "2.637631"; FPKM "0.215163"; TPM "0.241869";
Z	StringTie	exon	6672154	6672727	1000	-	.	gene_id "GRCg6a_ONTann.447"; transcript_id "GRCg6a_ONTann.447.1"; exon_number "1"; cov "2.637631";
Z	StringTie	transcript	6685102	6686422	1000	-	.	gene_id "GRCg6a_ONTann.448"; transcript_id "GRCg6a_ONTann.448.1"; cov "9.062831"; FPKM "0.739294"; TPM "0.831055";
Z	StringTie	exon	6685102	6686422	1000	-	.	gene_id "GRCg6a_ONTann.448"; transcript_id "GRCg6a_ONTann.448.1"; exon_number "1"; cov "9.062831";
Z	StringTie	transcript	6696451	6698100	1000	-	.	gene_id "GRCg6a_ONTann.450"; transcript_id "GRCg6a_ONTann.450.1"; cov "6.248485"; FPKM "0.509716"; TPM "0.572981";
Z	StringTie	exon	6696451	6698100	1000	-	.	gene_id "GRCg6a_ONTann.450"; transcript_id "GRCg6a_ONTann.450.1"; exon_number "1"; cov "6.248485";
Z	StringTie	transcript	6698224	6699286	1000	-	.	gene_id "GRCg6a_ONTann.451"; transcript_id "GRCg6a_ONTann.451.1"; cov "18.638758"; FPKM "1.520444"; TPM "1.709160";
Z	StringTie	exon	6698224	6699286	1000	-	.	gene_id "GRCg6a_ONTann.451"; transcript_id "GRCg6a_ONTann.451.1"; exon_number "1"; cov "18.638758";
Z	StringTie	transcript	6711027	6713242	1000	+	.	gene_id "GRCg6a_ONTann.452"; transcript_id "GRCg6a_ONTann.452.1"; cov "27.975159"; FPKM "2.282054"; TPM "2.565301";
Z	StringTie	exon	6711027	6713242	1000	+	.	gene_id "GRCg6a_ONTann.452"; transcript_id "GRCg6a_ONTann.452.1"; exon_number "1"; cov "27.975159";
Z	StringTie	transcript	6715988	6717805	1000	-	.	gene_id "GRCg6a_ONTann.453"; transcript_id "GRCg6a_ONTann.453.1"; cov "3.616062"; FPKM "0.294978"; TPM "0.331590";
Z	StringTie	exon	6715988	6717805	1000	-	.	gene_id "GRCg6a_ONTann.453"; transcript_id "GRCg6a_ONTann.453.1"; exon_number "1"; cov "3.616062";
Z	StringTie	transcript	6720037	6721688	1000	-	.	gene_id "GRCg6a_ONTann.454"; transcript_id "GRCg6a_ONTann.454.1"; cov "7.244392"; FPKM "0.590956"; TPM "0.664305";
Z	StringTie	exon	6720037	6721688	1000	-	.	gene_id "GRCg6a_ONTann.454"; transcript_id "GRCg6a_ONTann.454.1"; exon_number "1"; cov "7.244392";
Z	StringTie	transcript	6723005	6724656	1000	-	.	gene_id "GRCg6a_ONTann.455"; transcript_id "GRCg6a_ONTann.455.1"; cov "3.906174"; FPKM "0.318643"; TPM "0.358193";
Z	StringTie	exon	6723005	6724656	1000	-	.	gene_id "GRCg6a_ONTann.455"; transcript_id "GRCg6a_ONTann.455.1"; exon_number "1"; cov "3.906174";
Z	StringTie	transcript	6733890	6734291	1000	-	.	gene_id "GRCg6a_ONTann.456"; transcript_id "GRCg6a_ONTann.456.1"; cov "40.199005"; FPKM "3.279206"; TPM "3.686219";
Z	StringTie	exon	6733890	6734291	1000	-	.	gene_id "GRCg6a_ONTann.456"; transcript_id "GRCg6a_ONTann.456.1"; exon_number "1"; cov "40.199005";
Z	StringTie	transcript	6747010	6748043	1000	+	.	gene_id "GRCg6a_ONTann.459"; transcript_id "GRCg6a_ONTann.459.1"; cov "13.495165"; FPKM "1.100859"; TPM "1.237496";
Z	StringTie	exon	6747010	6748043	1000	+	.	gene_id "GRCg6a_ONTann.459"; transcript_id "GRCg6a_ONTann.459.1"; exon_number "1"; cov "13.495165";
Z	StringTie	transcript	6882905	6883689	1000	+	.	gene_id "GRCg6a_ONTann.460"; transcript_id "GRCg6a_ONTann.460.1"; cov "8.917197"; FPKM "0.727414"; TPM "0.817700";
Z	StringTie	exon	6882905	6883689	1000	+	.	gene_id "GRCg6a_ONTann.460"; transcript_id "GRCg6a_ONTann.460.1"; exon_number "1"; cov "8.917197";
Z	StringTie	transcript	6773212	6878396	1000	+	.	gene_id "GRCg6a_ONTann.462"; transcript_id "GRCg6a_ONTann.462.1"; cov "37.478645"; FPKM "3.057294"; TPM "3.436764";
Z	StringTie	exon	6773212	6773344	1000	+	.	gene_id "GRCg6a_ONTann.462"; transcript_id "GRCg6a_ONTann.462.1"; exon_number "1"; cov "2.895911";
Z	StringTie	exon	6778226	6778305	1000	+	.	gene_id "GRCg6a_ONTann.462"; transcript_id "GRCg6a_ONTann.462.1"; exon_number "2"; cov "3.066138";
Z	StringTie	exon	6793466	6793609	1000	+	.	gene_id "GRCg6a_ONTann.462"; transcript_id "GRCg6a_ONTann.462.1"; exon_number "3"; cov "3.085914";
Z	StringTie	exon	6804681	6804825	1000	+	.	gene_id "GRCg6a_ONTann.462"; transcript_id "GRCg6a_ONTann.462.1"; exon_number "4"; cov "2.950517";
Z	StringTie	exon	6810221	6810370	1000	+	.	gene_id "GRCg6a_ONTann.462"; transcript_id "GRCg6a_ONTann.462.1"; exon_number "5"; cov "3.930450";
Z	StringTie	exon	6823755	6823820	1000	+	.	gene_id "GRCg6a_ONTann.462"; transcript_id "GRCg6a_ONTann.462.1"; exon_number "6"; cov "4.000000";
Z	StringTie	exon	6825517	6825597	1000	+	.	gene_id "GRCg6a_ONTann.462"; transcript_id "GRCg6a_ONTann.462.1"; exon_number "7"; cov "4.040936";
Z	StringTie	exon	6831566	6831649	1000	+	.	gene_id "GRCg6a_ONTann.462"; transcript_id "GRCg6a_ONTann.462.1"; exon_number "8"; cov "3.856562";
Z	StringTie	exon	6853004	6853170	1000	+	.	gene_id "GRCg6a_ONTann.462"; transcript_id "GRCg6a_ONTann.462.1"; exon_number "9"; cov "4.279027";
Z	StringTie	exon	6876298	6878396	1000	+	.	gene_id "GRCg6a_ONTann.462"; transcript_id "GRCg6a_ONTann.462.1"; exon_number "10"; cov "54.453636";
Z	StringTie	transcript	6773212	6876170	1000	+	.	gene_id "GRCg6a_ONTann.462"; transcript_id "GRCg6a_ONTann.462.2"; cov "36.368279"; FPKM "2.966717"; TPM "3.334944";
Z	StringTie	exon	6773212	6773344	1000	+	.	gene_id "GRCg6a_ONTann.462"; transcript_id "GRCg6a_ONTann.462.2"; exon_number "1"; cov "29.705950";
Z	StringTie	exon	6778226	6778305	1000	+	.	gene_id "GRCg6a_ONTann.462"; transcript_id "GRCg6a_ONTann.462.2"; exon_number "2"; cov "31.452118";
Z	StringTie	exon	6793466	6793609	1000	+	.	gene_id "GRCg6a_ONTann.462"; transcript_id "GRCg6a_ONTann.462.2"; exon_number "3"; cov "32.337128";
Z	StringTie	exon	6804681	6804825	1000	+	.	gene_id "GRCg6a_ONTann.462"; transcript_id "GRCg6a_ONTann.462.2"; exon_number "4"; cov "33.404060";
Z	StringTie	exon	6810221	6810370	1000	+	.	gene_id "GRCg6a_ONTann.462"; transcript_id "GRCg6a_ONTann.462.2"; exon_number "5"; cov "36.356667";
Z	StringTie	exon	6823755	6823820	1000	+	.	gene_id "GRCg6a_ONTann.462"; transcript_id "GRCg6a_ONTann.462.2"; exon_number "6"; cov "38.000000";
Z	StringTie	exon	6825517	6825597	1000	+	.	gene_id "GRCg6a_ONTann.462"; transcript_id "GRCg6a_ONTann.462.2"; exon_number "7"; cov "41.378658";
Z	StringTie	exon	6831566	6831709	1000	+	.	gene_id "GRCg6a_ONTann.462"; transcript_id "GRCg6a_ONTann.462.2"; exon_number "8"; cov "44.787502";
Z	StringTie	exon	6853004	6853170	1000	+	.	gene_id "GRCg6a_ONTann.462"; transcript_id "GRCg6a_ONTann.462.2"; exon_number "9"; cov "45.154652";
Z	StringTie	exon	6876105	6876170	1000	+	.	gene_id "GRCg6a_ONTann.462"; transcript_id "GRCg6a_ONTann.462.2"; exon_number "10"; cov "36.087658";
Z	StringTie	transcript	6773212	6876170	1000	+	.	gene_id "GRCg6a_ONTann.462"; transcript_id "GRCg6a_ONTann.462.3"; cov "16.734308"; FPKM "1.365089"; TPM "1.534523";
Z	StringTie	exon	6773212	6773344	1000	+	.	gene_id "GRCg6a_ONTann.462"; transcript_id "GRCg6a_ONTann.462.3"; exon_number "1"; cov "18.259848";
Z	StringTie	exon	6778226	6778305	1000	+	.	gene_id "GRCg6a_ONTann.462"; transcript_id "GRCg6a_ONTann.462.3"; exon_number "2"; cov "19.265079";
Z	StringTie	exon	6793466	6793609	1000	+	.	gene_id "GRCg6a_ONTann.462"; transcript_id "GRCg6a_ONTann.462.3"; exon_number "3"; cov "19.722939";
Z	StringTie	exon	6804681	6804825	1000	+	.	gene_id "GRCg6a_ONTann.462"; transcript_id "GRCg6a_ONTann.462.3"; exon_number "4"; cov "18.289068";
Z	StringTie	exon	6810221	6810370	1000	+	.	gene_id "GRCg6a_ONTann.462"; transcript_id "GRCg6a_ONTann.462.3"; exon_number "5"; cov "18.780752";
Z	StringTie	exon	6823755	6823820	1000	+	.	gene_id "GRCg6a_ONTann.462"; transcript_id "GRCg6a_ONTann.462.3"; exon_number "6"; cov "19.000000";
Z	StringTie	exon	6825517	6825597	1000	+	.	gene_id "GRCg6a_ONTann.462"; transcript_id "GRCg6a_ONTann.462.3"; exon_number "7"; cov "20.194445";
Z	StringTie	exon	6831566	6831649	1000	+	.	gene_id "GRCg6a_ONTann.462"; transcript_id "GRCg6a_ONTann.462.3"; exon_number "8"; cov "19.318672";
Z	StringTie	exon	6853004	6853170	1000	+	.	gene_id "GRCg6a_ONTann.462"; transcript_id "GRCg6a_ONTann.462.3"; exon_number "9"; cov "18.472691";
Z	StringTie	exon	6876105	6876170	1000	+	.	gene_id "GRCg6a_ONTann.462"; transcript_id "GRCg6a_ONTann.462.3"; exon_number "10"; cov "13.659799";
Z	StringTie	transcript	6774840	6775969	1000	+	.	gene_id "GRCg6a_ONTann.463"; transcript_id "GRCg6a_ONTann.463.1"; cov "12.281416"; FPKM "1.001848"; TPM "1.126197";
Z	StringTie	exon	6774840	6775969	1000	+	.	gene_id "GRCg6a_ONTann.463"; transcript_id "GRCg6a_ONTann.463.1"; exon_number "1"; cov "12.281416";
Z	StringTie	transcript	6781949	6782604	1000	-	.	gene_id "GRCg6a_ONTann.464"; transcript_id "GRCg6a_ONTann.464.1"; cov "14.400914"; FPKM "1.174744"; TPM "1.320553";
Z	StringTie	exon	6781949	6782604	1000	-	.	gene_id "GRCg6a_ONTann.464"; transcript_id "GRCg6a_ONTann.464.1"; exon_number "1"; cov "14.400914";
Z	StringTie	transcript	6856379	6858839	1000	-	.	gene_id "GRCg6a_ONTann.465"; transcript_id "GRCg6a_ONTann.465.1"; cov "14.862664"; FPKM "1.212411"; TPM "1.362895";
Z	StringTie	exon	6856379	6858839	1000	-	.	gene_id "GRCg6a_ONTann.465"; transcript_id "GRCg6a_ONTann.465.1"; exon_number "1"; cov "14.862664";
Z	StringTie	transcript	6861254	6862684	1000	+	.	gene_id "GRCg6a_ONTann.466"; transcript_id "GRCg6a_ONTann.466.1"; cov "27.156534"; FPKM "2.215275"; TPM "2.490234";
Z	StringTie	exon	6861254	6862684	1000	+	.	gene_id "GRCg6a_ONTann.466"; transcript_id "GRCg6a_ONTann.466.1"; exon_number "1"; cov "27.156534";
Z	StringTie	transcript	6864123	6865633	1000	+	.	gene_id "GRCg6a_ONTann.467"; transcript_id "GRCg6a_ONTann.467.1"; cov "6.359365"; FPKM "0.518761"; TPM "0.583149";
Z	StringTie	exon	6864123	6865633	1000	+	.	gene_id "GRCg6a_ONTann.467"; transcript_id "GRCg6a_ONTann.467.1"; exon_number "1"; cov "6.359365";
Z	StringTie	transcript	6866750	6870945	1000	-	.	gene_id "GRCg6a_ONTann.468"; transcript_id "GRCg6a_ONTann.468.1"; cov "5.944578"; FPKM "0.484925"; TPM "0.545113";
Z	StringTie	exon	6866750	6870945	1000	-	.	gene_id "GRCg6a_ONTann.468"; transcript_id "GRCg6a_ONTann.468.1"; exon_number "1"; cov "5.944578";
Z	StringTie	transcript	7195123	7209340	1000	-	.	gene_id "GRCg6a_ONTann.469"; transcript_id "GRCg6a_ONTann.469.1"; reference_id "ENSGALT00000003868"; ref_gene_id "ENSGALG00000002452"; ref_gene_name "AQP3"; cov "47.442253"; FPKM "3.870068"; TPM "4.350419";
Z	StringTie	exon	7195123	7196751	1000	-	.	gene_id "GRCg6a_ONTann.469"; transcript_id "GRCg6a_ONTann.469.1"; exon_number "1"; reference_id "ENSGALT00000003868"; ref_gene_id "ENSGALG00000002452"; ref_gene_name "AQP3"; cov "55.615807";
Z	StringTie	exon	7197431	7197648	1000	-	.	gene_id "GRCg6a_ONTann.469"; transcript_id "GRCg6a_ONTann.469.1"; exon_number "2"; reference_id "ENSGALT00000003868"; ref_gene_id "ENSGALG00000002452"; ref_gene_name "AQP3"; cov "30.912844";
Z	StringTie	exon	7198053	7198171	1000	-	.	gene_id "GRCg6a_ONTann.469"; transcript_id "GRCg6a_ONTann.469.1"; exon_number "3"; reference_id "ENSGALT00000003868"; ref_gene_id "ENSGALG00000002452"; ref_gene_name "AQP3"; cov "31.000000";
Z	StringTie	exon	7201374	7201511	1000	-	.	gene_id "GRCg6a_ONTann.469"; transcript_id "GRCg6a_ONTann.469.1"; exon_number "4"; reference_id "ENSGALT00000003868"; ref_gene_id "ENSGALG00000002452"; ref_gene_name "AQP3"; cov "31.666462";
Z	StringTie	exon	7201687	7201813	1000	-	.	gene_id "GRCg6a_ONTann.469"; transcript_id "GRCg6a_ONTann.469.1"; exon_number "5"; reference_id "ENSGALT00000003868"; ref_gene_id "ENSGALG00000002452"; ref_gene_name "AQP3"; cov "30.000000";
Z	StringTie	exon	7209162	7209340	1000	-	.	gene_id "GRCg6a_ONTann.469"; transcript_id "GRCg6a_ONTann.469.1"; exon_number "6"; reference_id "ENSGALT00000003868"; ref_gene_id "ENSGALG00000002452"; ref_gene_name "AQP3"; cov "28.657619";
Z	StringTie	transcript	7205210	7206488	1000	+	.	gene_id "GRCg6a_ONTann.470"; transcript_id "GRCg6a_ONTann.470.1"; cov "24.666927"; FPKM "2.012187"; TPM "2.261939";
Z	StringTie	exon	7205210	7206488	1000	+	.	gene_id "GRCg6a_ONTann.470"; transcript_id "GRCg6a_ONTann.470.1"; exon_number "1"; cov "24.666927";
Z	StringTie	transcript	7254186	7277637	1000	-	.	gene_id "GRCg6a_ONTann.471"; transcript_id "GRCg6a_ONTann.471.1"; cov "16.263903"; FPKM "1.326716"; TPM "1.491388";
Z	StringTie	exon	7254186	7254576	1000	-	.	gene_id "GRCg6a_ONTann.471"; transcript_id "GRCg6a_ONTann.471.1"; exon_number "1"; cov "32.124424";
Z	StringTie	exon	7255797	7255898	1000	-	.	gene_id "GRCg6a_ONTann.471"; transcript_id "GRCg6a_ONTann.471.1"; exon_number "2"; cov "31.981480";
Z	StringTie	exon	7265951	7266148	1000	-	.	gene_id "GRCg6a_ONTann.471"; transcript_id "GRCg6a_ONTann.471.1"; exon_number "3"; cov "23.121212";
Z	StringTie	exon	7272165	7272254	1000	-	.	gene_id "GRCg6a_ONTann.471"; transcript_id "GRCg6a_ONTann.471.1"; exon_number "4"; cov "17.000000";
Z	StringTie	exon	7272409	7272533	1000	-	.	gene_id "GRCg6a_ONTann.471"; transcript_id "GRCg6a_ONTann.471.1"; exon_number "5"; cov "15.247999";
Z	StringTie	exon	7274380	7274477	1000	-	.	gene_id "GRCg6a_ONTann.471"; transcript_id "GRCg6a_ONTann.471.1"; exon_number "6"; cov "11.000000";
Z	StringTie	exon	7275741	7275893	1000	-	.	gene_id "GRCg6a_ONTann.471"; transcript_id "GRCg6a_ONTann.471.1"; exon_number "7"; cov "8.967321";
Z	StringTie	exon	7276318	7276481	1000	-	.	gene_id "GRCg6a_ONTann.471"; transcript_id "GRCg6a_ONTann.471.1"; exon_number "8"; cov "5.975610";
Z	StringTie	exon	7276717	7276871	1000	-	.	gene_id "GRCg6a_ONTann.471"; transcript_id "GRCg6a_ONTann.471.1"; exon_number "9"; cov "3.677419";
Z	StringTie	exon	7277083	7277200	1000	-	.	gene_id "GRCg6a_ONTann.471"; transcript_id "GRCg6a_ONTann.471.1"; exon_number "10"; cov "1.000000";
Z	StringTie	exon	7277505	7277637	1000	-	.	gene_id "GRCg6a_ONTann.471"; transcript_id "GRCg6a_ONTann.471.1"; exon_number "11"; cov "1.000000";
Z	StringTie	transcript	7254186	7263868	1000	-	.	gene_id "GRCg6a_ONTann.471"; transcript_id "GRCg6a_ONTann.471.2"; cov "7.710915"; FPKM "0.629012"; TPM "0.707085";
Z	StringTie	exon	7254186	7254576	1000	-	.	gene_id "GRCg6a_ONTann.471"; transcript_id "GRCg6a_ONTann.471.2"; exon_number "1"; cov "10.148782";
Z	StringTie	exon	7255797	7255898	1000	-	.	gene_id "GRCg6a_ONTann.471"; transcript_id "GRCg6a_ONTann.471.2"; exon_number "2"; cov "10.351852";
Z	StringTie	exon	7263660	7263868	1000	-	.	gene_id "GRCg6a_ONTann.471"; transcript_id "GRCg6a_ONTann.471.2"; exon_number "3"; cov "1.861244";
Z	StringTie	transcript	7257915	7258259	1000	+	.	gene_id "GRCg6a_ONTann.472"; transcript_id "GRCg6a_ONTann.472.1"; cov "9.388406"; FPKM "0.765853"; TPM "0.860910";
Z	StringTie	exon	7257915	7258259	1000	+	.	gene_id "GRCg6a_ONTann.472"; transcript_id "GRCg6a_ONTann.472.1"; exon_number "1"; cov "9.388406";
Z	StringTie	transcript	7286168	7287356	1000	-	.	gene_id "GRCg6a_ONTann.474"; transcript_id "GRCg6a_ONTann.474.1"; cov "5.858757"; FPKM "0.477924"; TPM "0.537244";
Z	StringTie	exon	7286168	7286284	1000	-	.	gene_id "GRCg6a_ONTann.474"; transcript_id "GRCg6a_ONTann.474.1"; exon_number "1"; cov "4.290598";
Z	StringTie	exon	7287120	7287356	1000	-	.	gene_id "GRCg6a_ONTann.474"; transcript_id "GRCg6a_ONTann.474.1"; exon_number "2"; cov "6.632911";
Z	StringTie	transcript	3471974	3574088	1000	+	.	gene_id "GRCg6a_ONTann.475"; transcript_id "GRCg6a_ONTann.475.1"; cov "20.160652"; FPKM "1.644591"; TPM "1.848717";
Z	StringTie	exon	3471974	3472238	1000	+	.	gene_id "GRCg6a_ONTann.475"; transcript_id "GRCg6a_ONTann.475.1"; exon_number "1"; cov "12.558313";
Z	StringTie	exon	3530184	3530240	1000	+	.	gene_id "GRCg6a_ONTann.475"; transcript_id "GRCg6a_ONTann.475.1"; exon_number "2"; cov "19.687996";
Z	StringTie	exon	3551984	3552057	1000	+	.	gene_id "GRCg6a_ONTann.475"; transcript_id "GRCg6a_ONTann.475.1"; exon_number "3"; cov "19.632965";
Z	StringTie	exon	3572713	3574088	1000	+	.	gene_id "GRCg6a_ONTann.475"; transcript_id "GRCg6a_ONTann.475.1"; exon_number "4"; cov "21.672724";
Z	StringTie	transcript	3471974	3658288	1000	+	.	gene_id "GRCg6a_ONTann.475"; transcript_id "GRCg6a_ONTann.475.2"; reference_id "ENSGALT00000067790"; ref_gene_id "ENSGALG00000033353"; ref_gene_name "RIT2"; cov "12.844795"; FPKM "1.047805"; TPM "1.177858";
Z	StringTie	exon	3471974	3472238	1000	+	.	gene_id "GRCg6a_ONTann.475"; transcript_id "GRCg6a_ONTann.475.2"; exon_number "1"; reference_id "ENSGALT00000067790"; ref_gene_id "ENSGALG00000033353"; ref_gene_name "RIT2"; cov "10.511481";
Z	StringTie	exon	3530184	3530240	1000	+	.	gene_id "GRCg6a_ONTann.475"; transcript_id "GRCg6a_ONTann.475.2"; exon_number "2"; reference_id "ENSGALT00000067790"; ref_gene_id "ENSGALG00000033353"; ref_gene_name "RIT2"; cov "13.149095";
Z	StringTie	exon	3551984	3552057	1000	+	.	gene_id "GRCg6a_ONTann.475"; transcript_id "GRCg6a_ONTann.475.2"; exon_number "3"; reference_id "ENSGALT00000067790"; ref_gene_id "ENSGALG00000033353"; ref_gene_name "RIT2"; cov "13.104271";
Z	StringTie	exon	3572713	3572904	1000	+	.	gene_id "GRCg6a_ONTann.475"; transcript_id "GRCg6a_ONTann.475.2"; exon_number "4"; reference_id "ENSGALT00000067790"; ref_gene_id "ENSGALG00000033353"; ref_gene_name "RIT2"; cov "13.124502";
Z	StringTie	exon	3656708	3658288	1000	+	.	gene_id "GRCg6a_ONTann.475"; transcript_id "GRCg6a_ONTann.475.2"; exon_number "5"; reference_id "ENSGALT00000067790"; ref_gene_id "ENSGALG00000033353"; ref_gene_name "RIT2"; cov "13.162556";
Z	StringTie	transcript	3481827	3482308	1000	-	.	gene_id "GRCg6a_ONTann.476"; transcript_id "GRCg6a_ONTann.476.1"; cov "20.674274"; FPKM "1.686489"; TPM "1.895815";
Z	StringTie	exon	3481827	3482308	1000	-	.	gene_id "GRCg6a_ONTann.476"; transcript_id "GRCg6a_ONTann.476.1"; exon_number "1"; cov "20.674274";
Z	StringTie	transcript	3483893	3485026	1000	+	.	gene_id "GRCg6a_ONTann.477"; transcript_id "GRCg6a_ONTann.477.1"; cov "4.811287"; FPKM "0.392477"; TPM "0.441191";
Z	StringTie	exon	3483893	3485026	1000	+	.	gene_id "GRCg6a_ONTann.477"; transcript_id "GRCg6a_ONTann.477.1"; exon_number "1"; cov "4.811287";
Z	StringTie	transcript	3534310	3534999	1000	-	.	gene_id "GRCg6a_ONTann.478"; transcript_id "GRCg6a_ONTann.478.1"; cov "28.998550"; FPKM "2.365536"; TPM "2.659145";
Z	StringTie	exon	3534310	3534999	1000	-	.	gene_id "GRCg6a_ONTann.478"; transcript_id "GRCg6a_ONTann.478.1"; exon_number "1"; cov "28.998550";
Z	StringTie	transcript	3568119	3569165	1000	-	.	gene_id "GRCg6a_ONTann.479"; transcript_id "GRCg6a_ONTann.479.1"; cov "7.263610"; FPKM "0.592524"; TPM "0.666068";
Z	StringTie	exon	3568119	3569165	1000	-	.	gene_id "GRCg6a_ONTann.479"; transcript_id "GRCg6a_ONTann.479.1"; exon_number "1"; cov "7.263610";
Z	StringTie	transcript	3605665	3607847	1000	-	.	gene_id "GRCg6a_ONTann.480"; transcript_id "GRCg6a_ONTann.480.1"; cov "7.311498"; FPKM "0.596430"; TPM "0.670459";
Z	StringTie	exon	3605665	3607847	1000	-	.	gene_id "GRCg6a_ONTann.480"; transcript_id "GRCg6a_ONTann.480.1"; exon_number "1"; cov "7.311498";
Z	StringTie	transcript	3609067	3610433	1000	-	.	gene_id "GRCg6a_ONTann.481"; transcript_id "GRCg6a_ONTann.481.1"; cov "8.011704"; FPKM "0.653549"; TPM "0.734667";
Z	StringTie	exon	3609067	3610433	1000	-	.	gene_id "GRCg6a_ONTann.481"; transcript_id "GRCg6a_ONTann.481.1"; exon_number "1"; cov "8.011704";
Z	StringTie	transcript	3619980	3621625	1000	-	.	gene_id "GRCg6a_ONTann.482"; transcript_id "GRCg6a_ONTann.482.1"; cov "73.961121"; FPKM "6.033327"; TPM "6.782179";
Z	StringTie	exon	3619980	3621625	1000	-	.	gene_id "GRCg6a_ONTann.482"; transcript_id "GRCg6a_ONTann.482.1"; exon_number "1"; cov "73.961121";
Z	StringTie	transcript	3684951	3696127	1000	+	.	gene_id "GRCg6a_ONTann.483"; transcript_id "GRCg6a_ONTann.483.1"; cov "1.531900"; FPKM "0.124964"; TPM "0.140474";
Z	StringTie	exon	3684951	3685127	1000	+	.	gene_id "GRCg6a_ONTann.483"; transcript_id "GRCg6a_ONTann.483.1"; exon_number "1"; cov "1.129943";
Z	StringTie	exon	3685663	3685795	1000	+	.	gene_id "GRCg6a_ONTann.483"; transcript_id "GRCg6a_ONTann.483.1"; exon_number "2"; cov "1.887218";
Z	StringTie	exon	3693949	3694020	1000	+	.	gene_id "GRCg6a_ONTann.483"; transcript_id "GRCg6a_ONTann.483.1"; exon_number "3"; cov "2.000000";
Z	StringTie	exon	3695673	3696127	1000	+	.	gene_id "GRCg6a_ONTann.483"; transcript_id "GRCg6a_ONTann.483.1"; exon_number "4"; cov "1.510330";
Z	StringTie	transcript	3719639	3728258	1000	+	.	gene_id "GRCg6a_ONTann.484"; transcript_id "GRCg6a_ONTann.484.1"; cov "2.780843"; FPKM "0.226845"; TPM "0.255001";
Z	StringTie	exon	3719639	3719777	1000	+	.	gene_id "GRCg6a_ONTann.484"; transcript_id "GRCg6a_ONTann.484.1"; exon_number "1"; cov "2.697472";
Z	StringTie	exon	3722687	3722801	1000	+	.	gene_id "GRCg6a_ONTann.484"; transcript_id "GRCg6a_ONTann.484.1"; exon_number "2"; cov "3.000000";
Z	StringTie	exon	3725835	3725870	1000	+	.	gene_id "GRCg6a_ONTann.484"; transcript_id "GRCg6a_ONTann.484.1"; exon_number "3"; cov "3.962963";
Z	StringTie	exon	3726475	3726558	1000	+	.	gene_id "GRCg6a_ONTann.484"; transcript_id "GRCg6a_ONTann.484.1"; exon_number "4"; cov "4.000000";
Z	StringTie	exon	3727487	3727551	1000	+	.	gene_id "GRCg6a_ONTann.484"; transcript_id "GRCg6a_ONTann.484.1"; exon_number "5"; cov "5.228857";
Z	StringTie	exon	3727773	3728258	1000	+	.	gene_id "GRCg6a_ONTann.484"; transcript_id "GRCg6a_ONTann.484.1"; exon_number "6"; cov "2.127137";
Z	StringTie	transcript	7510335	7540893	1000	-	.	gene_id "GRCg6a_ONTann.485"; transcript_id "GRCg6a_ONTann.485.1"; cov "12.519185"; FPKM "1.021244"; TPM "1.148000";
Z	StringTie	exon	7510335	7514947	1000	-	.	gene_id "GRCg6a_ONTann.485"; transcript_id "GRCg6a_ONTann.485.1"; exon_number "1"; cov "11.523582";
Z	StringTie	exon	7515669	7515853	1000	-	.	gene_id "GRCg6a_ONTann.485"; transcript_id "GRCg6a_ONTann.485.1"; exon_number "2"; cov "16.677540";
Z	StringTie	exon	7521729	7521891	1000	-	.	gene_id "GRCg6a_ONTann.485"; transcript_id "GRCg6a_ONTann.485.1"; exon_number "3"; cov "18.978966";
Z	StringTie	exon	7522551	7522616	1000	-	.	gene_id "GRCg6a_ONTann.485"; transcript_id "GRCg6a_ONTann.485.1"; exon_number "4"; cov "15.000000";
Z	StringTie	exon	7523639	7523832	1000	-	.	gene_id "GRCg6a_ONTann.485"; transcript_id "GRCg6a_ONTann.485.1"; exon_number "5"; cov "16.513121";
Z	StringTie	exon	7529207	7529267	1000	-	.	gene_id "GRCg6a_ONTann.485"; transcript_id "GRCg6a_ONTann.485.1"; exon_number "6"; cov "15.645342";
Z	StringTie	exon	7530503	7530709	1000	-	.	gene_id "GRCg6a_ONTann.485"; transcript_id "GRCg6a_ONTann.485.1"; exon_number "7"; cov "16.708334";
Z	StringTie	exon	7539653	7539907	1000	-	.	gene_id "GRCg6a_ONTann.485"; transcript_id "GRCg6a_ONTann.485.1"; exon_number "8"; cov "15.419080";
Z	StringTie	exon	7540629	7540893	1000	-	.	gene_id "GRCg6a_ONTann.485"; transcript_id "GRCg6a_ONTann.485.1"; exon_number "9"; cov "12.649743";
Z	StringTie	transcript	7510335	7540420	1000	-	.	gene_id "GRCg6a_ONTann.485"; transcript_id "GRCg6a_ONTann.485.3"; cov "3.777596"; FPKM "0.308155"; TPM "0.346403";
Z	StringTie	exon	7510335	7514947	1000	-	.	gene_id "GRCg6a_ONTann.485"; transcript_id "GRCg6a_ONTann.485.3"; exon_number "1"; cov "3.072955";
Z	StringTie	exon	7515669	7515853	1000	-	.	gene_id "GRCg6a_ONTann.485"; transcript_id "GRCg6a_ONTann.485.3"; exon_number "2"; cov "11.447344";
Z	StringTie	exon	7521729	7521891	1000	-	.	gene_id "GRCg6a_ONTann.485"; transcript_id "GRCg6a_ONTann.485.3"; exon_number "3"; cov "7.591587";
Z	StringTie	exon	7522551	7522616	1000	-	.	gene_id "GRCg6a_ONTann.485"; transcript_id "GRCg6a_ONTann.485.3"; exon_number "4"; cov "5.000000";
Z	StringTie	exon	7523639	7523832	1000	-	.	gene_id "GRCg6a_ONTann.485"; transcript_id "GRCg6a_ONTann.485.3"; exon_number "5"; cov "6.136832";
Z	StringTie	exon	7529207	7529267	1000	-	.	gene_id "GRCg6a_ONTann.485"; transcript_id "GRCg6a_ONTann.485.3"; exon_number "6"; cov "5.905425";
Z	StringTie	exon	7530503	7530709	1000	-	.	gene_id "GRCg6a_ONTann.485"; transcript_id "GRCg6a_ONTann.485.3"; exon_number "7"; cov "5.333333";
Z	StringTie	exon	7539653	7539907	1000	-	.	gene_id "GRCg6a_ONTann.485"; transcript_id "GRCg6a_ONTann.485.3"; exon_number "8"; cov "4.977677";
Z	StringTie	exon	7540265	7540420	1000	-	.	gene_id "GRCg6a_ONTann.485"; transcript_id "GRCg6a_ONTann.485.3"; exon_number "9"; cov "3.224359";
Z	StringTie	transcript	7613662	7620056	1000	+	.	gene_id "GRCg6a_ONTann.487"; transcript_id "GRCg6a_ONTann.487.1"; reference_id "ENSGALT00000107204"; ref_gene_id "ENSGALG00000027295"; ref_gene_name "NUDT2"; cov "267.275574"; FPKM "21.802816"; TPM "24.508968";
Z	StringTie	exon	7613662	7613676	1000	+	.	gene_id "GRCg6a_ONTann.487"; transcript_id "GRCg6a_ONTann.487.1"; exon_number "1"; reference_id "ENSGALT00000107204"; ref_gene_id "ENSGALG00000027295"; ref_gene_name "NUDT2"; cov "142.480057";
Z	StringTie	exon	7615134	7615279	1000	+	.	gene_id "GRCg6a_ONTann.487"; transcript_id "GRCg6a_ONTann.487.1"; exon_number "2"; reference_id "ENSGALT00000107204"; ref_gene_id "ENSGALG00000027295"; ref_gene_name "NUDT2"; cov "247.428116";
Z	StringTie	exon	7618246	7620056	1000	+	.	gene_id "GRCg6a_ONTann.487"; transcript_id "GRCg6a_ONTann.487.1"; exon_number "3"; reference_id "ENSGALT00000107204"; ref_gene_id "ENSGALG00000027295"; ref_gene_name "NUDT2"; cov "271.482971";
Z	StringTie	transcript	7621689	7637215	1000	-	.	gene_id "GRCg6a_ONTann.488"; transcript_id "GRCg6a_ONTann.488.1"; cov "36.946285"; FPKM "3.013867"; TPM "3.387946";
Z	StringTie	exon	7621689	7623061	1000	-	.	gene_id "GRCg6a_ONTann.488"; transcript_id "GRCg6a_ONTann.488.1"; exon_number "1"; cov "39.744884";
Z	StringTie	exon	7623349	7623439	1000	-	.	gene_id "GRCg6a_ONTann.488"; transcript_id "GRCg6a_ONTann.488.1"; exon_number "2"; cov "34.533417";
Z	StringTie	exon	7623984	7624052	1000	-	.	gene_id "GRCg6a_ONTann.488"; transcript_id "GRCg6a_ONTann.488.1"; exon_number "3"; cov "33.137932";
Z	StringTie	exon	7624513	7624653	1000	-	.	gene_id "GRCg6a_ONTann.488"; transcript_id "GRCg6a_ONTann.488.1"; exon_number "4"; cov "33.836025";
Z	StringTie	exon	7636906	7637215	1000	-	.	gene_id "GRCg6a_ONTann.488"; transcript_id "GRCg6a_ONTann.488.1"; exon_number "5"; cov "23.377634";
Z	StringTie	transcript	7621689	7637215	1000	-	.	gene_id "GRCg6a_ONTann.488"; transcript_id "GRCg6a_ONTann.488.2"; reference_id "ENSGALT00000084952"; ref_gene_id "ENSGALG00000045636"; cov "26.805206"; FPKM "2.186616"; TPM "2.458017";
Z	StringTie	exon	7621689	7623061	1000	-	.	gene_id "GRCg6a_ONTann.488"; transcript_id "GRCg6a_ONTann.488.2"; exon_number "1"; reference_id "ENSGALT00000084952"; ref_gene_id "ENSGALG00000045636"; cov "29.095531";
Z	StringTie	exon	7623349	7623439	1000	-	.	gene_id "GRCg6a_ONTann.488"; transcript_id "GRCg6a_ONTann.488.2"; exon_number "2"; reference_id "ENSGALT00000084952"; ref_gene_id "ENSGALG00000045636"; cov "27.197983";
Z	StringTie	exon	7623984	7624052	1000	-	.	gene_id "GRCg6a_ONTann.488"; transcript_id "GRCg6a_ONTann.488.2"; exon_number "3"; reference_id "ENSGALT00000084952"; ref_gene_id "ENSGALG00000045636"; cov "26.862070";
Z	StringTie	exon	7624513	7624653	1000	-	.	gene_id "GRCg6a_ONTann.488"; transcript_id "GRCg6a_ONTann.488.2"; exon_number "4"; reference_id "ENSGALT00000084952"; ref_gene_id "ENSGALG00000045636"; cov "27.390928";
Z	StringTie	exon	7626740	7627207	1000	-	.	gene_id "GRCg6a_ONTann.488"; transcript_id "GRCg6a_ONTann.488.2"; exon_number "5"; reference_id "ENSGALT00000084952"; ref_gene_id "ENSGALG00000045636"; cov "26.000000";
Z	StringTie	exon	7636906	7637215	1000	-	.	gene_id "GRCg6a_ONTann.488"; transcript_id "GRCg6a_ONTann.488.2"; exon_number "6"; reference_id "ENSGALT00000084952"; ref_gene_id "ENSGALG00000045636"; cov "17.482527";
Z	StringTie	transcript	7645535	7647631	1000	+	.	gene_id "GRCg6a_ONTann.490"; transcript_id "GRCg6a_ONTann.490.1"; reference_id "ENSGALT00000045633"; ref_gene_id "ENSGALG00000025921"; cov "21.686300"; FPKM "1.769045"; TPM "1.988617";
Z	StringTie	exon	7645535	7647631	1000	+	.	gene_id "GRCg6a_ONTann.490"; transcript_id "GRCg6a_ONTann.490.1"; exon_number "1"; reference_id "ENSGALT00000045633"; ref_gene_id "ENSGALG00000025921"; cov "21.686300";
Z	StringTie	transcript	7653106	7656068	1000	+	.	gene_id "GRCg6a_ONTann.491"; transcript_id "GRCg6a_ONTann.491.1"; cov "78.190392"; FPKM "6.378326"; TPM "7.170000";
Z	StringTie	exon	7653106	7656068	1000	+	.	gene_id "GRCg6a_ONTann.491"; transcript_id "GRCg6a_ONTann.491.1"; exon_number "1"; cov "78.190392";
Z	StringTie	transcript	7655659	7662999	1000	-	.	gene_id "GRCg6a_ONTann.492"; transcript_id "GRCg6a_ONTann.492.1"; cov "4.174604"; FPKM "0.340540"; TPM "0.382808";
Z	StringTie	exon	7655659	7656720	1000	-	.	gene_id "GRCg6a_ONTann.492"; transcript_id "GRCg6a_ONTann.492.1"; exon_number "1"; cov "4.185485";
Z	StringTie	exon	7662951	7662999	1000	-	.	gene_id "GRCg6a_ONTann.492"; transcript_id "GRCg6a_ONTann.492.1"; exon_number "2"; cov "3.938776";
Z	StringTie	transcript	7663680	7667884	1000	-	.	gene_id "GRCg6a_ONTann.494"; transcript_id "GRCg6a_ONTann.494.1"; cov "5.126316"; FPKM "0.418176"; TPM "0.470079";
Z	StringTie	exon	7663680	7663822	1000	-	.	gene_id "GRCg6a_ONTann.494"; transcript_id "GRCg6a_ONTann.494.1"; exon_number "1"; cov "6.874126";
Z	StringTie	exon	7664981	7665070	1000	-	.	gene_id "GRCg6a_ONTann.494"; transcript_id "GRCg6a_ONTann.494.1"; exon_number "2"; cov "7.000000";
Z	StringTie	exon	7665253	7665461	1000	-	.	gene_id "GRCg6a_ONTann.494"; transcript_id "GRCg6a_ONTann.494.1"; exon_number "3"; cov "6.751197";
Z	StringTie	exon	7665580	7665655	1000	-	.	gene_id "GRCg6a_ONTann.494"; transcript_id "GRCg6a_ONTann.494.1"; exon_number "4"; cov "5.000000";
Z	StringTie	exon	7665772	7665884	1000	-	.	gene_id "GRCg6a_ONTann.494"; transcript_id "GRCg6a_ONTann.494.1"; exon_number "5"; cov "5.000000";
Z	StringTie	exon	7666487	7666634	1000	-	.	gene_id "GRCg6a_ONTann.494"; transcript_id "GRCg6a_ONTann.494.1"; exon_number "6"; cov "4.141892";
Z	StringTie	exon	7667619	7667884	1000	-	.	gene_id "GRCg6a_ONTann.494"; transcript_id "GRCg6a_ONTann.494.1"; exon_number "7"; cov "2.913534";
Z	StringTie	transcript	7668414	7671584	1000	-	.	gene_id "GRCg6a_ONTann.495"; transcript_id "GRCg6a_ONTann.495.1"; cov "43.768055"; FPKM "3.570348"; TPM "4.013498";
Z	StringTie	exon	7668414	7671584	1000	-	.	gene_id "GRCg6a_ONTann.495"; transcript_id "GRCg6a_ONTann.495.1"; exon_number "1"; cov "43.768055";
Z	StringTie	transcript	7543736	7574787	1000	+	.	gene_id "GRCg6a_ONTann.496"; transcript_id "GRCg6a_ONTann.496.1"; reference_id "ENSGALT00000034499"; ref_gene_id "ENSGALG00000021378"; ref_gene_name "UBAP1"; cov "8.266887"; FPKM "0.674365"; TPM "0.758067";
Z	StringTie	exon	7543736	7543756	1000	+	.	gene_id "GRCg6a_ONTann.496"; transcript_id "GRCg6a_ONTann.496.1"; exon_number "1"; reference_id "ENSGALT00000034499"; ref_gene_id "ENSGALG00000021378"; ref_gene_name "UBAP1"; cov "3.492064";
Z	StringTie	exon	7560132	7560172	1000	+	.	gene_id "GRCg6a_ONTann.496"; transcript_id "GRCg6a_ONTann.496.1"; exon_number "2"; reference_id "ENSGALT00000034499"; ref_gene_id "ENSGALG00000021378"; ref_gene_name "UBAP1"; cov "9.000000";
Z	StringTie	exon	7564644	7564768	1000	+	.	gene_id "GRCg6a_ONTann.496"; transcript_id "GRCg6a_ONTann.496.1"; exon_number "3"; reference_id "ENSGALT00000034499"; ref_gene_id "ENSGALG00000021378"; ref_gene_name "UBAP1"; cov "11.998666";
Z	StringTie	exon	7566617	7567537	1000	+	.	gene_id "GRCg6a_ONTann.496"; transcript_id "GRCg6a_ONTann.496.1"; exon_number "4"; reference_id "ENSGALT00000034499"; ref_gene_id "ENSGALG00000021378"; ref_gene_name "UBAP1"; cov "8.961208";
Z	StringTie	exon	7570726	7570758	1000	+	.	gene_id "GRCg6a_ONTann.496"; transcript_id "GRCg6a_ONTann.496.1"; exon_number "5"; reference_id "ENSGALT00000034499"; ref_gene_id "ENSGALG00000021378"; ref_gene_name "UBAP1"; cov "8.000000";
Z	StringTie	exon	7571204	7571395	1000	+	.	gene_id "GRCg6a_ONTann.496"; transcript_id "GRCg6a_ONTann.496.1"; exon_number "6"; reference_id "ENSGALT00000034499"; ref_gene_id "ENSGALG00000021378"; ref_gene_name "UBAP1"; cov "8.077651";
Z	StringTie	exon	7572791	7572892	1000	+	.	gene_id "GRCg6a_ONTann.496"; transcript_id "GRCg6a_ONTann.496.1"; exon_number "7"; reference_id "ENSGALT00000034499"; ref_gene_id "ENSGALG00000021378"; ref_gene_name "UBAP1"; cov "8.000000";
Z	StringTie	exon	7574208	7574787	1000	+	.	gene_id "GRCg6a_ONTann.496"; transcript_id "GRCg6a_ONTann.496.1"; exon_number "8"; reference_id "ENSGALT00000034499"; ref_gene_id "ENSGALG00000021378"; ref_gene_name "UBAP1"; cov "6.605911";
Z	StringTie	transcript	7576242	7581132	1000	+	.	gene_id "GRCg6a_ONTann.498"; transcript_id "GRCg6a_ONTann.498.1"; cov "48.708290"; FPKM "3.973344"; TPM "4.466514";
Z	StringTie	exon	7576242	7579351	1000	+	.	gene_id "GRCg6a_ONTann.498"; transcript_id "GRCg6a_ONTann.498.1"; exon_number "1"; cov "5.549209";
Z	StringTie	exon	7580060	7581132	1000	+	.	gene_id "GRCg6a_ONTann.498"; transcript_id "GRCg6a_ONTann.498.1"; exon_number "2"; cov "173.801254";
Z	StringTie	transcript	7583102	7587768	1000	-	.	gene_id "GRCg6a_ONTann.499"; transcript_id "GRCg6a_ONTann.499.1"; cov "5.243571"; FPKM "0.427741"; TPM "0.480832";
Z	StringTie	exon	7583102	7583485	1000	-	.	gene_id "GRCg6a_ONTann.499"; transcript_id "GRCg6a_ONTann.499.1"; exon_number "1"; cov "12.726562";
Z	StringTie	exon	7585418	7585511	1000	-	.	gene_id "GRCg6a_ONTann.499"; transcript_id "GRCg6a_ONTann.499.1"; exon_number "2"; cov "13.000000";
Z	StringTie	exon	7586386	7587768	1000	-	.	gene_id "GRCg6a_ONTann.499"; transcript_id "GRCg6a_ONTann.499.1"; exon_number "3"; cov "2.638674";
Z	StringTie	transcript	6920186	6923660	1000	-	.	gene_id "GRCg6a_ONTann.501"; transcript_id "GRCg6a_ONTann.501.1"; cov "15.315108"; FPKM "1.249319"; TPM "1.404384";
Z	StringTie	exon	6920186	6923660	1000	-	.	gene_id "GRCg6a_ONTann.501"; transcript_id "GRCg6a_ONTann.501.1"; exon_number "1"; cov "15.315108";
Z	StringTie	transcript	6923663	7102689	1000	-	.	gene_id "GRCg6a_ONTann.502"; transcript_id "GRCg6a_ONTann.502.1"; cov "10.356917"; FPKM "0.844858"; TPM "0.949722";
Z	StringTie	exon	6923663	6924334	1000	-	.	gene_id "GRCg6a_ONTann.502"; transcript_id "GRCg6a_ONTann.502.1"; exon_number "1"; cov "1.509442";
Z	StringTie	exon	6948961	6949069	1000	-	.	gene_id "GRCg6a_ONTann.502"; transcript_id "GRCg6a_ONTann.502.1"; exon_number "2"; cov "3.499510";
Z	StringTie	exon	6956289	6956476	1000	-	.	gene_id "GRCg6a_ONTann.502"; transcript_id "GRCg6a_ONTann.502.1"; exon_number "3"; cov "4.540525";
Z	StringTie	exon	6976026	6976121	1000	-	.	gene_id "GRCg6a_ONTann.502"; transcript_id "GRCg6a_ONTann.502.1"; exon_number "4"; cov "3.692307";
Z	StringTie	exon	6979257	6979942	1000	-	.	gene_id "GRCg6a_ONTann.502"; transcript_id "GRCg6a_ONTann.502.1"; exon_number "5"; cov "10.341290";
Z	StringTie	exon	7027166	7027293	1000	-	.	gene_id "GRCg6a_ONTann.502"; transcript_id "GRCg6a_ONTann.502.1"; exon_number "6"; cov "14.291277";
Z	StringTie	exon	7079409	7079524	1000	-	.	gene_id "GRCg6a_ONTann.502"; transcript_id "GRCg6a_ONTann.502.1"; exon_number "7"; cov "13.510909";
Z	StringTie	exon	7089925	7090019	1000	-	.	gene_id "GRCg6a_ONTann.502"; transcript_id "GRCg6a_ONTann.502.1"; exon_number "8"; cov "33.311424";
Z	StringTie	exon	7094546	7094685	1000	-	.	gene_id "GRCg6a_ONTann.502"; transcript_id "GRCg6a_ONTann.502.1"; exon_number "9"; cov "34.154896";
Z	StringTie	exon	7098997	7099032	1000	-	.	gene_id "GRCg6a_ONTann.502"; transcript_id "GRCg6a_ONTann.502.1"; exon_number "10"; cov "33.762470";
Z	StringTie	exon	7102608	7102689	1000	-	.	gene_id "GRCg6a_ONTann.502"; transcript_id "GRCg6a_ONTann.502.1"; exon_number "11"; cov "25.143620";
Z	StringTie	transcript	6958295	6958624	1000	+	.	gene_id "GRCg6a_ONTann.503"; transcript_id "GRCg6a_ONTann.503.1"; cov "12.409091"; FPKM "1.012263"; TPM "1.137904";
Z	StringTie	exon	6958295	6958624	1000	+	.	gene_id "GRCg6a_ONTann.503"; transcript_id "GRCg6a_ONTann.503.1"; exon_number "1"; cov "12.409091";
Z	StringTie	transcript	7001817	7004593	1000	+	.	gene_id "GRCg6a_ONTann.505"; transcript_id "GRCg6a_ONTann.505.1"; cov "5.620814"; FPKM "0.458514"; TPM "0.515424";
Z	StringTie	exon	7001817	7004593	1000	+	.	gene_id "GRCg6a_ONTann.505"; transcript_id "GRCg6a_ONTann.505.1"; exon_number "1"; cov "5.620814";
Z	StringTie	transcript	7036883	7037892	1000	+	.	gene_id "GRCg6a_ONTann.506"; transcript_id "GRCg6a_ONTann.506.1"; cov "15.381187"; FPKM "1.254710"; TPM "1.410443";
Z	StringTie	exon	7036883	7037892	1000	+	.	gene_id "GRCg6a_ONTann.506"; transcript_id "GRCg6a_ONTann.506.1"; exon_number "1"; cov "15.381187";
Z	StringTie	transcript	7066789	7068414	1000	-	.	gene_id "GRCg6a_ONTann.507"; transcript_id "GRCg6a_ONTann.507.1"; cov "12.901565"; FPKM "1.052436"; TPM "1.183064";
Z	StringTie	exon	7066789	7068414	1000	-	.	gene_id "GRCg6a_ONTann.507"; transcript_id "GRCg6a_ONTann.507.1"; exon_number "1"; cov "12.901565";
Z	StringTie	transcript	7075911	7102689	1000	-	.	gene_id "GRCg6a_ONTann.502"; transcript_id "GRCg6a_ONTann.502.2"; cov "27.047867"; FPKM "2.206411"; TPM "2.480269";
Z	StringTie	exon	7075911	7079524	1000	-	.	gene_id "GRCg6a_ONTann.502"; transcript_id "GRCg6a_ONTann.502.2"; exon_number "1"; cov "21.473986";
Z	StringTie	exon	7089925	7090019	1000	-	.	gene_id "GRCg6a_ONTann.502"; transcript_id "GRCg6a_ONTann.502.2"; exon_number "2"; cov "88.384087";
Z	StringTie	exon	7094546	7094685	1000	-	.	gene_id "GRCg6a_ONTann.502"; transcript_id "GRCg6a_ONTann.502.2"; exon_number "3"; cov "89.889137";
Z	StringTie	exon	7098997	7099032	1000	-	.	gene_id "GRCg6a_ONTann.502"; transcript_id "GRCg6a_ONTann.502.2"; exon_number "4"; cov "89.741425";
Z	StringTie	exon	7102608	7102689	1000	-	.	gene_id "GRCg6a_ONTann.502"; transcript_id "GRCg6a_ONTann.502.2"; exon_number "5"; cov "66.832321";
Z	StringTie	transcript	7102922	7111488	1000	+	.	gene_id "GRCg6a_ONTann.508"; transcript_id "GRCg6a_ONTann.508.1"; cov "3.750129"; FPKM "0.305914"; TPM "0.343884";
Z	StringTie	exon	7102922	7103105	1000	+	.	gene_id "GRCg6a_ONTann.508"; transcript_id "GRCg6a_ONTann.508.1"; exon_number "1"; cov "4.617245";
Z	StringTie	exon	7107723	7107802	1000	+	.	gene_id "GRCg6a_ONTann.508"; transcript_id "GRCg6a_ONTann.508.1"; exon_number "2"; cov "3.481418";
Z	StringTie	exon	7111081	7111488	1000	+	.	gene_id "GRCg6a_ONTann.508"; transcript_id "GRCg6a_ONTann.508.1"; exon_number "3"; cov "3.411765";
Z	StringTie	transcript	7102975	7126925	1000	+	.	gene_id "GRCg6a_ONTann.508"; transcript_id "GRCg6a_ONTann.508.2"; reference_id "ENSGALT00000045400"; ref_gene_id "ENSGALG00000026547"; ref_gene_name "TPGS2"; cov "26.715330"; FPKM "2.179284"; TPM "2.449776";
Z	StringTie	exon	7102975	7103105	1000	+	.	gene_id "GRCg6a_ONTann.508"; transcript_id "GRCg6a_ONTann.508.2"; exon_number "1"; reference_id "ENSGALT00000045400"; ref_gene_id "ENSGALG00000026547"; ref_gene_name "TPGS2"; cov "24.932949";
Z	StringTie	exon	7107723	7107802	1000	+	.	gene_id "GRCg6a_ONTann.508"; transcript_id "GRCg6a_ONTann.508.2"; exon_number "2"; reference_id "ENSGALT00000045400"; ref_gene_id "ENSGALG00000026547"; ref_gene_name "TPGS2"; cov "26.329391";
Z	StringTie	exon	7118013	7118100	1000	+	.	gene_id "GRCg6a_ONTann.508"; transcript_id "GRCg6a_ONTann.508.2"; exon_number "3"; reference_id "ENSGALT00000045400"; ref_gene_id "ENSGALG00000026547"; ref_gene_name "TPGS2"; cov "26.000000";
Z	StringTie	exon	7120263	7120394	1000	+	.	gene_id "GRCg6a_ONTann.508"; transcript_id "GRCg6a_ONTann.508.2"; exon_number "4"; reference_id "ENSGALT00000045400"; ref_gene_id "ENSGALG00000026547"; ref_gene_name "TPGS2"; cov "26.382355";
Z	StringTie	exon	7121502	7121615	1000	+	.	gene_id "GRCg6a_ONTann.508"; transcript_id "GRCg6a_ONTann.508.2"; exon_number "5"; reference_id "ENSGALT00000045400"; ref_gene_id "ENSGALG00000026547"; ref_gene_name "TPGS2"; cov "26.416407";
Z	StringTie	exon	7123122	7123282	1000	+	.	gene_id "GRCg6a_ONTann.508"; transcript_id "GRCg6a_ONTann.508.2"; exon_number "6"; reference_id "ENSGALT00000045400"; ref_gene_id "ENSGALG00000026547"; ref_gene_name "TPGS2"; cov "27.750000";
Z	StringTie	exon	7125184	7126925	1000	+	.	gene_id "GRCg6a_ONTann.508"; transcript_id "GRCg6a_ONTann.508.2"; exon_number "7"; reference_id "ENSGALT00000045400"; ref_gene_id "ENSGALG00000026547"; ref_gene_name "TPGS2"; cov "26.852392";
Z	StringTie	transcript	7102975	7124730	1000	+	.	gene_id "GRCg6a_ONTann.508"; transcript_id "GRCg6a_ONTann.508.3"; cov "2.433422"; FPKM "0.198505"; TPM "0.223143";
Z	StringTie	exon	7102975	7103105	1000	+	.	gene_id "GRCg6a_ONTann.508"; transcript_id "GRCg6a_ONTann.508.3"; exon_number "1"; cov "3.989685";
Z	StringTie	exon	7107723	7107802	1000	+	.	gene_id "GRCg6a_ONTann.508"; transcript_id "GRCg6a_ONTann.508.3"; exon_number "2"; cov "4.050675";
Z	StringTie	exon	7118013	7118100	1000	+	.	gene_id "GRCg6a_ONTann.508"; transcript_id "GRCg6a_ONTann.508.3"; exon_number "3"; cov "4.000000";
Z	StringTie	exon	7120263	7120394	1000	+	.	gene_id "GRCg6a_ONTann.508"; transcript_id "GRCg6a_ONTann.508.3"; exon_number "4"; cov "4.058824";
Z	StringTie	exon	7121502	7121615	1000	+	.	gene_id "GRCg6a_ONTann.508"; transcript_id "GRCg6a_ONTann.508.3"; exon_number "5"; cov "3.959752";
Z	StringTie	exon	7123122	7123282	1000	+	.	gene_id "GRCg6a_ONTann.508"; transcript_id "GRCg6a_ONTann.508.3"; exon_number "6"; cov "4.125000";
Z	StringTie	exon	7123504	7124730	1000	+	.	gene_id "GRCg6a_ONTann.508"; transcript_id "GRCg6a_ONTann.508.3"; exon_number "7"; cov "1.510839";
Z	StringTie	transcript	7128235	7140171	1000	-	.	gene_id "GRCg6a_ONTann.510"; transcript_id "GRCg6a_ONTann.510.1"; cov "15.400211"; FPKM "1.256261"; TPM "1.412188";
Z	StringTie	exon	7128235	7128867	1000	-	.	gene_id "GRCg6a_ONTann.510"; transcript_id "GRCg6a_ONTann.510.1"; exon_number "1"; cov "11.164038";
Z	StringTie	exon	7129623	7129833	1000	-	.	gene_id "GRCg6a_ONTann.510"; transcript_id "GRCg6a_ONTann.510.1"; exon_number "2"; cov "22.121929";
Z	StringTie	exon	7130849	7130971	1000	-	.	gene_id "GRCg6a_ONTann.510"; transcript_id "GRCg6a_ONTann.510.1"; exon_number "3"; cov "18.375397";
Z	StringTie	exon	7131710	7131847	1000	-	.	gene_id "GRCg6a_ONTann.510"; transcript_id "GRCg6a_ONTann.510.1"; exon_number "4"; cov "18.750000";
Z	StringTie	exon	7134045	7134171	1000	-	.	gene_id "GRCg6a_ONTann.510"; transcript_id "GRCg6a_ONTann.510.1"; exon_number "5"; cov "16.545931";
Z	StringTie	exon	7137134	7137242	1000	-	.	gene_id "GRCg6a_ONTann.510"; transcript_id "GRCg6a_ONTann.510.1"; exon_number "6"; cov "17.661283";
Z	StringTie	exon	7139822	7140171	1000	-	.	gene_id "GRCg6a_ONTann.510"; transcript_id "GRCg6a_ONTann.510.1"; exon_number "7"; cov "15.523163";
Z	StringTie	transcript	7128235	7141391	1000	-	.	gene_id "GRCg6a_ONTann.510"; transcript_id "GRCg6a_ONTann.510.2"; cov "5.999936"; FPKM "0.489441"; TPM "0.550190";
Z	StringTie	exon	7128235	7128867	1000	-	.	gene_id "GRCg6a_ONTann.510"; transcript_id "GRCg6a_ONTann.510.2"; exon_number "1"; cov "11.347593";
Z	StringTie	exon	7129623	7129833	1000	-	.	gene_id "GRCg6a_ONTann.510"; transcript_id "GRCg6a_ONTann.510.2"; exon_number "2"; cov "4.424386";
Z	StringTie	exon	7130849	7130971	1000	-	.	gene_id "GRCg6a_ONTann.510"; transcript_id "GRCg6a_ONTann.510.2"; exon_number "3"; cov "2.041711";
Z	StringTie	exon	7131710	7131847	1000	-	.	gene_id "GRCg6a_ONTann.510"; transcript_id "GRCg6a_ONTann.510.2"; exon_number "4"; cov "2.083333";
Z	StringTie	exon	7134045	7134171	1000	-	.	gene_id "GRCg6a_ONTann.510"; transcript_id "GRCg6a_ONTann.510.2"; exon_number "5"; cov "1.838437";
Z	StringTie	exon	7137134	7137242	1000	-	.	gene_id "GRCg6a_ONTann.510"; transcript_id "GRCg6a_ONTann.510.2"; exon_number "6"; cov "2.077798";
Z	StringTie	exon	7139822	7139862	1000	-	.	gene_id "GRCg6a_ONTann.510"; transcript_id "GRCg6a_ONTann.510.2"; exon_number "7"; cov "3.017823";
Z	StringTie	exon	7141105	7141391	1000	-	.	gene_id "GRCg6a_ONTann.510"; transcript_id "GRCg6a_ONTann.510.2"; exon_number "8"; cov "2.700348";
Z	StringTie	transcript	7161279	7165204	1000	-	.	gene_id "GRCg6a_ONTann.511"; transcript_id "GRCg6a_ONTann.511.1"; reference_id "ENSGALT00000046118"; ref_gene_id "ENSGALG00000026884"; cov "269.466980"; FPKM "21.981579"; TPM "24.709919";
Z	StringTie	exon	7161279	7161635	1000	-	.	gene_id "GRCg6a_ONTann.511"; transcript_id "GRCg6a_ONTann.511.1"; exon_number "1"; reference_id "ENSGALT00000046118"; ref_gene_id "ENSGALG00000026884"; cov "310.267059";
Z	StringTie	exon	7163043	7163183	1000	-	.	gene_id "GRCg6a_ONTann.511"; transcript_id "GRCg6a_ONTann.511.1"; exon_number "2"; reference_id "ENSGALT00000046118"; ref_gene_id "ENSGALG00000026884"; cov "261.864929";
Z	StringTie	exon	7163317	7163466	1000	-	.	gene_id "GRCg6a_ONTann.511"; transcript_id "GRCg6a_ONTann.511.1"; exon_number "3"; reference_id "ENSGALT00000046118"; ref_gene_id "ENSGALG00000026884"; cov "260.578766";
Z	StringTie	exon	7163704	7163821	1000	-	.	gene_id "GRCg6a_ONTann.511"; transcript_id "GRCg6a_ONTann.511.1"; exon_number "4"; reference_id "ENSGALT00000046118"; ref_gene_id "ENSGALG00000026884"; cov "254.404678";
Z	StringTie	exon	7165047	7165204	1000	-	.	gene_id "GRCg6a_ONTann.511"; transcript_id "GRCg6a_ONTann.511.1"; exon_number "5"; reference_id "ENSGALT00000046118"; ref_gene_id "ENSGALG00000026884"; cov "203.750916";
Z	StringTie	transcript	7304134	7356093	1000	+	.	gene_id "GRCg6a_ONTann.512"; transcript_id "GRCg6a_ONTann.512.1"; reference_id "ENSGALT00000042770"; ref_gene_id "ENSGALG00000001668"; ref_gene_name "UBE2R2"; cov "82.305092"; FPKM "6.713980"; TPM "7.547315";
Z	StringTie	exon	7304134	7304316	1000	+	.	gene_id "GRCg6a_ONTann.512"; transcript_id "GRCg6a_ONTann.512.1"; exon_number "1"; reference_id "ENSGALT00000042770"; ref_gene_id "ENSGALG00000001668"; ref_gene_name "UBE2R2"; cov "31.923489";
Z	StringTie	exon	7344834	7344920	1000	+	.	gene_id "GRCg6a_ONTann.512"; transcript_id "GRCg6a_ONTann.512.1"; exon_number "2"; reference_id "ENSGALT00000042770"; ref_gene_id "ENSGALG00000001668"; ref_gene_name "UBE2R2"; cov "31.794117";
Z	StringTie	exon	7349029	7349126	1000	+	.	gene_id "GRCg6a_ONTann.512"; transcript_id "GRCg6a_ONTann.512.1"; exon_number "3"; reference_id "ENSGALT00000042770"; ref_gene_id "ENSGALG00000001668"; ref_gene_name "UBE2R2"; cov "28.264706";
Z	StringTie	exon	7352869	7353003	1000	+	.	gene_id "GRCg6a_ONTann.512"; transcript_id "GRCg6a_ONTann.512.1"; exon_number "4"; reference_id "ENSGALT00000042770"; ref_gene_id "ENSGALG00000001668"; ref_gene_name "UBE2R2"; cov "31.805002";
Z	StringTie	exon	7354219	7356093	1000	+	.	gene_id "GRCg6a_ONTann.512"; transcript_id "GRCg6a_ONTann.512.1"; exon_number "5"; reference_id "ENSGALT00000042770"; ref_gene_id "ENSGALG00000001668"; ref_gene_name "UBE2R2"; cov "92.212234";
Z	StringTie	transcript	7307854	7309725	1000	-	.	gene_id "GRCg6a_ONTann.513"; transcript_id "GRCg6a_ONTann.513.1"; cov "5.450855"; FPKM "0.444650"; TPM "0.499839";
Z	StringTie	exon	7307854	7309725	1000	-	.	gene_id "GRCg6a_ONTann.513"; transcript_id "GRCg6a_ONTann.513.1"; exon_number "1"; cov "5.450855";
Z	StringTie	transcript	7327359	7329386	1000	+	.	gene_id "GRCg6a_ONTann.514"; transcript_id "GRCg6a_ONTann.514.1"; cov "7.169132"; FPKM "0.584817"; TPM "0.657404";
Z	StringTie	exon	7327359	7329386	1000	+	.	gene_id "GRCg6a_ONTann.514"; transcript_id "GRCg6a_ONTann.514.1"; exon_number "1"; cov "7.169132";
Z	StringTie	transcript	7336316	7338234	1000	-	.	gene_id "GRCg6a_ONTann.515"; transcript_id "GRCg6a_ONTann.515.1"; cov "14.458687"; FPKM "1.179457"; TPM "1.325851";
Z	StringTie	exon	7336316	7338234	1000	-	.	gene_id "GRCg6a_ONTann.515"; transcript_id "GRCg6a_ONTann.515.1"; exon_number "1"; cov "14.458687";
Z	StringTie	transcript	7352298	7356093	1000	+	.	gene_id "GRCg6a_ONTann.512"; transcript_id "GRCg6a_ONTann.512.2"; cov "9.083405"; FPKM "0.740972"; TPM "0.832941";
Z	StringTie	exon	7352298	7352699	1000	+	.	gene_id "GRCg6a_ONTann.512"; transcript_id "GRCg6a_ONTann.512.2"; exon_number "1"; cov "1.221393";
Z	StringTie	exon	7352869	7353003	1000	+	.	gene_id "GRCg6a_ONTann.512"; transcript_id "GRCg6a_ONTann.512.2"; exon_number "2"; cov "1.970000";
Z	StringTie	exon	7354219	7356093	1000	+	.	gene_id "GRCg6a_ONTann.512"; transcript_id "GRCg6a_ONTann.512.2"; exon_number "3"; cov "11.456543";
Z	StringTie	transcript	7354850	7355109	1000	+	.	gene_id "GRCg6a_ONTann.512"; transcript_id "GRCg6a_ONTann.512.3"; cov "306.792328"; FPKM "25.026369"; TPM "28.132626";
Z	StringTie	exon	7354850	7355109	1000	+	.	gene_id "GRCg6a_ONTann.512"; transcript_id "GRCg6a_ONTann.512.3"; exon_number "1"; cov "306.792328";
Z	StringTie	transcript	7358700	7365019	1000	-	.	gene_id "GRCg6a_ONTann.516"; transcript_id "GRCg6a_ONTann.516.1"; cov "116.235298"; FPKM "9.481812"; TPM "10.658689";
Z	StringTie	exon	7358700	7359882	1000	-	.	gene_id "GRCg6a_ONTann.516"; transcript_id "GRCg6a_ONTann.516.1"; exon_number "1"; cov "88.509560";
Z	StringTie	exon	7360868	7361059	1000	-	.	gene_id "GRCg6a_ONTann.516"; transcript_id "GRCg6a_ONTann.516.1"; exon_number "2"; cov "396.000000";
Z	StringTie	exon	7362177	7362244	1000	-	.	gene_id "GRCg6a_ONTann.516"; transcript_id "GRCg6a_ONTann.516.1"; exon_number "3"; cov "287.891144";
Z	StringTie	exon	7363882	7363981	1000	-	.	gene_id "GRCg6a_ONTann.516"; transcript_id "GRCg6a_ONTann.516.1"; exon_number "4"; cov "15.000000";
Z	StringTie	exon	7364805	7365019	1000	-	.	gene_id "GRCg6a_ONTann.516"; transcript_id "GRCg6a_ONTann.516.1"; exon_number "5"; cov "11.749964";
Z	StringTie	transcript	7358700	7383120	1000	-	.	gene_id "GRCg6a_ONTann.516"; transcript_id "GRCg6a_ONTann.516.2"; cov "42.919498"; FPKM "3.501128"; TPM "3.935686";
Z	StringTie	exon	7358700	7359882	1000	-	.	gene_id "GRCg6a_ONTann.516"; transcript_id "GRCg6a_ONTann.516.2"; exon_number "1"; cov "33.474804";
Z	StringTie	exon	7360868	7361059	1000	-	.	gene_id "GRCg6a_ONTann.516"; transcript_id "GRCg6a_ONTann.516.2"; exon_number "2"; cov "86.383186";
Z	StringTie	exon	7362177	7362244	1000	-	.	gene_id "GRCg6a_ONTann.516"; transcript_id "GRCg6a_ONTann.516.2"; exon_number "3"; cov "37.868134";
Z	StringTie	exon	7363691	7363798	1000	-	.	gene_id "GRCg6a_ONTann.516"; transcript_id "GRCg6a_ONTann.516.2"; exon_number "4"; cov "90.090149";
Z	StringTie	exon	7363882	7363981	1000	-	.	gene_id "GRCg6a_ONTann.516"; transcript_id "GRCg6a_ONTann.516.2"; exon_number "5"; cov "81.083366";
Z	StringTie	exon	7364805	7365019	1000	-	.	gene_id "GRCg6a_ONTann.516"; transcript_id "GRCg6a_ONTann.516.2"; exon_number "6"; cov "70.745255";
Z	StringTie	exon	7366492	7366570	1000	-	.	gene_id "GRCg6a_ONTann.516"; transcript_id "GRCg6a_ONTann.516.2"; exon_number "7"; cov "35.442196";
Z	StringTie	exon	7382849	7383120	1000	-	.	gene_id "GRCg6a_ONTann.516"; transcript_id "GRCg6a_ONTann.516.2"; exon_number "8"; cov "1.996324";
Z	StringTie	transcript	7358700	7442793	1000	-	.	gene_id "GRCg6a_ONTann.516"; transcript_id "GRCg6a_ONTann.516.3"; cov "18.745455"; FPKM "1.529147"; TPM "1.718944";
Z	StringTie	exon	7358700	7359882	1000	-	.	gene_id "GRCg6a_ONTann.516"; transcript_id "GRCg6a_ONTann.516.3"; exon_number "1"; cov "4.075377";
Z	StringTie	exon	7360868	7361059	1000	-	.	gene_id "GRCg6a_ONTann.516"; transcript_id "GRCg6a_ONTann.516.3"; exon_number "2"; cov "41.917652";
Z	StringTie	exon	7362177	7362244	1000	-	.	gene_id "GRCg6a_ONTann.516"; transcript_id "GRCg6a_ONTann.516.3"; exon_number "3"; cov "41.784817";
Z	StringTie	exon	7363691	7363798	1000	-	.	gene_id "GRCg6a_ONTann.516"; transcript_id "GRCg6a_ONTann.516.3"; exon_number "4"; cov "46.773762";
Z	StringTie	exon	7363882	7363981	1000	-	.	gene_id "GRCg6a_ONTann.516"; transcript_id "GRCg6a_ONTann.516.3"; exon_number "5"; cov "46.728218";
Z	StringTie	exon	7364805	7365019	1000	-	.	gene_id "GRCg6a_ONTann.516"; transcript_id "GRCg6a_ONTann.516.3"; exon_number "6"; cov "49.396820";
Z	StringTie	exon	7366492	7366570	1000	-	.	gene_id "GRCg6a_ONTann.516"; transcript_id "GRCg6a_ONTann.516.3"; exon_number "7"; cov "37.823635";
Z	StringTie	exon	7427582	7427629	1000	-	.	gene_id "GRCg6a_ONTann.516"; transcript_id "GRCg6a_ONTann.516.3"; exon_number "8"; cov "46.540638";
Z	StringTie	exon	7428040	7428131	1000	-	.	gene_id "GRCg6a_ONTann.516"; transcript_id "GRCg6a_ONTann.516.3"; exon_number "9"; cov "43.854252";
Z	StringTie	exon	7429365	7429560	1000	-	.	gene_id "GRCg6a_ONTann.516"; transcript_id "GRCg6a_ONTann.516.3"; exon_number "10"; cov "42.989849";
Z	StringTie	exon	7430826	7430892	1000	-	.	gene_id "GRCg6a_ONTann.516"; transcript_id "GRCg6a_ONTann.516.3"; exon_number "11"; cov "35.653931";
Z	StringTie	exon	7432265	7432448	1000	-	.	gene_id "GRCg6a_ONTann.516"; transcript_id "GRCg6a_ONTann.516.3"; exon_number "12"; cov "35.382587";
Z	StringTie	exon	7435842	7435881	1000	-	.	gene_id "GRCg6a_ONTann.516"; transcript_id "GRCg6a_ONTann.516.3"; exon_number "13"; cov "25.546995";
Z	StringTie	exon	7437045	7437255	1000	-	.	gene_id "GRCg6a_ONTann.516"; transcript_id "GRCg6a_ONTann.516.3"; exon_number "14"; cov "23.708265";
Z	StringTie	exon	7438358	7438530	1000	-	.	gene_id "GRCg6a_ONTann.516"; transcript_id "GRCg6a_ONTann.516.3"; exon_number "15"; cov "24.026114";
Z	StringTie	exon	7439028	7439302	1000	-	.	gene_id "GRCg6a_ONTann.516"; transcript_id "GRCg6a_ONTann.516.3"; exon_number "16"; cov "14.788424";
Z	StringTie	exon	7441081	7441294	1000	-	.	gene_id "GRCg6a_ONTann.516"; transcript_id "GRCg6a_ONTann.516.3"; exon_number "17"; cov "5.591555";
Z	StringTie	exon	7442020	7442793	1000	-	.	gene_id "GRCg6a_ONTann.516"; transcript_id "GRCg6a_ONTann.516.3"; exon_number "18"; cov "1.299163";
Z	StringTie	transcript	7374008	7374985	1000	-	.	gene_id "GRCg6a_ONTann.517"; transcript_id "GRCg6a_ONTann.517.1"; cov "7.066973"; FPKM "0.576483"; TPM "0.648036";
Z	StringTie	exon	7374008	7374985	1000	-	.	gene_id "GRCg6a_ONTann.517"; transcript_id "GRCg6a_ONTann.517.1"; exon_number "1"; cov "7.066973";
Z	StringTie	transcript	7414983	7418483	1000	-	.	gene_id "GRCg6a_ONTann.519"; transcript_id "GRCg6a_ONTann.519.1"; cov "8.733032"; FPKM "0.712391"; TPM "0.800812";
Z	StringTie	exon	7414983	7418483	1000	-	.	gene_id "GRCg6a_ONTann.519"; transcript_id "GRCg6a_ONTann.519.1"; exon_number "1"; cov "8.733032";
Z	StringTie	transcript	7419099	7420347	1000	+	.	gene_id "GRCg6a_ONTann.520"; transcript_id "GRCg6a_ONTann.520.1"; cov "5.917534"; FPKM "0.482719"; TPM "0.542633";
Z	StringTie	exon	7419099	7420347	1000	+	.	gene_id "GRCg6a_ONTann.520"; transcript_id "GRCg6a_ONTann.520.1"; exon_number "1"; cov "5.917534";
Z	StringTie	transcript	7426315	7439302	1000	-	.	gene_id "GRCg6a_ONTann.516"; transcript_id "GRCg6a_ONTann.516.4"; cov "2.365844"; FPKM "0.192992"; TPM "0.216946";
Z	StringTie	exon	7426315	7427629	1000	-	.	gene_id "GRCg6a_ONTann.516"; transcript_id "GRCg6a_ONTann.516.4"; exon_number "1"; cov "0.292015";
Z	StringTie	exon	7428040	7428131	1000	-	.	gene_id "GRCg6a_ONTann.516"; transcript_id "GRCg6a_ONTann.516.4"; exon_number "2"; cov "8.000000";
Z	StringTie	exon	7429365	7429560	1000	-	.	gene_id "GRCg6a_ONTann.516"; transcript_id "GRCg6a_ONTann.516.4"; exon_number "3"; cov "8.000000";
Z	StringTie	exon	7430826	7430892	1000	-	.	gene_id "GRCg6a_ONTann.516"; transcript_id "GRCg6a_ONTann.516.4"; exon_number "4"; cov "8.000000";
Z	StringTie	exon	7432265	7432448	1000	-	.	gene_id "GRCg6a_ONTann.516"; transcript_id "GRCg6a_ONTann.516.4"; exon_number "5"; cov "7.706522";
Z	StringTie	exon	7435842	7435881	1000	-	.	gene_id "GRCg6a_ONTann.516"; transcript_id "GRCg6a_ONTann.516.4"; exon_number "6"; cov "2.000000";
Z	StringTie	exon	7437045	7437255	1000	-	.	gene_id "GRCg6a_ONTann.516"; transcript_id "GRCg6a_ONTann.516.4"; exon_number "7"; cov "2.000000";
Z	StringTie	exon	7438358	7438530	1000	-	.	gene_id "GRCg6a_ONTann.516"; transcript_id "GRCg6a_ONTann.516.4"; exon_number "8"; cov "2.000000";
Z	StringTie	exon	7439028	7439302	1000	-	.	gene_id "GRCg6a_ONTann.516"; transcript_id "GRCg6a_ONTann.516.4"; exon_number "9"; cov "2.000000";
Z	StringTie	transcript	7452529	7455640	1000	-	.	gene_id "GRCg6a_ONTann.524"; transcript_id "GRCg6a_ONTann.524.1"; cov "5.207662"; FPKM "0.424811"; TPM "0.477539";
Z	StringTie	exon	7452529	7455640	1000	-	.	gene_id "GRCg6a_ONTann.524"; transcript_id "GRCg6a_ONTann.524.1"; exon_number "1"; cov "5.207662";
Z	StringTie	transcript	7459644	7461224	1000	-	.	gene_id "GRCg6a_ONTann.525"; transcript_id "GRCg6a_ONTann.525.1"; cov "5.786211"; FPKM "0.472006"; TPM "0.530591";
Z	StringTie	exon	7459644	7461224	1000	-	.	gene_id "GRCg6a_ONTann.525"; transcript_id "GRCg6a_ONTann.525.1"; exon_number "1"; cov "5.786211";
Z	StringTie	transcript	7464607	7496838	1000	-	.	gene_id "GRCg6a_ONTann.526"; transcript_id "GRCg6a_ONTann.526.1"; cov "43.947311"; FPKM "3.584971"; TPM "4.029935";
Z	StringTie	exon	7464607	7465118	1000	-	.	gene_id "GRCg6a_ONTann.526"; transcript_id "GRCg6a_ONTann.526.1"; exon_number "1"; cov "17.359209";
Z	StringTie	exon	7468843	7468953	1000	-	.	gene_id "GRCg6a_ONTann.526"; transcript_id "GRCg6a_ONTann.526.1"; exon_number "2"; cov "84.384575";
Z	StringTie	exon	7470538	7470615	1000	-	.	gene_id "GRCg6a_ONTann.526"; transcript_id "GRCg6a_ONTann.526.1"; exon_number "3"; cov "88.797302";
Z	StringTie	exon	7475087	7475226	1000	-	.	gene_id "GRCg6a_ONTann.526"; transcript_id "GRCg6a_ONTann.526.1"; exon_number "4"; cov "84.141266";
Z	StringTie	exon	7496760	7496838	1000	-	.	gene_id "GRCg6a_ONTann.526"; transcript_id "GRCg6a_ONTann.526.1"; exon_number "5"; cov "43.936275";
Z	StringTie	transcript	7464607	7496664	1000	-	.	gene_id "GRCg6a_ONTann.526"; transcript_id "GRCg6a_ONTann.526.2"; cov "32.803547"; FPKM "2.675926"; TPM "3.008060";
Z	StringTie	exon	7464607	7465118	1000	-	.	gene_id "GRCg6a_ONTann.526"; transcript_id "GRCg6a_ONTann.526.2"; exon_number "1"; cov "10.230808";
Z	StringTie	exon	7468843	7468953	1000	-	.	gene_id "GRCg6a_ONTann.526"; transcript_id "GRCg6a_ONTann.526.2"; exon_number "2"; cov "59.754940";
Z	StringTie	exon	7470538	7470615	1000	-	.	gene_id "GRCg6a_ONTann.526"; transcript_id "GRCg6a_ONTann.526.2"; exon_number "3"; cov "72.569389";
Z	StringTie	exon	7475087	7475226	1000	-	.	gene_id "GRCg6a_ONTann.526"; transcript_id "GRCg6a_ONTann.526.2"; exon_number "4"; cov "73.397774";
Z	StringTie	exon	7496536	7496664	1000	-	.	gene_id "GRCg6a_ONTann.526"; transcript_id "GRCg6a_ONTann.526.2"; exon_number "5"; cov "31.103611";
Z	StringTie	transcript	7464965	7486472	1000	-	.	gene_id "GRCg6a_ONTann.526"; transcript_id "GRCg6a_ONTann.526.3"; cov "15.213655"; FPKM "1.241043"; TPM "1.395081";
Z	StringTie	exon	7464965	7465118	1000	-	.	gene_id "GRCg6a_ONTann.526"; transcript_id "GRCg6a_ONTann.526.3"; exon_number "1"; cov "18.000000";
Z	StringTie	exon	7468843	7468953	1000	-	.	gene_id "GRCg6a_ONTann.526"; transcript_id "GRCg6a_ONTann.526.3"; exon_number "2"; cov "22.000000";
Z	StringTie	exon	7470538	7470615	1000	-	.	gene_id "GRCg6a_ONTann.526"; transcript_id "GRCg6a_ONTann.526.3"; exon_number "3"; cov "35.000000";
Z	StringTie	exon	7475087	7475226	1000	-	.	gene_id "GRCg6a_ONTann.526"; transcript_id "GRCg6a_ONTann.526.3"; exon_number "4"; cov "35.935715";
Z	StringTie	exon	7485711	7486472	1000	-	.	gene_id "GRCg6a_ONTann.526"; transcript_id "GRCg6a_ONTann.526.3"; exon_number "5"; cov "7.829396";
Z	StringTie	transcript	7479534	7480797	1000	+	.	gene_id "GRCg6a_ONTann.527"; transcript_id "GRCg6a_ONTann.527.1"; cov "27.439873"; FPKM "2.238388"; TPM "2.516216";
Z	StringTie	exon	7479534	7480797	1000	+	.	gene_id "GRCg6a_ONTann.527"; transcript_id "GRCg6a_ONTann.527.1"; exon_number "1"; cov "27.439873";
Z	StringTie	transcript	7489771	7491836	1000	-	.	gene_id "GRCg6a_ONTann.529"; transcript_id "GRCg6a_ONTann.529.1"; cov "5.218296"; FPKM "0.425679"; TPM "0.478514";
Z	StringTie	exon	7489771	7491836	1000	-	.	gene_id "GRCg6a_ONTann.529"; transcript_id "GRCg6a_ONTann.529.1"; exon_number "1"; cov "5.218296";
Z	StringTie	transcript	3992021	4042369	1000	-	.	gene_id "GRCg6a_ONTann.530"; transcript_id "GRCg6a_ONTann.530.2"; cov "11.791718"; FPKM "0.961901"; TPM "1.081292";
Z	StringTie	exon	3992021	3992911	1000	-	.	gene_id "GRCg6a_ONTann.530"; transcript_id "GRCg6a_ONTann.530.2"; exon_number "1"; cov "21.920961";
Z	StringTie	exon	3996500	3996625	1000	-	.	gene_id "GRCg6a_ONTann.530"; transcript_id "GRCg6a_ONTann.530.2"; exon_number "2"; cov "31.285713";
Z	StringTie	exon	4009834	4009924	1000	-	.	gene_id "GRCg6a_ONTann.530"; transcript_id "GRCg6a_ONTann.530.2"; exon_number "3"; cov "21.679834";
Z	StringTie	exon	4015384	4015552	1000	-	.	gene_id "GRCg6a_ONTann.530"; transcript_id "GRCg6a_ONTann.530.2"; exon_number "4"; cov "13.434363";
Z	StringTie	exon	4025341	4025415	1000	-	.	gene_id "GRCg6a_ONTann.530"; transcript_id "GRCg6a_ONTann.530.2"; exon_number "5"; cov "9.746668";
Z	StringTie	exon	4026904	4026988	1000	-	.	gene_id "GRCg6a_ONTann.530"; transcript_id "GRCg6a_ONTann.530.2"; exon_number "6"; cov "5.197647";
Z	StringTie	exon	4028583	4028647	1000	-	.	gene_id "GRCg6a_ONTann.530"; transcript_id "GRCg6a_ONTann.530.2"; exon_number "7"; cov "4.000000";
Z	StringTie	exon	4029210	4029279	1000	-	.	gene_id "GRCg6a_ONTann.530"; transcript_id "GRCg6a_ONTann.530.2"; exon_number "8"; cov "4.357143";
Z	StringTie	exon	4029600	4029728	1000	-	.	gene_id "GRCg6a_ONTann.530"; transcript_id "GRCg6a_ONTann.530.2"; exon_number "9"; cov "3.997416";
Z	StringTie	exon	4031807	4031938	1000	-	.	gene_id "GRCg6a_ONTann.530"; transcript_id "GRCg6a_ONTann.530.2"; exon_number "10"; cov "4.068182";
Z	StringTie	exon	4033666	4033782	1000	-	.	gene_id "GRCg6a_ONTann.530"; transcript_id "GRCg6a_ONTann.530.2"; exon_number "11"; cov "4.516026";
Z	StringTie	exon	4034579	4034684	1000	-	.	gene_id "GRCg6a_ONTann.530"; transcript_id "GRCg6a_ONTann.530.2"; exon_number "12"; cov "4.745283";
Z	StringTie	exon	4037870	4037937	1000	-	.	gene_id "GRCg6a_ONTann.530"; transcript_id "GRCg6a_ONTann.530.2"; exon_number "13"; cov "4.887255";
Z	StringTie	exon	4039079	4039166	1000	-	.	gene_id "GRCg6a_ONTann.530"; transcript_id "GRCg6a_ONTann.530.2"; exon_number "14"; cov "5.000000";
Z	StringTie	exon	4039932	4040086	1000	-	.	gene_id "GRCg6a_ONTann.530"; transcript_id "GRCg6a_ONTann.530.2"; exon_number "15"; cov "4.683583";
Z	StringTie	exon	4041253	4041438	1000	-	.	gene_id "GRCg6a_ONTann.530"; transcript_id "GRCg6a_ONTann.530.2"; exon_number "16"; cov "3.114005";
Z	StringTie	exon	4042045	4042369	1000	-	.	gene_id "GRCg6a_ONTann.530"; transcript_id "GRCg6a_ONTann.530.2"; exon_number "17"; cov "0.985776";
Z	StringTie	transcript	3992171	4061589	1000	-	.	gene_id "GRCg6a_ONTann.530"; transcript_id "GRCg6a_ONTann.530.3"; reference_id "ENSGALT00000100203"; ref_gene_id "ENSGALG00000035773"; ref_gene_name "PIK3C3"; cov "1.153339"; FPKM "0.094083"; TPM "0.105760";
Z	StringTie	exon	3992171	3992911	1000	-	.	gene_id "GRCg6a_ONTann.530"; transcript_id "GRCg6a_ONTann.530.3"; exon_number "1"; reference_id "ENSGALT00000100203"; ref_gene_id "ENSGALG00000035773"; ref_gene_name "PIK3C3"; cov "0.000000";
Z	StringTie	exon	3996500	3996625	1000	-	.	gene_id "GRCg6a_ONTann.530"; transcript_id "GRCg6a_ONTann.530.3"; exon_number "2"; reference_id "ENSGALT00000100203"; ref_gene_id "ENSGALG00000035773"; ref_gene_name "PIK3C3"; cov "0.000000";
Z	StringTie	exon	4009834	4009924	1000	-	.	gene_id "GRCg6a_ONTann.530"; transcript_id "GRCg6a_ONTann.530.3"; exon_number "3"; reference_id "ENSGALT00000100203"; ref_gene_id "ENSGALG00000035773"; ref_gene_name "PIK3C3"; cov "0.000000";
Z	StringTie	exon	4015384	4015552	1000	-	.	gene_id "GRCg6a_ONTann.530"; transcript_id "GRCg6a_ONTann.530.3"; exon_number "4"; reference_id "ENSGALT00000100203"; ref_gene_id "ENSGALG00000035773"; ref_gene_name "PIK3C3"; cov "0.000000";
Z	StringTie	exon	4025341	4025415	1000	-	.	gene_id "GRCg6a_ONTann.530"; transcript_id "GRCg6a_ONTann.530.3"; exon_number "5"; reference_id "ENSGALT00000100203"; ref_gene_id "ENSGALG00000035773"; ref_gene_name "PIK3C3"; cov "0.000000";
Z	StringTie	exon	4026904	4026988	1000	-	.	gene_id "GRCg6a_ONTann.530"; transcript_id "GRCg6a_ONTann.530.3"; exon_number "6"; reference_id "ENSGALT00000100203"; ref_gene_id "ENSGALG00000035773"; ref_gene_name "PIK3C3"; cov "0.000000";
Z	StringTie	exon	4028583	4028647	1000	-	.	gene_id "GRCg6a_ONTann.530"; transcript_id "GRCg6a_ONTann.530.3"; exon_number "7"; reference_id "ENSGALT00000100203"; ref_gene_id "ENSGALG00000035773"; ref_gene_name "PIK3C3"; cov "0.000000";
Z	StringTie	exon	4029210	4029279	1000	-	.	gene_id "GRCg6a_ONTann.530"; transcript_id "GRCg6a_ONTann.530.3"; exon_number "8"; reference_id "ENSGALT00000100203"; ref_gene_id "ENSGALG00000035773"; ref_gene_name "PIK3C3"; cov "0.000000";
Z	StringTie	exon	4029600	4029728	1000	-	.	gene_id "GRCg6a_ONTann.530"; transcript_id "GRCg6a_ONTann.530.3"; exon_number "9"; reference_id "ENSGALT00000100203"; ref_gene_id "ENSGALG00000035773"; ref_gene_name "PIK3C3"; cov "0.000000";
Z	StringTie	exon	4031807	4031938	1000	-	.	gene_id "GRCg6a_ONTann.530"; transcript_id "GRCg6a_ONTann.530.3"; exon_number "10"; reference_id "ENSGALT00000100203"; ref_gene_id "ENSGALG00000035773"; ref_gene_name "PIK3C3"; cov "0.000000";
Z	StringTie	exon	4033666	4033782	1000	-	.	gene_id "GRCg6a_ONTann.530"; transcript_id "GRCg6a_ONTann.530.3"; exon_number "11"; reference_id "ENSGALT00000100203"; ref_gene_id "ENSGALG00000035773"; ref_gene_name "PIK3C3"; cov "0.000000";
Z	StringTie	exon	4034579	4034684	1000	-	.	gene_id "GRCg6a_ONTann.530"; transcript_id "GRCg6a_ONTann.530.3"; exon_number "12"; reference_id "ENSGALT00000100203"; ref_gene_id "ENSGALG00000035773"; ref_gene_name "PIK3C3"; cov "2.000000";
Z	StringTie	exon	4037870	4037937	1000	-	.	gene_id "GRCg6a_ONTann.530"; transcript_id "GRCg6a_ONTann.530.3"; exon_number "13"; reference_id "ENSGALT00000100203"; ref_gene_id "ENSGALG00000035773"; ref_gene_name "PIK3C3"; cov "2.000000";
Z	StringTie	exon	4039079	4039166	1000	-	.	gene_id "GRCg6a_ONTann.530"; transcript_id "GRCg6a_ONTann.530.3"; exon_number "14"; reference_id "ENSGALT00000100203"; ref_gene_id "ENSGALG00000035773"; ref_gene_name "PIK3C3"; cov "2.000000";
Z	StringTie	exon	4039932	4040086	1000	-	.	gene_id "GRCg6a_ONTann.530"; transcript_id "GRCg6a_ONTann.530.3"; exon_number "15"; reference_id "ENSGALT00000100203"; ref_gene_id "ENSGALG00000035773"; ref_gene_name "PIK3C3"; cov "2.000000";
Z	StringTie	exon	4041253	4041438	1000	-	.	gene_id "GRCg6a_ONTann.530"; transcript_id "GRCg6a_ONTann.530.3"; exon_number "16"; reference_id "ENSGALT00000100203"; ref_gene_id "ENSGALG00000035773"; ref_gene_name "PIK3C3"; cov "2.000000";
Z	StringTie	exon	4042045	4042137	1000	-	.	gene_id "GRCg6a_ONTann.530"; transcript_id "GRCg6a_ONTann.530.3"; exon_number "17"; reference_id "ENSGALT00000100203"; ref_gene_id "ENSGALG00000035773"; ref_gene_name "PIK3C3"; cov "2.000000";
Z	StringTie	exon	4042597	4042701	1000	-	.	gene_id "GRCg6a_ONTann.530"; transcript_id "GRCg6a_ONTann.530.3"; exon_number "18"; reference_id "ENSGALT00000100203"; ref_gene_id "ENSGALG00000035773"; ref_gene_name "PIK3C3"; cov "2.000000";
Z	StringTie	exon	4043823	4043894	1000	-	.	gene_id "GRCg6a_ONTann.530"; transcript_id "GRCg6a_ONTann.530.3"; exon_number "19"; reference_id "ENSGALT00000100203"; ref_gene_id "ENSGALG00000035773"; ref_gene_name "PIK3C3"; cov "2.000000";
Z	StringTie	exon	4050748	4050843	1000	-	.	gene_id "GRCg6a_ONTann.530"; transcript_id "GRCg6a_ONTann.530.3"; exon_number "20"; reference_id "ENSGALT00000100203"; ref_gene_id "ENSGALG00000035773"; ref_gene_name "PIK3C3"; cov "3.000000";
Z	StringTie	exon	4052220	4052306	1000	-	.	gene_id "GRCg6a_ONTann.530"; transcript_id "GRCg6a_ONTann.530.3"; exon_number "21"; reference_id "ENSGALT00000100203"; ref_gene_id "ENSGALG00000035773"; ref_gene_name "PIK3C3"; cov "3.000000";
Z	StringTie	exon	4056873	4057002	1000	-	.	gene_id "GRCg6a_ONTann.530"; transcript_id "GRCg6a_ONTann.530.3"; exon_number "22"; reference_id "ENSGALT00000100203"; ref_gene_id "ENSGALG00000035773"; ref_gene_name "PIK3C3"; cov "3.000000";
Z	StringTie	exon	4058920	4059063	1000	-	.	gene_id "GRCg6a_ONTann.530"; transcript_id "GRCg6a_ONTann.530.3"; exon_number "23"; reference_id "ENSGALT00000100203"; ref_gene_id "ENSGALG00000035773"; ref_gene_name "PIK3C3"; cov "3.000000";
Z	StringTie	exon	4059579	4059767	1000	-	.	gene_id "GRCg6a_ONTann.530"; transcript_id "GRCg6a_ONTann.530.3"; exon_number "24"; reference_id "ENSGALT00000100203"; ref_gene_id "ENSGALG00000035773"; ref_gene_name "PIK3C3"; cov "3.000000";
Z	StringTie	exon	4061420	4061589	1000	-	.	gene_id "GRCg6a_ONTann.530"; transcript_id "GRCg6a_ONTann.530.3"; exon_number "25"; reference_id "ENSGALT00000100203"; ref_gene_id "ENSGALG00000035773"; ref_gene_name "PIK3C3"; cov "2.000000";
Z	StringTie	transcript	4007364	4008359	1000	-	.	gene_id "GRCg6a_ONTann.532"; transcript_id "GRCg6a_ONTann.532.1"; cov "8.965086"; FPKM "0.731321"; TPM "0.822092";
Z	StringTie	exon	4007364	4008359	1000	-	.	gene_id "GRCg6a_ONTann.532"; transcript_id "GRCg6a_ONTann.532.1"; exon_number "1"; cov "8.965086";
Z	StringTie	transcript	4044727	4046193	1000	-	.	gene_id "GRCg6a_ONTann.534"; transcript_id "GRCg6a_ONTann.534.1"; cov "5.948194"; FPKM "0.485220"; TPM "0.545445";
Z	StringTie	exon	4044727	4046193	1000	-	.	gene_id "GRCg6a_ONTann.534"; transcript_id "GRCg6a_ONTann.534.1"; exon_number "1"; cov "5.948194";
Z	StringTie	transcript	4051148	4061589	1000	-	.	gene_id "GRCg6a_ONTann.530"; transcript_id "GRCg6a_ONTann.530.5"; cov "5.389333"; FPKM "0.439631"; TPM "0.494198";
Z	StringTie	exon	4051148	4052306	1000	-	.	gene_id "GRCg6a_ONTann.530"; transcript_id "GRCg6a_ONTann.530.5"; exon_number "1"; cov "5.083012";
Z	StringTie	exon	4056873	4057002	1000	-	.	gene_id "GRCg6a_ONTann.530"; transcript_id "GRCg6a_ONTann.530.5"; exon_number "2"; cov "6.000000";
Z	StringTie	exon	4058920	4059063	1000	-	.	gene_id "GRCg6a_ONTann.530"; transcript_id "GRCg6a_ONTann.530.5"; exon_number "3"; cov "6.277778";
Z	StringTie	exon	4059579	4059767	1000	-	.	gene_id "GRCg6a_ONTann.530"; transcript_id "GRCg6a_ONTann.530.5"; exon_number "4"; cov "6.550595";
Z	StringTie	exon	4061420	4061589	1000	-	.	gene_id "GRCg6a_ONTann.530"; transcript_id "GRCg6a_ONTann.530.5"; exon_number "5"; cov "4.967128";
Z	StringTie	transcript	4080667	4142474	1000	+	.	gene_id "GRCg6a_ONTann.535"; transcript_id "GRCg6a_ONTann.535.1"; cov "3.233509"; FPKM "0.263771"; TPM "0.296510";
Z	StringTie	exon	4080667	4081036	1000	+	.	gene_id "GRCg6a_ONTann.535"; transcript_id "GRCg6a_ONTann.535.1"; exon_number "1"; cov "6.651577";
Z	StringTie	exon	4141545	4142474	1000	+	.	gene_id "GRCg6a_ONTann.535"; transcript_id "GRCg6a_ONTann.535.1"; exon_number "2"; cov "1.873632";
Z	StringTie	transcript	4084064	4142474	1000	+	.	gene_id "GRCg6a_ONTann.535"; transcript_id "GRCg6a_ONTann.535.2"; cov "9.603882"; FPKM "0.783430"; TPM "0.880669";
Z	StringTie	exon	4084064	4084224	1000	+	.	gene_id "GRCg6a_ONTann.535"; transcript_id "GRCg6a_ONTann.535.2"; exon_number "1"; cov "21.788351";
Z	StringTie	exon	4141545	4142474	1000	+	.	gene_id "GRCg6a_ONTann.535"; transcript_id "GRCg6a_ONTann.535.2"; exon_number "2"; cov "7.494527";
Z	StringTie	transcript	4084064	4142474	1000	+	.	gene_id "GRCg6a_ONTann.535"; transcript_id "GRCg6a_ONTann.535.3"; cov "7.888210"; FPKM "0.643475"; TPM "0.723343";
Z	StringTie	exon	4084064	4084224	1000	+	.	gene_id "GRCg6a_ONTann.535"; transcript_id "GRCg6a_ONTann.535.3"; exon_number "1"; cov "16.341263";
Z	StringTie	exon	4141194	4141244	1000	+	.	gene_id "GRCg6a_ONTann.535"; transcript_id "GRCg6a_ONTann.535.3"; exon_number "2"; cov "22.548235";
Z	StringTie	exon	4141545	4142474	1000	+	.	gene_id "GRCg6a_ONTann.535"; transcript_id "GRCg6a_ONTann.535.3"; exon_number "3"; cov "5.620895";
Z	StringTie	transcript	4086230	4087186	1000	+	.	gene_id "GRCg6a_ONTann.536"; transcript_id "GRCg6a_ONTann.536.1"; cov "14.932079"; FPKM "1.218074"; TPM "1.369260";
Z	StringTie	exon	4086230	4087186	1000	+	.	gene_id "GRCg6a_ONTann.536"; transcript_id "GRCg6a_ONTann.536.1"; exon_number "1"; cov "14.932079";
Z	StringTie	transcript	4097560	4098118	1000	-	.	gene_id "GRCg6a_ONTann.537"; transcript_id "GRCg6a_ONTann.537.1"; cov "5.686941"; FPKM "0.463908"; TPM "0.521488";
Z	StringTie	exon	4097560	4098118	1000	-	.	gene_id "GRCg6a_ONTann.537"; transcript_id "GRCg6a_ONTann.537.1"; exon_number "1"; cov "5.686941";
Z	StringTie	transcript	4105042	4105478	1000	-	.	gene_id "GRCg6a_ONTann.538"; transcript_id "GRCg6a_ONTann.538.1"; cov "4.828375"; FPKM "0.393871"; TPM "0.442758";
Z	StringTie	exon	4105042	4105478	1000	-	.	gene_id "GRCg6a_ONTann.538"; transcript_id "GRCg6a_ONTann.538.1"; exon_number "1"; cov "4.828375";
Z	StringTie	transcript	4113068	4115106	1000	+	.	gene_id "GRCg6a_ONTann.541"; transcript_id "GRCg6a_ONTann.541.1"; cov "4.761648"; FPKM "0.388428"; TPM "0.436640";
Z	StringTie	exon	4113068	4115106	1000	+	.	gene_id "GRCg6a_ONTann.541"; transcript_id "GRCg6a_ONTann.541.1"; exon_number "1"; cov "4.761648";
Z	StringTie	transcript	4130168	4130895	1000	-	.	gene_id "GRCg6a_ONTann.542"; transcript_id "GRCg6a_ONTann.542.1"; cov "6.592033"; FPKM "0.537740"; TPM "0.604484";
Z	StringTie	exon	4130168	4130895	1000	-	.	gene_id "GRCg6a_ONTann.542"; transcript_id "GRCg6a_ONTann.542.1"; exon_number "1"; cov "6.592033";
Z	StringTie	transcript	4133583	4133992	1000	+	.	gene_id "GRCg6a_ONTann.543"; transcript_id "GRCg6a_ONTann.543.1"; cov "5.770732"; FPKM "0.470743"; TPM "0.529172";
Z	StringTie	exon	4133583	4133992	1000	+	.	gene_id "GRCg6a_ONTann.543"; transcript_id "GRCg6a_ONTann.543.1"; exon_number "1"; cov "5.770732";
Z	StringTie	transcript	4133917	4134993	1000	-	.	gene_id "GRCg6a_ONTann.544"; transcript_id "GRCg6a_ONTann.544.1"; cov "6.637884"; FPKM "0.541481"; TPM "0.608689";
Z	StringTie	exon	4133917	4134993	1000	-	.	gene_id "GRCg6a_ONTann.544"; transcript_id "GRCg6a_ONTann.544.1"; exon_number "1"; cov "6.637884";
Z	StringTie	transcript	4147088	4151055	1000	-	.	gene_id "GRCg6a_ONTann.545"; transcript_id "GRCg6a_ONTann.545.1"; cov "6.751008"; FPKM "0.550709"; TPM "0.619062";
Z	StringTie	exon	4147088	4151055	1000	-	.	gene_id "GRCg6a_ONTann.545"; transcript_id "GRCg6a_ONTann.545.1"; exon_number "1"; cov "6.751008";
Z	StringTie	transcript	4166047	4166515	1000	-	.	gene_id "GRCg6a_ONTann.546"; transcript_id "GRCg6a_ONTann.546.1"; cov "22.449894"; FPKM "1.831334"; TPM "2.058638";
Z	StringTie	exon	4166047	4166515	1000	-	.	gene_id "GRCg6a_ONTann.546"; transcript_id "GRCg6a_ONTann.546.1"; exon_number "1"; cov "22.449894";
Z	StringTie	transcript	4193086	4193946	1000	-	.	gene_id "GRCg6a_ONTann.547"; transcript_id "GRCg6a_ONTann.547.1"; cov "9.324041"; FPKM "0.760602"; TPM "0.855008";
Z	StringTie	exon	4193086	4193946	1000	-	.	gene_id "GRCg6a_ONTann.547"; transcript_id "GRCg6a_ONTann.547.1"; exon_number "1"; cov "9.324041";
Z	StringTie	transcript	7940896	7943849	1000	-	.	gene_id "GRCg6a_ONTann.551"; transcript_id "GRCg6a_ONTann.551.1"; reference_id "ENSGALT00000071115"; ref_gene_id "ENSGALG00000028996"; ref_gene_name "SIGMAR1"; cov "50.377628"; FPKM "4.109520"; TPM "4.619591";
Z	StringTie	exon	7940896	7941062	1000	-	.	gene_id "GRCg6a_ONTann.551"; transcript_id "GRCg6a_ONTann.551.1"; exon_number "1"; reference_id "ENSGALT00000071115"; ref_gene_id "ENSGALG00000028996"; ref_gene_name "SIGMAR1"; cov "56.183361";
Z	StringTie	exon	7942807	7942899	1000	-	.	gene_id "GRCg6a_ONTann.551"; transcript_id "GRCg6a_ONTann.551.1"; exon_number "2"; reference_id "ENSGALT00000071115"; ref_gene_id "ENSGALG00000028996"; ref_gene_name "SIGMAR1"; cov "59.344597";
Z	StringTie	exon	7943025	7943225	1000	-	.	gene_id "GRCg6a_ONTann.551"; transcript_id "GRCg6a_ONTann.551.1"; exon_number "3"; reference_id "ENSGALT00000071115"; ref_gene_id "ENSGALG00000028996"; ref_gene_name "SIGMAR1"; cov "62.401966";
Z	StringTie	exon	7943651	7943849	1000	-	.	gene_id "GRCg6a_ONTann.551"; transcript_id "GRCg6a_ONTann.551.1"; exon_number "4"; reference_id "ENSGALT00000071115"; ref_gene_id "ENSGALG00000028996"; ref_gene_name "SIGMAR1"; cov "29.169687";
Z	StringTie	transcript	7941555	7943849	1000	-	.	gene_id "GRCg6a_ONTann.551"; transcript_id "GRCg6a_ONTann.551.2"; reference_id "ENSGALT00000046016"; ref_gene_id "ENSGALG00000028996"; ref_gene_name "SIGMAR1"; cov "41.851624"; FPKM "3.414017"; TPM "3.837762";
Z	StringTie	exon	7941555	7942534	1000	-	.	gene_id "GRCg6a_ONTann.551"; transcript_id "GRCg6a_ONTann.551.2"; exon_number "1"; reference_id "ENSGALT00000046016"; ref_gene_id "ENSGALG00000028996"; ref_gene_name "SIGMAR1"; cov "50.676437";
Z	StringTie	exon	7942807	7942899	1000	-	.	gene_id "GRCg6a_ONTann.551"; transcript_id "GRCg6a_ONTann.551.2"; exon_number "2"; reference_id "ENSGALT00000046016"; ref_gene_id "ENSGALG00000028996"; ref_gene_name "SIGMAR1"; cov "29.555042";
Z	StringTie	exon	7943025	7943225	1000	-	.	gene_id "GRCg6a_ONTann.551"; transcript_id "GRCg6a_ONTann.551.2"; exon_number "3"; reference_id "ENSGALT00000046016"; ref_gene_id "ENSGALG00000028996"; ref_gene_name "SIGMAR1"; cov "21.533836";
Z	StringTie	exon	7943651	7943849	1000	-	.	gene_id "GRCg6a_ONTann.551"; transcript_id "GRCg6a_ONTann.551.2"; exon_number "4"; reference_id "ENSGALT00000046016"; ref_gene_id "ENSGALG00000028996"; ref_gene_name "SIGMAR1"; cov "8.617155";
Z	StringTie	transcript	7943958	7948295	1000	+	.	gene_id "GRCg6a_ONTann.552"; transcript_id "GRCg6a_ONTann.552.1"; cov "14.877612"; FPKM "1.213631"; TPM "1.364266";
Z	StringTie	exon	7943958	7944028	1000	+	.	gene_id "GRCg6a_ONTann.552"; transcript_id "GRCg6a_ONTann.552.1"; exon_number "1"; cov "1.456740";
Z	StringTie	exon	7944551	7944720	1000	+	.	gene_id "GRCg6a_ONTann.552"; transcript_id "GRCg6a_ONTann.552.1"; exon_number "2"; cov "1.000000";
Z	StringTie	exon	7944801	7944876	1000	+	.	gene_id "GRCg6a_ONTann.552"; transcript_id "GRCg6a_ONTann.552.1"; exon_number "3"; cov "2.105263";
Z	StringTie	exon	7945105	7945509	1000	+	.	gene_id "GRCg6a_ONTann.552"; transcript_id "GRCg6a_ONTann.552.1"; exon_number "4"; cov "5.486937";
Z	StringTie	exon	7945786	7945908	1000	+	.	gene_id "GRCg6a_ONTann.552"; transcript_id "GRCg6a_ONTann.552.1"; exon_number "5"; cov "17.274944";
Z	StringTie	exon	7945985	7946117	1000	+	.	gene_id "GRCg6a_ONTann.552"; transcript_id "GRCg6a_ONTann.552.1"; exon_number "6"; cov "21.872757";
Z	StringTie	exon	7946301	7946384	1000	+	.	gene_id "GRCg6a_ONTann.552"; transcript_id "GRCg6a_ONTann.552.1"; exon_number "7"; cov "25.793652";
Z	StringTie	exon	7946458	7946612	1000	+	.	gene_id "GRCg6a_ONTann.552"; transcript_id "GRCg6a_ONTann.552.1"; exon_number "8"; cov "28.781782";
Z	StringTie	exon	7946699	7947155	1000	+	.	gene_id "GRCg6a_ONTann.552"; transcript_id "GRCg6a_ONTann.552.1"; exon_number "9"; cov "31.185057";
Z	StringTie	exon	7947876	7948295	1000	+	.	gene_id "GRCg6a_ONTann.552"; transcript_id "GRCg6a_ONTann.552.1"; exon_number "10"; cov "6.154233";
Z	StringTie	transcript	7943958	7948295	1000	+	.	gene_id "GRCg6a_ONTann.552"; transcript_id "GRCg6a_ONTann.552.2"; cov "5.203624"; FPKM "0.424482"; TPM "0.477168";
Z	StringTie	exon	7943958	7944028	1000	+	.	gene_id "GRCg6a_ONTann.552"; transcript_id "GRCg6a_ONTann.552.2"; exon_number "1"; cov "0.818913";
Z	StringTie	exon	7944801	7944876	1000	+	.	gene_id "GRCg6a_ONTann.552"; transcript_id "GRCg6a_ONTann.552.2"; exon_number "2"; cov "1.052632";
Z	StringTie	exon	7945105	7945234	1000	+	.	gene_id "GRCg6a_ONTann.552"; transcript_id "GRCg6a_ONTann.552.2"; exon_number "3"; cov "1.142857";
Z	StringTie	exon	7945453	7945509	1000	+	.	gene_id "GRCg6a_ONTann.552"; transcript_id "GRCg6a_ONTann.552.2"; exon_number "4"; cov "0.933333";
Z	StringTie	exon	7945786	7945908	1000	+	.	gene_id "GRCg6a_ONTann.552"; transcript_id "GRCg6a_ONTann.552.2"; exon_number "5"; cov "0.959719";
Z	StringTie	exon	7945985	7946117	1000	+	.	gene_id "GRCg6a_ONTann.552"; transcript_id "GRCg6a_ONTann.552.2"; exon_number "6"; cov "0.994216";
Z	StringTie	exon	7946301	7946384	1000	+	.	gene_id "GRCg6a_ONTann.552"; transcript_id "GRCg6a_ONTann.552.2"; exon_number "7"; cov "0.992064";
Z	StringTie	exon	7946458	7946612	1000	+	.	gene_id "GRCg6a_ONTann.552"; transcript_id "GRCg6a_ONTann.552.2"; exon_number "8"; cov "0.959393";
Z	StringTie	exon	7946699	7948295	1000	+	.	gene_id "GRCg6a_ONTann.552"; transcript_id "GRCg6a_ONTann.552.2"; exon_number "9"; cov "7.389956";
Z	StringTie	transcript	7909078	7910846	1000	-	.	gene_id "GRCg6a_ONTann.553"; transcript_id "GRCg6a_ONTann.553.1"; cov "300.880524"; FPKM "24.544117"; TPM "27.590517";
Z	StringTie	exon	7909078	7910384	1000	-	.	gene_id "GRCg6a_ONTann.553"; transcript_id "GRCg6a_ONTann.553.1"; exon_number "1"; cov "307.592682";
Z	StringTie	exon	7910587	7910846	1000	-	.	gene_id "GRCg6a_ONTann.553"; transcript_id "GRCg6a_ONTann.553.1"; exon_number "2"; cov "267.139099";
Z	StringTie	transcript	7909078	7911236	1000	-	.	gene_id "GRCg6a_ONTann.553"; transcript_id "GRCg6a_ONTann.553.2"; reference_id "ENSGALT00000093945"; ref_gene_id "ENSGALG00000038723"; ref_gene_name "RPP25L"; cov "26.749811"; FPKM "2.182097"; TPM "2.452938";
Z	StringTie	exon	7909078	7910384	1000	-	.	gene_id "GRCg6a_ONTann.553"; transcript_id "GRCg6a_ONTann.553.2"; exon_number "1"; reference_id "ENSGALT00000093945"; ref_gene_id "ENSGALG00000038723"; ref_gene_name "RPP25L"; cov "27.116398";
Z	StringTie	exon	7911180	7911236	1000	-	.	gene_id "GRCg6a_ONTann.553"; transcript_id "GRCg6a_ONTann.553.2"; exon_number "2"; reference_id "ENSGALT00000093945"; ref_gene_id "ENSGALG00000038723"; ref_gene_name "RPP25L"; cov "18.344069";
Z	StringTie	transcript	7909078	7911236	1000	-	.	gene_id "GRCg6a_ONTann.553"; transcript_id "GRCg6a_ONTann.553.3"; cov "18.355755"; FPKM "1.497358"; TPM "1.683209";
Z	StringTie	exon	7909078	7910384	1000	-	.	gene_id "GRCg6a_ONTann.553"; transcript_id "GRCg6a_ONTann.553.3"; exon_number "1"; cov "18.351227";
Z	StringTie	exon	7910587	7910680	1000	-	.	gene_id "GRCg6a_ONTann.553"; transcript_id "GRCg6a_ONTann.553.3"; exon_number "2"; cov "20.014894";
Z	StringTie	exon	7911180	7911236	1000	-	.	gene_id "GRCg6a_ONTann.553"; transcript_id "GRCg6a_ONTann.553.3"; exon_number "3"; cov "15.723488";
Z	StringTie	transcript	7914003	7921570	1000	-	.	gene_id "GRCg6a_ONTann.554"; transcript_id "GRCg6a_ONTann.554.1"; cov "3537.412598"; FPKM "288.561951"; TPM "324.378082";
Z	StringTie	exon	7914003	7914449	1000	-	.	gene_id "GRCg6a_ONTann.554"; transcript_id "GRCg6a_ONTann.554.1"; exon_number "1"; cov "3618.513916";
Z	StringTie	exon	7915091	7915150	1000	-	.	gene_id "GRCg6a_ONTann.554"; transcript_id "GRCg6a_ONTann.554.1"; exon_number "2"; cov "3507.820801";
Z	StringTie	exon	7915879	7915937	1000	-	.	gene_id "GRCg6a_ONTann.554"; transcript_id "GRCg6a_ONTann.554.1"; exon_number "3"; cov "3496.099365";
Z	StringTie	exon	7916733	7916816	1000	-	.	gene_id "GRCg6a_ONTann.554"; transcript_id "GRCg6a_ONTann.554.1"; exon_number "4"; cov "3476.602295";
Z	StringTie	exon	7917694	7917780	1000	-	.	gene_id "GRCg6a_ONTann.554"; transcript_id "GRCg6a_ONTann.554.1"; exon_number "5"; cov "3464.006104";
Z	StringTie	exon	7921266	7921350	1000	-	.	gene_id "GRCg6a_ONTann.554"; transcript_id "GRCg6a_ONTann.554.1"; exon_number "6"; cov "3456.073486";
Z	StringTie	exon	7921478	7921570	1000	-	.	gene_id "GRCg6a_ONTann.554"; transcript_id "GRCg6a_ONTann.554.1"; exon_number "7"; cov "3390.842773";
Z	StringTie	transcript	8095875	8102547	1000	+	.	gene_id "GRCg6a_ONTann.556"; transcript_id "GRCg6a_ONTann.556.1"; cov "2.706722"; FPKM "0.220799"; TPM "0.248204";
Z	StringTie	exon	8095875	8096307	1000	+	.	gene_id "GRCg6a_ONTann.556"; transcript_id "GRCg6a_ONTann.556.1"; exon_number "1"; cov "1.855658";
Z	StringTie	exon	8101409	8102547	1000	+	.	gene_id "GRCg6a_ONTann.556"; transcript_id "GRCg6a_ONTann.556.1"; exon_number "2"; cov "3.030261";
Z	StringTie	transcript	8328565	8349086	1000	+	.	gene_id "GRCg6a_ONTann.557"; transcript_id "GRCg6a_ONTann.557.1"; reference_id "ENSGALT00000009397"; ref_gene_id "ENSGALG00000005848"; ref_gene_name "IL11RA"; cov "37.581703"; FPKM "3.065701"; TPM "3.446214";
Z	StringTie	exon	8328565	8328673	1000	+	.	gene_id "GRCg6a_ONTann.557"; transcript_id "GRCg6a_ONTann.557.1"; exon_number "1"; reference_id "ENSGALT00000009397"; ref_gene_id "ENSGALG00000005848"; ref_gene_name "IL11RA"; cov "24.211826";
Z	StringTie	exon	8344926	8345025	1000	+	.	gene_id "GRCg6a_ONTann.557"; transcript_id "GRCg6a_ONTann.557.1"; exon_number "2"; reference_id "ENSGALT00000009397"; ref_gene_id "ENSGALG00000005848"; ref_gene_name "IL11RA"; cov "36.274002";
Z	StringTie	exon	8345209	8345269	1000	+	.	gene_id "GRCg6a_ONTann.557"; transcript_id "GRCg6a_ONTann.557.1"; exon_number "3"; reference_id "ENSGALT00000009397"; ref_gene_id "ENSGALG00000005848"; ref_gene_name "IL11RA"; cov "37.014828";
Z	StringTie	exon	8345435	8345601	1000	+	.	gene_id "GRCg6a_ONTann.557"; transcript_id "GRCg6a_ONTann.557.1"; exon_number "4"; reference_id "ENSGALT00000009397"; ref_gene_id "ENSGALG00000005848"; ref_gene_name "IL11RA"; cov "35.777363";
Z	StringTie	exon	8345743	8345857	1000	+	.	gene_id "GRCg6a_ONTann.557"; transcript_id "GRCg6a_ONTann.557.1"; exon_number "5"; reference_id "ENSGALT00000009397"; ref_gene_id "ENSGALG00000005848"; ref_gene_name "IL11RA"; cov "36.898125";
Z	StringTie	exon	8346712	8346744	1000	+	.	gene_id "GRCg6a_ONTann.557"; transcript_id "GRCg6a_ONTann.557.1"; exon_number "6"; reference_id "ENSGALT00000009397"; ref_gene_id "ENSGALG00000005848"; ref_gene_name "IL11RA"; cov "36.986774";
Z	StringTie	exon	8346984	8347147	1000	+	.	gene_id "GRCg6a_ONTann.557"; transcript_id "GRCg6a_ONTann.557.1"; exon_number "7"; reference_id "ENSGALT00000009397"; ref_gene_id "ENSGALG00000005848"; ref_gene_name "IL11RA"; cov "35.742775";
Z	StringTie	exon	8347246	8347409	1000	+	.	gene_id "GRCg6a_ONTann.557"; transcript_id "GRCg6a_ONTann.557.1"; exon_number "8"; reference_id "ENSGALT00000009397"; ref_gene_id "ENSGALG00000005848"; ref_gene_name "IL11RA"; cov "36.871052";
Z	StringTie	exon	8347495	8347636	1000	+	.	gene_id "GRCg6a_ONTann.557"; transcript_id "GRCg6a_ONTann.557.1"; exon_number "9"; reference_id "ENSGALT00000009397"; ref_gene_id "ENSGALG00000005848"; ref_gene_name "IL11RA"; cov "41.808350";
Z	StringTie	exon	8347979	8348074	1000	+	.	gene_id "GRCg6a_ONTann.557"; transcript_id "GRCg6a_ONTann.557.1"; exon_number "10"; reference_id "ENSGALT00000009397"; ref_gene_id "ENSGALG00000005848"; ref_gene_name "IL11RA"; cov "42.999996";
Z	StringTie	exon	8348173	8348272	1000	+	.	gene_id "GRCg6a_ONTann.557"; transcript_id "GRCg6a_ONTann.557.1"; exon_number "11"; reference_id "ENSGALT00000009397"; ref_gene_id "ENSGALG00000005848"; ref_gene_name "IL11RA"; cov "42.435745";
Z	StringTie	exon	8348458	8348540	1000	+	.	gene_id "GRCg6a_ONTann.557"; transcript_id "GRCg6a_ONTann.557.1"; exon_number "12"; reference_id "ENSGALT00000009397"; ref_gene_id "ENSGALG00000005848"; ref_gene_name "IL11RA"; cov "43.462498";
Z	StringTie	exon	8348632	8349086	1000	+	.	gene_id "GRCg6a_ONTann.557"; transcript_id "GRCg6a_ONTann.557.1"; exon_number "13"; reference_id "ENSGALT00000009397"; ref_gene_id "ENSGALG00000005848"; ref_gene_name "IL11RA"; cov "38.360924";
Z	StringTie	transcript	8340817	8349075	1000	+	.	gene_id "GRCg6a_ONTann.557"; transcript_id "GRCg6a_ONTann.557.3"; reference_id "ENSGALT00000052166"; ref_gene_id "ENSGALG00000005848"; ref_gene_name "IL11RA"; cov "12.995193"; FPKM "1.060074"; TPM "1.191649";
Z	StringTie	exon	8340817	8340938	1000	+	.	gene_id "GRCg6a_ONTann.557"; transcript_id "GRCg6a_ONTann.557.3"; exon_number "1"; reference_id "ENSGALT00000052166"; ref_gene_id "ENSGALG00000005848"; ref_gene_name "IL11RA"; cov "10.740983";
Z	StringTie	exon	8344926	8345025	1000	+	.	gene_id "GRCg6a_ONTann.557"; transcript_id "GRCg6a_ONTann.557.3"; exon_number "2"; reference_id "ENSGALT00000052166"; ref_gene_id "ENSGALG00000005848"; ref_gene_name "IL11RA"; cov "13.109830";
Z	StringTie	exon	8345209	8345269	1000	+	.	gene_id "GRCg6a_ONTann.557"; transcript_id "GRCg6a_ONTann.557.3"; exon_number "3"; reference_id "ENSGALT00000052166"; ref_gene_id "ENSGALG00000005848"; ref_gene_name "IL11RA"; cov "13.406779";
Z	StringTie	exon	8345435	8345601	1000	+	.	gene_id "GRCg6a_ONTann.557"; transcript_id "GRCg6a_ONTann.557.3"; exon_number "4"; reference_id "ENSGALT00000052166"; ref_gene_id "ENSGALG00000005848"; ref_gene_name "IL11RA"; cov "12.910760";
Z	StringTie	exon	8345743	8345857	1000	+	.	gene_id "GRCg6a_ONTann.557"; transcript_id "GRCg6a_ONTann.557.3"; exon_number "5"; reference_id "ENSGALT00000052166"; ref_gene_id "ENSGALG00000005848"; ref_gene_name "IL11RA"; cov "13.359999";
Z	StringTie	exon	8346712	8346744	1000	+	.	gene_id "GRCg6a_ONTann.557"; transcript_id "GRCg6a_ONTann.557.3"; exon_number "6"; reference_id "ENSGALT00000052166"; ref_gene_id "ENSGALG00000005848"; ref_gene_name "IL11RA"; cov "13.395534";
Z	StringTie	exon	8346984	8347147	1000	+	.	gene_id "GRCg6a_ONTann.557"; transcript_id "GRCg6a_ONTann.557.3"; exon_number "7"; reference_id "ENSGALT00000052166"; ref_gene_id "ENSGALG00000005848"; ref_gene_name "IL11RA"; cov "12.896895";
Z	StringTie	exon	8347246	8347409	1000	+	.	gene_id "GRCg6a_ONTann.557"; transcript_id "GRCg6a_ONTann.557.3"; exon_number "8"; reference_id "ENSGALT00000052166"; ref_gene_id "ENSGALG00000005848"; ref_gene_name "IL11RA"; cov "13.972024";
Z	StringTie	exon	8347495	8347636	1000	+	.	gene_id "GRCg6a_ONTann.557"; transcript_id "GRCg6a_ONTann.557.3"; exon_number "9"; reference_id "ENSGALT00000052166"; ref_gene_id "ENSGALG00000005848"; ref_gene_name "IL11RA"; cov "13.581314";
Z	StringTie	exon	8347979	8348074	1000	+	.	gene_id "GRCg6a_ONTann.557"; transcript_id "GRCg6a_ONTann.557.3"; exon_number "10"; reference_id "ENSGALT00000052166"; ref_gene_id "ENSGALG00000005848"; ref_gene_name "IL11RA"; cov "14.000000";
Z	StringTie	exon	8348173	8348272	1000	+	.	gene_id "GRCg6a_ONTann.557"; transcript_id "GRCg6a_ONTann.557.3"; exon_number "11"; reference_id "ENSGALT00000052166"; ref_gene_id "ENSGALG00000005848"; ref_gene_name "IL11RA"; cov "13.801749";
Z	StringTie	exon	8348458	8348540	1000	+	.	gene_id "GRCg6a_ONTann.557"; transcript_id "GRCg6a_ONTann.557.3"; exon_number "12"; reference_id "ENSGALT00000052166"; ref_gene_id "ENSGALG00000005848"; ref_gene_name "IL11RA"; cov "14.162499";
Z	StringTie	exon	8348632	8349075	1000	+	.	gene_id "GRCg6a_ONTann.557"; transcript_id "GRCg6a_ONTann.557.3"; exon_number "13"; reference_id "ENSGALT00000052166"; ref_gene_id "ENSGALG00000005848"; ref_gene_name "IL11RA"; cov "12.310659";
Z	StringTie	transcript	2542105	2542418	1000	+	.	gene_id "GRCg6a_ONTann.558"; transcript_id "GRCg6a_ONTann.558.1"; cov "8.114650"; FPKM "0.661947"; TPM "0.744107";
[truncated: 293,979 more rows]
