# Supplementary material for: Prediction of transcript isoforms in 19 chicken tissues by Oxford Nanopore long-read sequencing
Source: Front Genet. 2022 Oct 3;13:997460. doi: 10.3389/fgene.2022.997460 (PMC9561881; doi:10.3389/fgene.2022.997460)
Supplement: Supplementary file 5 [file Table6.xlsx]

## Sheet: GO_biology_process_tissue_speci
Tissue	GO term name (ID)	Fold Enrichment	P value	FDR
Adipose	somatostatin signaling pathway (GO:0038170)	> 100	6.66e-09	2.09e-05
Adipose	somatostatin receptor signaling pathway (GO:0038169)	> 100	6.66e-09	1.74e-05
Adipose	vestibulocochlear nerve structural organization (GO:0021649)	> 100	0.00036	0.0376
Adipose	dorsal root ganglion morphogenesis (GO:1904835)	> 100	0.00036	0.0373
Adipose	ganglion morphogenesis (GO:0061552)	> 100	0.00036	0.0371
Adipose	monoacylglycerol biosynthetic process (GO:0006640)	72.62	1.13e-06	0.000377
Adipose	G protein-coupled adenosine receptor signaling pathway (GO:0001973)	70.61	5.16e-08	3.67e-05
Adipose	G protein-coupled purinergic receptor signaling pathway (GO:0035588)	70.61	5.16e-08	3.51e-05
Adipose	positive regulation of sequestering of triglyceride (GO:0010890)	70.61	5.16e-08	3.37e-05
Adipose	peptide antigen assembly with MHC class II protein complex (GO:0002503)	47.66	1.39e-08	2.42e-05
Adipose	MHC class II protein complex assembly (GO:0002399)	47.66	1.39e-08	2.18e-05
Adipose	diacylglycerol biosynthetic process (GO:0006651)	47.66	7.36e-05	0.0102
Adipose	regulation of sequestering of triglyceride (GO:0010889)	42.36	3.84e-07	0.000154
Adipose	peptide antigen assembly with MHC protein complex (GO:0002501)	38.13	4.17e-08	3.63e-05
Adipose	vestibulocochlear nerve development (GO:0021562)	38.13	0.000126	0.0161
Adipose	MHC protein complex assembly (GO:0002396)	38.13	4.17e-08	3.44e-05
Adipose	monoacylglycerol metabolic process (GO:0046462)	36.31	1.01e-05	0.00216
Adipose	negative regulation of adenylate cyclase-activating G protein-coupled receptor signaling pathway (GO:0106072)	34.66	0.00016	0.0197
Adipose	spinal cord association neuron differentiation (GO:0021527)	31.77	0.000198	0.0237
Adipose	somite rostral/caudal axis specification (GO:0032525)	31.77	0.000198	0.0235
Adipose	hyaluronan metabolic process (GO:0030212)	27.63	2.32e-06	0.000726
Adipose	regulation of adenylate cyclase-activating G protein-coupled receptor signaling pathway (GO:0106070)	27.23	0.000293	0.0319
Adipose	positive regulation of lipid storage (GO:0010884)	26.48	2.78e-06	0.000838
Adipose	regulation of presynapse assembly (GO:1905606)	26.17	2.79e-08	3.12e-05
Adipose	regulation of presynapse organization (GO:0099174)	26.17	2.79e-08	2.92e-05
Adipose	triglyceride biosynthetic process (GO:0019432)	25.42	3.37e-05	0.00561
Adipose	glycerol metabolic process (GO:0006071)	25.42	3.37e-05	0.00555
Adipose	antigen processing and presentation of exogenous peptide antigen via MHC class II (GO:0019886)	25.42	3.31e-07	0.00014
Adipose	positive regulation of cell migration involved in sprouting angiogenesis (GO:0090050)	24.21	3.98e-05	0.00637
Adipose	antigen processing and presentation of peptide antigen via MHC class II (GO:0002495)	23.83	4.63e-07	0.000169
Adipose	negative regulation of lipase activity (GO:0060192)	23.83	0.000413	0.0407
Adipose	lipid droplet organization (GO:0034389)	23.83	4.63e-07	0.000165
Adipose	activin receptor signaling pathway (GO:0032924)	23.54	4.63e-06	0.00119
Adipose	acylglycerol biosynthetic process (GO:0046463)	23.54	4.63e-06	0.00117
Adipose	neutral lipid biosynthetic process (GO:0046460)	23.54	4.63e-06	0.00115
Adipose	alditol metabolic process (GO:0019400)	23.11	4.68e-05	0.00712
Adipose	antigen processing and presentation of peptide or polysaccharide antigen via MHC class II (GO:0002504)	22.43	6.36e-07	0.000221
Adipose	lipid storage (GO:0019915)	22.24	7.51e-08	4.2e-05
Adipose	purinergic nucleotide receptor signaling pathway (GO:0035590)	21.18	7.32e-06	0.00164
Adipose	fatty acid transport (GO:0015908)	20.89	2.73e-12	4.28e-08
Adipose	immunoglobulin production involved in immunoglobulin-mediated immune response (GO:0002381)	18.16	1.93e-06	0.00063
Adipose	pharyngeal system development (GO:0060037)	17.53	0.000123	0.0158
Adipose	regulation of cell migration involved in sprouting angiogenesis (GO:0090049)	16.72	2.06e-05	0.00376
Adipose	G protein-coupled receptor signaling pathway, coupled to cyclic nucleotide second messenger (GO:0007187)	15.18	1.26e-07	5.96e-05
Adipose	cellular response to glucocorticoid stimulus (GO:0071385)	14.12	7.29e-06	0.00166
Adipose	antigen processing and presentation of exogenous peptide antigen (GO:0002478)	13.86	8.03e-06	0.00177
Adipose	neuropeptide signaling pathway (GO:0007218)	13.62	2.55e-10	1.33e-06
Adipose	cellular response to estradiol stimulus (GO:0071392)	12.71	0.000381	0.0383
Adipose	regulation of lipid storage (GO:0010883)	12.46	7.55e-05	0.0104
Adipose	positive regulation of synapse assembly (GO:0051965)	12.3	1.51e-05	0.00293
Adipose	cellular response to corticosteroid stimulus (GO:0071384)	11.91	1.79e-05	0.00342
Adipose	positive regulation of blood vessel endothelial cell migration (GO:0043536)	11.77	9.71e-05	0.0128
Adipose	adenylate cyclase-inhibiting G protein-coupled receptor signaling pathway (GO:0007193)	11.55	4.25e-06	0.00115
Adipose	antigen processing and presentation of exogenous antigen (GO:0019884)	11.55	2.11e-05	0.00379
Adipose	dorsal/ventral pattern formation (GO:0009953)	10.85	6.25e-06	0.00146
Adipose	antigen processing and presentation of peptide antigen (GO:0048002)	10.03	4.43e-05	0.00701
Adipose	embryonic pattern specification (GO:0009880)	9.9	4.74e-05	0.00708
Adipose	positive regulation of cell junction assembly (GO:1901890)	9.78	2.77e-06	0.000852
Adipose	regulation of blood vessel endothelial cell migration (GO:0043535)	9.78	1.18e-05	0.00241
Adipose	positive regulation of lipid localization (GO:1905954)	9.24	4.1e-06	0.00115
Adipose	cardiac septum morphogenesis (GO:0060411)	9.21	0.000284	0.0314
Adipose	regulation of synapse assembly (GO:0051963)	8.72	2.37e-05	0.00404
Adipose	outflow tract morphogenesis (GO:0003151)	8.7	0.000364	0.0372
Adipose	positive regulation of epithelial cell migration (GO:0010634)	7.68	4.29e-06	0.00114
Adipose	cerebellum development (GO:0021549)	7.48	0.000205	0.0241
Adipose	segmentation (GO:0035282)	7.48	0.000205	0.024
Adipose	positive regulation of endothelial cell migration (GO:0010595)	7.13	0.000262	0.0295
Adipose	lipid localization (GO:0010876)	7.1	1.74e-11	1.36e-07
Adipose	limbic system development (GO:0021761)	7	0.000288	0.0316
Adipose	metencephalon development (GO:0022037)	6.87	0.000316	0.0337
Adipose	antigen processing and presentation (GO:0019882)	6.87	0.000316	0.0335
Adipose	regulation of cell junction assembly (GO:1901888)	6.39	5.92e-06	0.00141
Adipose	T cell receptor signaling pathway (GO:0050852)	6.3	0.00049	0.0471
Adipose	maintenance of location (GO:0051235)	6.2	6.33e-05	0.00902
Adipose	regulation of epithelial cell migration (GO:0010632)	6.13	2.92e-06	0.000862
Adipose	regulation of lipid localization (GO:1905952)	6.12	6.86e-05	0.0096
Adipose	regulation of endothelial cell migration (GO:0010594)	6.02	7.74e-05	0.0105
Adipose	axonogenesis (GO:0007409)	5.81	3.06e-08	3e-05
Adipose	organic acid transport (GO:0015849)	5.67	2.23e-06	0.000712
Adipose	lipid homeostasis (GO:0055088)	5.56	0.000346	0.0364
Adipose	lipid transport (GO:0006869)	5.51	4.3e-07	0.000169
Adipose	axon guidance (GO:0007411)	5.43	2.28e-05	0.00401
Adipose	neuron projection guidance (GO:0097485)	5.41	2.36e-05	0.00406
Adipose	negative regulation of hydrolase activity (GO:0051346)	5.3	2.66e-07	0.000116
Adipose	central nervous system neuron differentiation (GO:0021953)	5.26	0.000474	0.0461
Adipose	axon development (GO:0061564)	5.23	1.23e-07	6.03e-05
Adipose	positive regulation of nervous system development (GO:0051962)	5.22	1.27e-05	0.00255
Adipose	cell morphogenesis involved in neuron differentiation (GO:0048667)	5.12	6.48e-08	3.91e-05
Adipose	negative regulation of peptidase activity (GO:0010466)	4.98	4.59e-05	0.00713
Adipose	neuron projection morphogenesis (GO:0048812)	4.95	4.22e-08	3.31e-05
Adipose	adenylate cyclase-modulating G protein-coupled receptor signaling pathway (GO:0007188)	4.93	0.00012	0.0155
Adipose	plasma membrane bounded cell projection morphogenesis (GO:0120039)	4.91	4.79e-08	3.57e-05
Adipose	cell projection morphogenesis (GO:0048858)	4.87	5.42e-08	3.4e-05
Adipose	regulation of synapse organization (GO:0050807)	4.86	0.000313	0.0336
Adipose	regulation of synapse structure or activity (GO:0050803)	4.73	0.000376	0.0382
Adipose	cell part morphogenesis (GO:0032990)	4.68	9.61e-08	5.19e-05
Adipose	regionalization (GO:0003002)	4.49	2.17e-05	0.00387
Adipose	response to growth factor (GO:0070848)	4.44	4.57e-07	0.000175
Adipose	forebrain development (GO:0030900)	4.35	1.35e-05	0.00267
Adipose	cell morphogenesis involved in differentiation (GO:0000904)	4.28	3.46e-07	0.000143
Adipose	neuron projection development (GO:0031175)	4.26	1.63e-08	2.12e-05
Adipose	cellular response to growth factor stimulus (GO:0071363)	4.17	4.63e-06	0.00113
Adipose	cellular component morphogenesis (GO:0032989)	4.15	2.5e-07	0.000112
Adipose	negative regulation of proteolysis (GO:0045861)	4.06	0.000113	0.0147
Adipose	neuron development (GO:0048666)	3.88	9.56e-09	2.14e-05
Adipose	growth (GO:0040007)	3.71	0.000244	0.0279
Adipose	developmental growth (GO:0048589)	3.71	0.000244	0.0277
Adipose	cell morphogenesis (GO:0000902)	3.71	6.69e-07	0.000228
Adipose	pattern specification process (GO:0007389)	3.65	7.8e-05	0.0105
Adipose	neuron differentiation (GO:0030182)	3.5	1e-08	1.97e-05
Adipose	regulation of nervous system development (GO:0051960)	3.49	0.000219	0.0255
Adipose	negative regulation of cell population proliferation (GO:0008285)	3.4	4.47e-06	0.00117
Adipose	positive regulation of cell migration (GO:0030335)	3.38	9e-05	0.0119
Adipose	positive regulation of cellular component movement (GO:0051272)	3.38	5.05e-05	0.00733
Adipose	positive regulation of cellular component biogenesis (GO:0044089)	3.32	0.00019	0.023
Adipose	generation of neurons (GO:0048699)	3.29	3.5e-08	3.23e-05
Adipose	lipid biosynthetic process (GO:0008610)	3.29	6.86e-05	0.00969
Adipose	positive regulation of cell motility (GO:2000147)	3.24	0.000142	0.0179
Adipose	positive regulation of locomotion (GO:0040017)	3.14	0.000189	0.023
Adipose	neurogenesis (GO:0022008)	3.01	1.23e-07	6.2e-05
Adipose	negative regulation of catalytic activity (GO:0043086)	2.97	4.65e-05	0.00715
Adipose	regulation of secretion (GO:0051046)	2.91	0.00041	0.0409
Adipose	regulation of cell migration (GO:0030334)	2.91	1.4e-05	0.00274
Adipose	regulation of locomotion (GO:0040012)	2.86	6.68e-06	0.00154
Adipose	plasma membrane bounded cell projection organization (GO:0120036)	2.82	5.32e-06	0.00128
Adipose	positive regulation of multicellular organismal process (GO:0051240)	2.81	6.95e-08	4.04e-05
Adipose	regulation of cellular component movement (GO:0051270)	2.78	1.07e-05	0.00224
Adipose	regulation of cell motility (GO:2000145)	2.73	3.38e-05	0.00552
Adipose	cell projection organization (GO:0030030)	2.7	1.1e-05	0.00227
Adipose	positive regulation of cellular component organization (GO:0051130)	2.67	3.07e-05	0.00518
Adipose	nervous system development (GO:0007399)	2.63	3.13e-09	1.23e-05
Adipose	cellular response to endogenous stimulus (GO:0071495)	2.59	4.71e-05	0.0071
Adipose	negative regulation of molecular function (GO:0044092)	2.56	3.76e-05	0.00608
Adipose	regulation of hydrolase activity (GO:0051336)	2.54	0.000143	0.018
Adipose	cellular lipid metabolic process (GO:0044255)	2.48	0.000412	0.0409
Adipose	regulation of cell population proliferation (GO:0042127)	2.45	3.3e-06	0.000959
Adipose	cell development (GO:0048468)	2.44	3.42e-06	0.000973
Adipose	positive regulation of developmental process (GO:0051094)	2.42	6.19e-05	0.0089
Adipose	regulation of multicellular organismal process (GO:0051239)	2.29	1.74e-08	2.09e-05
Adipose	response to endogenous stimulus (GO:0009719)	2.28	0.000164	0.0201
Adipose	anatomical structure morphogenesis (GO:0009653)	2.15	8.38e-06	0.00182
Adipose	system development (GO:0048731)	2.05	1.45e-08	2.06e-05
Adipose	regulation of localization (GO:0032879)	2.02	4.22e-06	0.00116
Adipose	cellular response to organic substance (GO:0071310)	2.02	0.000154	0.0191
Adipose	multicellular organism development (GO:0007275)	1.91	1.07e-07	5.61e-05
Adipose	regulation of developmental process (GO:0050793)	1.86	0.000232	0.0267
Adipose	regulation of catalytic activity (GO:0050790)	1.83	0.000483	0.0468
Adipose	response to organic substance (GO:0010033)	1.8	0.000377	0.0381
Adipose	cell differentiation (GO:0030154)	1.78	4.54e-05	0.00712
Adipose	cellular developmental process (GO:0048869)	1.77	4.86e-05	0.00712
Adipose	anatomical structure development (GO:0048856)	1.77	1.88e-07	8.66e-05
Adipose	negative regulation of metabolic process (GO:0009892)	1.76	0.000284	0.0315
Adipose	developmental process (GO:0032502)	1.69	4.61e-07	0.000172
Adipose	negative regulation of cellular process (GO:0048523)	1.67	1.02e-05	0.00216
Adipose	negative regulation of biological process (GO:0048519)	1.61	1.82e-05	0.00343
Adipose	positive regulation of biological process (GO:0048518)	1.52	2.33e-05	0.00405
Adipose	positive regulation of cellular process (GO:0048522)	1.48	0.000283	0.0317
Adipose	multicellular organismal process (GO:0032501)	1.47	8.51e-05	0.0114
Adipose	biological regulation (GO:0065007)	1.25	4.8e-05	0.00709
Adipose	regulation of cellular process (GO:0050794)	1.25	0.000457	0.0447
Adipose	regulation of biological process (GO:0050789)	1.25	0.000312	0.0338
Adipose	biological_process (GO:0008150)	1.12	1.9e-05	0.00351
Adipose	Unclassified (UNCLASSIFIED)	0.23	1.9e-05	0.00355
BrainCorte	regulation of trans-synaptic signaling (GO:0099177)	6.74	1.46e-36	1.14e-32
BrainCorte	modulation of chemical synaptic transmission (GO:0050804)	6.76	1.27e-36	1.98e-32
BrainCorte	signaling (GO:0023052)	1.92	2.59e-30	1.36e-26
BrainCorte	cell communication (GO:0007154)	1.9	1.07e-29	4.18e-26
Cerebellum	synaptic signaling (GO:0099536)	5.02	2.68e-28	2.1e-24
Cerebellum	trans-synaptic signaling (GO:0099537)	5.24	1.38e-28	2.16e-24
BrainCorte	synaptic signaling (GO:0099536)	5.53	2.54e-27	6.62e-24
BrainCorte	trans-synaptic signaling (GO:0099537)	5.75	2.48e-27	7.76e-24
Cerebellum	anterograde trans-synaptic signaling (GO:0098916)	5.18	8.36e-27	3.27e-23
Cerebellum	chemical synaptic transmission (GO:0007268)	5.18	8.36e-27	4.37e-23
BrainCorte	anterograde trans-synaptic signaling (GO:0098916)	5.72	5.44e-26	1.07e-22
BrainCorte	chemical synaptic transmission (GO:0007268)	5.72	5.44e-26	1.22e-22
BrainCorte	regulation of localization (GO:0032879)	2.28	1.55e-24	2.69e-21
BrainCorte	regulation of transport (GO:0051049)	2.71	8.49e-24	1.33e-20
BrainCorte	localization (GO:0051179)	1.8	1.99e-23	2.83e-20
BrainCorte	cell-cell signaling (GO:0007267)	3.32	3.58e-23	4.67e-20
BrainCorte	nervous system development (GO:0007399)	2.46	3.03e-22	3.65e-19
Cerebellum	regulation of membrane potential (GO:0042391)	4.55	3.17e-22	9.93e-19
BrainCorte	regulation of biological quality (GO:0065008)	1.97	1.06e-21	1.19e-18
Cerebellum	nervous system development (GO:0007399)	2.27	5.77e-22	1.51e-18
Cerebellum	cell-cell signaling (GO:0007267)	2.96	6.8e-22	1.52e-18
BrainCorte	transmembrane transport (GO:0055085)	3.01	4.86e-21	5.07e-18
BrainCorte	regulation of cell communication (GO:0010646)	2.02	9.64e-21	9.44e-18
BrainCorte	regulation of ion transport (GO:0043269)	3.84	1.27e-20	1.1e-17
BrainCorte	regulation of signaling (GO:0023051)	2.01	1.24e-20	1.14e-17
BrainCorte	regulation of synaptic plasticity (GO:0048167)	7.5	4.71e-20	3.88e-17
BrainCorte	signal transduction (GO:0007165)	1.77	5.79e-20	4.54e-17
BrainCorte	ion transport (GO:0006811)	2.95	7.08e-20	5.29e-17
BrainCorte	transport (GO:0006810)	1.91	1.01e-19	7.22e-17
BrainCorte	ion transmembrane transport (GO:0034220)	3.38	1.36e-19	9.3e-17
BrainCorte	establishment of localization (GO:0051234)	1.87	2.52e-19	1.64e-16
Cerebellum	ion transmembrane transport (GO:0034220)	3.08	1.28e-19	2.5e-16
Cerebellum	regulation of biological quality (GO:0065008)	1.8	2.01e-19	3.51e-16
BrainCorte	multicellular organismal process (GO:0032501)	1.59	8.2e-19	5.14e-16
BrainCorte	metal ion transport (GO:0030001)	3.83	1.44e-18	8.68e-16
BrainCorte	adenylate cyclase-modulating G protein-coupled receptor signaling pathway (GO:0007188)	6.34	2.62e-18	1.52e-15
BrainCorte	inorganic ion transmembrane transport (GO:0098660)	3.67	9.88e-18	5.34e-15
BrainCorte	cellular process (GO:0009987)	1.21	9.64e-18	5.4e-15
BrainCorte	cation transport (GO:0006812)	3.28	1.09e-17	5.71e-15
BrainCorte	behavior (GO:0007610)	3.82	2.15e-17	1.08e-14
BrainCorte	regulation of synaptic transmission, glutamatergic (GO:0051966)	12.07	4.74e-17	2.32e-14
Cerebellum	inorganic ion transmembrane transport (GO:0098660)	3.31	1.71e-17	2.68e-14
BrainCorte	regulation of synapse structure or activity (GO:0050803)	6.31	6.07e-17	2.88e-14
BrainCorte	generation of neurons (GO:0048699)	2.86	8.52e-17	3.93e-14
BrainCorte	positive regulation of synaptic transmission (GO:0050806)	8.22	1.65e-16	7.4e-14
BrainCorte	glutamate receptor signaling pathway (GO:0007215)	16.05	2.33e-16	1.02e-13
BrainCorte	neuron development (GO:0048666)	3.18	2.52e-16	1.07e-13
BrainCorte	response to stimulus (GO:0050896)	1.45	2.7e-16	1.12e-13
BrainCorte	multicellular organism development (GO:0007275)	1.76	2.91e-16	1.17e-13
BrainCorte	cation transmembrane transport (GO:0098655)	3.49	5.36e-16	2.1e-13
Cerebellum	cellular process (GO:0009987)	1.18	1.66e-16	2.37e-13
BrainCorte	regulation of cellular process (GO:0050794)	1.31	8.28e-16	3.17e-13
BrainCorte	neuron differentiation (GO:0030182)	2.85	9.8e-16	3.66e-13
Cerebellum	action potential (GO:0001508)	8.41	6.52e-16	8.51e-13
Cerebellum	ion transport (GO:0006811)	2.48	9.03e-16	1.09e-12
Cerebellum	regulation of localization (GO:0032879)	1.86	1.19e-15	1.33e-12
BrainCorte	calcium ion transmembrane transport (GO:0070588)	6.25	4.31e-15	1.57e-12
BrainCorte	regulation of neuronal synaptic plasticity (GO:0048168)	13.23	4.66e-15	1.66e-12
BrainCorte	regulation of biological process (GO:0050789)	1.29	4.85e-15	1.69e-12
Cerebellum	neurotransmitter transport (GO:0006836)	6.93	1.78e-15	1.86e-12
BrainCorte	regulation of synapse organization (GO:0050807)	5.95	5.57e-15	1.9e-12
BrainCorte	calcium ion transport (GO:0006816)	5.5	7e-15	2.33e-12
BrainCorte	neurogenesis (GO:0022008)	2.59	7.81e-15	2.55e-12
Cerebellum	transmembrane transport (GO:0055085)	2.45	2.67e-15	2.62e-12
BrainCorte	cellular response to stimulus (GO:0051716)	1.51	9.48e-15	3.03e-12
Cerebellum	synapse organization (GO:0050808)	4.45	4.35e-15	4.01e-12
BrainCorte	inorganic cation transmembrane transport (GO:0098662)	3.51	1.4e-14	4.4e-12
BrainCorte	system development (GO:0048731)	1.76	2e-14	6.14e-12
BrainCorte	central nervous system development (GO:0007417)	2.75	3.24e-14	9.76e-12
Cerebellum	cell adhesion (GO:0007155)	2.59	1.72e-14	1.49e-11
Cerebellum	modulation of chemical synaptic transmission (GO:0050804)	3.65	2.03e-14	1.68e-11
Cerebellum	regulation of trans-synaptic signaling (GO:0099177)	3.64	2.21e-14	1.73e-11
BrainCorte	cell projection morphogenesis (GO:0048858)	3.77	7.42e-14	2.19e-11
BrainCorte	intracellular signal transduction (GO:0035556)	2.35	7.65e-14	2.22e-11
Cerebellum	regulation of transport (GO:0051049)	2.1	3e-14	2.24e-11
Cerebellum	multicellular organismal signaling (GO:0035637)	6.94	4.05e-14	2.89e-11
BrainCorte	receptor localization to synapse (GO:0097120)	14.91	1.1e-13	3.14e-11
Cerebellum	inorganic cation transmembrane transport (GO:0098662)	3.13	5.81e-14	3.96e-11
Cerebellum	system development (GO:0048731)	1.66	6.48e-14	4.23e-11
BrainCorte	neuron projection morphogenesis (GO:0048812)	3.75	1.6e-13	4.47e-11
BrainCorte	plasma membrane bounded cell projection morphogenesis (GO:0120039)	3.72	2.12e-13	5.83e-11
BrainCorte	amino acid transport (GO:0006865)	7.74	2.19e-13	5.93e-11
BrainCorte	regulation of neuron projection development (GO:0010975)	3.84	2.71e-13	7.19e-11
BrainCorte	system process (GO:0003008)	2.08	2.86e-13	7.23e-11
BrainCorte	cell part morphogenesis (GO:0032990)	3.62	2.78e-13	7.27e-11
BrainCorte	biological regulation (GO:0065007)	1.25	2.84e-13	7.29e-11
Cerebellum	multicellular organism development (GO:0007275)	1.61	1.43e-13	8.97e-11
Cerebellum	cation transmembrane transport (GO:0098655)	2.94	1.87e-13	1.12e-10
Cerebellum	behavior (GO:0007610)	3.07	2.08e-13	1.21e-10
Cerebellum	cell junction organization (GO:0034330)	3.3	2.59e-13	1.45e-10
BrainCorte	cell morphogenesis (GO:0000902)	3.08	6.88e-13	1.71e-10
Cerebellum	developmental process (GO:0032502)	1.48	3.3e-13	1.78e-10
Cerebellum	cell-cell adhesion (GO:0098609)	3.14	3.54e-13	1.85e-10
Cerebellum	generation of neurons (GO:0048699)	2.39	4.19e-13	2.12e-10
Cerebellum	regulation of ion transmembrane transport (GO:0034765)	3.25	4.67e-13	2.29e-10
BrainCorte	regulation of small GTPase mediated signal transduction (GO:0051056)	4.41	1.16e-12	2.84e-10
Cerebellum	cellular component morphogenesis (GO:0032989)	3.02	6.4e-13	3.04e-10
BrainCorte	G protein-coupled receptor signaling pathway (GO:0007186)	2.44	1.37e-12	3.25e-10
BrainCorte	neuron projection development (GO:0031175)	3.1	1.35e-12	3.26e-10
BrainCorte	regulation of ion transmembrane transport (GO:0034765)	3.5	1.5e-12	3.51e-10
Cerebellum	metal ion transport (GO:0030001)	2.93	8.28e-13	3.82e-10
Cerebellum	localization (GO:0051179)	1.5	8.91e-13	3.99e-10
BrainCorte	protein localization to synapse (GO:0035418)	12.1	1.76e-12	4.07e-10
BrainCorte	cellular component morphogenesis (GO:0032989)	3.24	2.28e-12	5.18e-10
BrainCorte	regulation of membrane potential (GO:0042391)	3.73	2.38e-12	5.33e-10
Cerebellum	signaling (GO:0023052)	1.5	1.23e-12	5.34e-10
BrainCorte	neurotransmitter transport (GO:0006836)	6.8	2.46e-12	5.44e-10
Cerebellum	regulation of transmembrane transport (GO:0034762)	2.99	1.49e-12	6.31e-10
BrainCorte	brain development (GO:0007420)	2.89	2.95e-12	6.42e-10
Cerebellum	signal release from synapse (GO:0099643)	8.08	1.7e-12	6.83e-10
Cerebellum	neurotransmitter secretion (GO:0007269)	8.08	1.7e-12	7.01e-10
Cerebellum	regulation of neurotransmitter levels (GO:0001505)	4.66	1.92e-12	7.52e-10
Cerebellum	regulation of ion transport (GO:0043269)	2.77	2.03e-12	7.76e-10
Cerebellum	transmission of nerve impulse (GO:0019226)	9.92	2.84e-12	1.06e-09
Cerebellum	transport (GO:0006810)	1.61	2.96e-12	1.08e-09
BrainCorte	regulation of cell projection organization (GO:0031344)	3.07	5.4e-12	1.16e-09
BrainCorte	regulation of transmembrane transport (GO:0034762)	3.2	5.97e-12	1.26e-09
BrainCorte	vascular process in circulatory system (GO:0003018)	4.62	6.88e-12	1.44e-09
BrainCorte	regulation of plasma membrane bounded cell projection organization (GO:0120035)	3.09	7.16e-12	1.48e-09
BrainCorte	head development (GO:0060322)	2.77	9.79e-12	1.99e-09
BrainCorte	Unclassified (UNCLASSIFIED)	0.33	1.12e-11	2.22e-09
BrainCorte	biological_process (GO:0008150)	1.1	1.12e-11	2.25e-09
Cerebellum	establishment of localization (GO:0051234)	1.58	6.37e-12	2.27e-09
BrainCorte	learning or memory (GO:0007611)	4.52	1.18e-11	2.32e-09
BrainCorte	regulation of secretion (GO:0051046)	3.08	1.24e-11	2.41e-09
Cerebellum	multicellular organismal process (GO:0032501)	1.4	7.93e-12	2.76e-09
Cerebellum	neuron development (GO:0048666)	2.54	1.01e-11	3.44e-09
Cerebellum	axon guidance (GO:0007411)	4.32	1.24e-11	4.12e-09
Cerebellum	neuron projection guidance (GO:0097485)	4.3	1.37e-11	4.48e-09
Cerebellum	cell communication (GO:0007154)	1.46	1.59e-11	5.09e-09
Cerebellum	neuron differentiation (GO:0030182)	2.34	1.73e-11	5.3e-09
Cerebellum	neurogenesis (GO:0022008)	2.19	1.7e-11	5.33e-09
Cerebellum	anatomical structure development (GO:0048856)	1.48	1.94e-11	5.84e-09
Cerebellum	regulation of signaling (GO:0023051)	1.63	2.07e-11	6.11e-09
BrainCorte	regulation of molecular function (GO:0065009)	1.74	4.45e-11	8.51e-09
Cerebellum	cation transport (GO:0006812)	2.48	3.15e-11	9.15e-09
BrainCorte	regulation of secretion by cell (GO:1903530)	3.12	5.85e-11	1.1e-08
Cerebellum	neuron cell-cell adhesion (GO:0007158)	21	3.97e-11	1.13e-08
BrainCorte	circulatory system process (GO:0003013)	3.28	6.16e-11	1.15e-08
BrainCorte	amino acid transmembrane transport (GO:0003333)	7.79	6.4e-11	1.18e-08
Cerebellum	neuron projection morphogenesis (GO:0048812)	3.09	4.6e-11	1.29e-08
BrainCorte	movement of cell or subcellular component (GO:0006928)	2.17	7.13e-11	1.3e-08
Cerebellum	Unclassified (UNCLASSIFIED)	0.41	5.61e-11	1.52e-08
Cerebellum	biological_process (GO:0008150)	1.09	5.61e-11	1.54e-08
Cerebellum	synaptic vesicle cycle (GO:0099504)	5.85	6.05e-11	1.58e-08
Cerebellum	plasma membrane bounded cell projection morphogenesis (GO:0120039)	3.06	6.03e-11	1.6e-08
BrainCorte	cell morphogenesis involved in neuron differentiation (GO:0048667)	3.48	9.37e-11	1.69e-08
BrainCorte	synapse organization (GO:0050808)	4.1	1.14e-10	2.03e-08
Cerebellum	cell projection morphogenesis (GO:0048858)	3.04	7.88e-11	2.03e-08
Cerebellum	regulation of cell communication (GO:0010646)	1.61	8.09e-11	2.04e-08
Cerebellum	neuronal action potential (GO:0019228)	13.44	8.52e-11	2.12e-08
Cerebellum	cell part morphogenesis (GO:0032990)	2.98	9.11e-11	2.23e-08
Cerebellum	neuron projection development (GO:0031175)	2.68	9.29e-11	2.24e-08
Cerebellum	synapse assembly (GO:0007416)	6.35	9.66e-11	2.29e-08
BrainCorte	axon development (GO:0061564)	3.59	1.37e-10	2.41e-08
Cerebellum	system process (GO:0003008)	1.83	1.06e-10	2.49e-08
BrainCorte	regulation of neurotransmitter receptor activity (GO:0099601)	9.58	1.52e-10	2.62e-08
BrainCorte	sodium ion transport (GO:0006814)	5.21	1.5e-10	2.62e-08
BrainCorte	regulation of cellular component organization (GO:0051128)	1.85	1.88e-10	3.2e-08
BrainCorte	regulation of anatomical structure size (GO:0090066)	3.19	2.28e-10	3.84e-08
Cerebellum	regulation of postsynaptic membrane potential (GO:0060078)	6.51	1.76e-10	4.06e-08
Cerebellum	vesicle-mediated transport in synapse (GO:0099003)	5.45	2.18e-10	4.96e-08
Cerebellum	regulation of nervous system development (GO:0051960)	3.06	2.46e-10	5.5e-08
BrainCorte	regulation of GTPase activity (GO:0043087)	3.62	3.58e-10	5.97e-08
Cerebellum	cell morphogenesis involved in neuron differentiation (GO:0048667)	3.1	2.73e-10	6.03e-08
BrainCorte	regulation of anatomical structure morphogenesis (GO:0022603)	2.48	3.68e-10	6.06e-08
BrainCorte	protein localization to cell junction (GO:1902414)	8.11	3.75e-10	6.12e-08
BrainCorte	cognition (GO:0050890)	3.89	3.88e-10	6.26e-08
BrainCorte	axonogenesis (GO:0007409)	3.66	4.71e-10	7.54e-08
BrainCorte	anatomical structure development (GO:0048856)	1.5	4.82e-10	7.63e-08
BrainCorte	regulation of amine transport (GO:0051952)	7.3	5.12e-10	8.02e-08
Cerebellum	regulation of cellular component organization (GO:0051128)	1.74	3.74e-10	8.14e-08
BrainCorte	cell morphogenesis involved in differentiation (GO:0000904)	3.03	5.83e-10	9.05e-08
Cerebellum	axonogenesis (GO:0007409)	3.32	5.15e-10	1.11e-07
BrainCorte	locomotion (GO:0040011)	2.21	7.63e-10	1.17e-07
BrainCorte	regulation of postsynaptic membrane potential (GO:0060078)	7.07	8.02e-10	1.22e-07
BrainCorte	positive regulation of nervous system development (GO:0051962)	4.08	9.74e-10	1.47e-07
BrainCorte	regulation of neurotransmitter levels (GO:0001505)	4.52	1.03e-09	1.54e-07
BrainCorte	axon guidance (GO:0007411)	4.35	1.04e-09	1.54e-07
BrainCorte	neuron projection guidance (GO:0097485)	4.33	1.14e-09	1.66e-07
Cerebellum	axon development (GO:0061564)	3.14	8.4e-10	1.78e-07
Cerebellum	actin filament-based process (GO:0030029)	2.63	8.59e-10	1.8e-07
Cerebellum	cognition (GO:0050890)	3.46	8.81e-10	1.82e-07
BrainCorte	cell junction organization (GO:0034330)	3.1	1.33e-09	1.94e-07
Cerebellum	cell junction assembly (GO:0034329)	3.69	9.97e-10	2.03e-07
Cerebellum	regulation of axonogenesis (GO:0050770)	4.77	1.1e-09	2.18e-07
Cerebellum	learning or memory (GO:0007611)	3.68	1.09e-09	2.18e-07
BrainCorte	cell adhesion (GO:0007155)	2.39	1.63e-09	2.34e-07
BrainCorte	chemotaxis (GO:0006935)	3.01	1.73e-09	2.47e-07
Cerebellum	cell differentiation (GO:0030154)	1.56	1.3e-09	2.55e-07
BrainCorte	regulation of postsynapse organization (GO:0099175)	7.2	1.85e-09	2.61e-07
BrainCorte	taxis (GO:0042330)	3	1.93e-09	2.67e-07
BrainCorte	adenylate cyclase-inhibiting G protein-coupled receptor signaling pathway (GO:0007193)	7.84	1.92e-09	2.69e-07
Cerebellum	actomyosin structure organization (GO:0031032)	5.68	1.53e-09	2.96e-07
Cerebellum	regulation of neuron projection development (GO:0010975)	2.96	1.6e-09	3.07e-07
Cerebellum	muscle contraction (GO:0006936)	3.91	1.68e-09	3.17e-07
BrainCorte	regulation of system process (GO:0044057)	2.88	2.46e-09	3.38e-07
Cerebellum	regulation of synapse structure or activity (GO:0050803)	4.01	1.89e-09	3.52e-07
Cerebellum	signal release (GO:0023061)	4.62	1.96e-09	3.61e-07
Cerebellum	cell morphogenesis (GO:0000902)	2.47	2.26e-09	4.11e-07
BrainCorte	regulation of signal transduction (GO:0009966)	1.67	3.09e-09	4.21e-07
Cerebellum	regulation of small GTPase mediated signal transduction (GO:0051056)	3.38	2.53e-09	4.56e-07
Cerebellum	cellular developmental process (GO:0048869)	1.55	2.59e-09	4.62e-07
BrainCorte	adenylate cyclase-inhibiting G protein-coupled glutamate receptor signaling pathway (GO:0007196)	33.52	3.73e-09	5.04e-07
BrainCorte	regulation of cyclase activity (GO:0031279)	7.36	4.25e-09	5.69e-07
BrainCorte	G protein-coupled glutamate receptor signaling pathway (GO:0007216)	22.63	4.44e-09	5.9e-07
BrainCorte	neuron recognition (GO:0008038)	10	5.17e-09	6.81e-07
Cerebellum	cell morphogenesis involved in differentiation (GO:0000904)	2.67	4.07e-09	7.16e-07
BrainCorte	regulation of tube diameter (GO:0035296)	5.43	5.59e-09	7.24e-07
BrainCorte	blood vessel diameter maintenance (GO:0097746)	5.43	5.59e-09	7.3e-07
BrainCorte	positive regulation of catalytic activity (GO:0043085)	2.17	5.68e-09	7.3e-07
BrainCorte	developmental process (GO:0032502)	1.43	5.83e-09	7.43e-07
BrainCorte	regulation of tube size (GO:0035150)	5.39	6.23e-09	7.88e-07
BrainCorte	regulation of cation transmembrane transport (GO:1904062)	3.35	6.47e-09	8.11e-07
Cerebellum	central nervous system development (GO:0007417)	2.14	5.02e-09	8.74e-07
Cerebellum	nervous system process (GO:0050877)	1.92	5.34e-09	9.2e-07
Cerebellum	synaptic transmission, glutamatergic (GO:0035249)	11.9	5.74e-09	9.68e-07
Cerebellum	membrane depolarization during action potential (GO:0086010)	11.9	5.74e-09	9.79e-07
BrainCorte	protein phosphorylation (GO:0006468)	2.56	8.12e-09	1.01e-06
BrainCorte	regulation of nervous system development (GO:0051960)	3.11	8.5e-09	1.05e-06
Cerebellum	cell development (GO:0048468)	1.84	6.43e-09	1.07e-06
BrainCorte	regulation of adenylate cyclase activity (GO:0045761)	8.38	9.43e-09	1.15e-06
Cerebellum	synaptic vesicle exocytosis (GO:0016079)	7.97	6.98e-09	1.15e-06
BrainCorte	regulation of catalytic activity (GO:0050790)	1.75	1.02e-08	1.24e-06
BrainCorte	small GTPase mediated signal transduction (GO:0007264)	3.86	1.11e-08	1.34e-06
BrainCorte	regulation of synapse assembly (GO:0051963)	6.28	1.13e-08	1.36e-06
BrainCorte	vesicle-mediated transport in synapse (GO:0099003)	5.47	1.2e-08	1.42e-06
Cerebellum	receptor clustering (GO:0043113)	8.68	8.9e-09	1.45e-06
Cerebellum	cell-cell adhesion via plasma-membrane adhesion molecules (GO:0098742)	3.49	1.04e-08	1.68e-06
BrainCorte	cell development (GO:0048468)	1.92	1.5e-08	1.77e-06
Cerebellum	neuron recognition (GO:0008038)	8.5	1.11e-08	1.78e-06
BrainCorte	ionotropic glutamate receptor signaling pathway (GO:0035235)	14.5	1.69e-08	1.95e-06
BrainCorte	regulation of AMPA receptor activity (GO:2000311)	14.5	1.69e-08	1.97e-06
BrainCorte	ligand-gated ion channel signaling pathway (GO:1990806)	14.5	1.69e-08	1.98e-06
Cerebellum	regulation of cellular process (GO:0050794)	1.2	1.27e-08	2.01e-06
BrainCorte	learning (GO:0007612)	5.03	1.78e-08	2.04e-06
Cerebellum	biological regulation (GO:0065007)	1.17	1.34e-08	2.11e-06
BrainCorte	regulation of postsynaptic membrane neurotransmitter receptor levels (GO:0099072)	10.06	1.92e-08	2.18e-06
BrainCorte	phosphate-containing compound metabolic process (GO:0006796)	1.85	2.06e-08	2.32e-06
BrainCorte	synaptic vesicle cycle (GO:0099504)	5.56	2.29e-08	2.56e-06
BrainCorte	positive regulation of molecular function (GO:0044093)	1.95	2.41e-08	2.68e-06
BrainCorte	carboxylic acid transmembrane transport (GO:1905039)	5.19	2.55e-08	2.81e-06
BrainCorte	organic acid transmembrane transport (GO:1903825)	5.15	2.83e-08	3.1e-06
BrainCorte	regulation of axonogenesis (GO:0050770)	4.83	3.21e-08	3.45e-06
BrainCorte	positive regulation of signaling (GO:0023056)	1.89	3.17e-08	3.45e-06
BrainCorte	cellular nitrogen compound metabolic process (GO:0034641)	0.49	3.2e-08	3.46e-06
BrainCorte	regulation of signaling receptor activity (GO:0010469)	4.55	3.76e-08	4.01e-06
BrainCorte	phosphorus metabolic process (GO:0006793)	1.83	3.78e-08	4.01e-06
BrainCorte	plasma membrane bounded cell projection organization (GO:0120036)	2.16	4.19e-08	4.41e-06
Cerebellum	muscle system process (GO:0003012)	3.33	2.85e-08	4.42e-06
BrainCorte	blood circulation (GO:0008015)	3.07	4.57e-08	4.78e-06
Cerebellum	regulation of biological process (GO:0050789)	1.18	3.25e-08	4.99e-06
BrainCorte	nervous system process (GO:0050877)	1.96	4.91e-08	5.07e-06
BrainCorte	activation of GTPase activity (GO:0090630)	5.62	4.89e-08	5.08e-06
BrainCorte	regulation of regulated secretory pathway (GO:1903305)	4.94	5.19e-08	5.32e-06
Cerebellum	regulation of cellular component size (GO:0032535)	2.95	3.8e-08	5.78e-06
Cerebellum	postsynaptic membrane organization (GO:0001941)	11.29	3.89e-08	5.85e-06
BrainCorte	anatomical structure morphogenesis (GO:0009653)	1.74	5.83e-08	5.93e-06
BrainCorte	phosphorylation (GO:0016310)	2.27	6e-08	6.06e-06
BrainCorte	regulation of cation channel activity (GO:2001257)	4.4	6.37e-08	6.4e-06
BrainCorte	anion transport (GO:0006820)	2.9	6.68e-08	6.63e-06
BrainCorte	peptidyl-glutamic acid modification (GO:0018200)	12.16	6.65e-08	6.64e-06
BrainCorte	nucleic acid metabolic process (GO:0090304)	0.38	7.12e-08	7.02e-06
BrainCorte	regulation of cell junction assembly (GO:1901888)	4.17	7.39e-08	7.23e-06
BrainCorte	regulation of transporter activity (GO:0032409)	3.47	8.08e-08	7.86e-06
BrainCorte	positive regulation of GTPase activity (GO:0043547)	3.58	8.26e-08	7.89e-06
BrainCorte	regulation of neurotransmitter secretion (GO:0046928)	6.28	8.25e-08	7.93e-06
BrainCorte	cell projection organization (GO:0030030)	2.1	8.2e-08	7.93e-06
Cerebellum	regulation of synapse organization (GO:0050807)	3.7	5.68e-08	8.48e-06
Cerebellum	regulation of synapse assembly (GO:0051963)	5.25	6.51e-08	9.53e-06
Cerebellum	adult behavior (GO:0030534)	4.46	6.49e-08	9.59e-06
BrainCorte	positive regulation of transport (GO:0051050)	2.24	1.04e-07	9.86e-06
Cerebellum	homophilic cell adhesion via plasma membrane adhesion molecules (GO:0007156)	4.07	6.99e-08	1.01e-05
BrainCorte	positive regulation of synaptic transmission, glutamatergic (GO:0051968)	11.43	1.09e-07	1.03e-05
Cerebellum	regulation of system process (GO:0044057)	2.48	7.46e-08	1.07e-05
BrainCorte	cAMP biosynthetic process (GO:0006171)	26.4	1.15e-07	1.08e-05
BrainCorte	positive regulation of cell communication (GO:0010647)	1.85	1.16e-07	1.08e-05
BrainCorte	memory (GO:0007613)	5.25	1.18e-07	1.1e-05
BrainCorte	import into cell (GO:0098657)	4.21	1.25e-07	1.14e-05
BrainCorte	positive regulation of cell projection organization (GO:0031346)	3.22	1.24e-07	1.14e-05
BrainCorte	regulation of dendritic spine morphogenesis (GO:0061001)	9.43	1.32e-07	1.21e-05
BrainCorte	regulation of response to stimulus (GO:0048583)	1.49	1.41e-07	1.28e-05
BrainCorte	regulation of lyase activity (GO:0051339)	6.52	1.5e-07	1.35e-05
Cerebellum	pointed-end actin filament capping (GO:0051694)	29.75	1.05e-07	1.49e-05
Cerebellum	presynaptic membrane organization (GO:0097090)	19.84	1.07e-07	1.51e-05
Cerebellum	maintenance of synapse structure (GO:0099558)	11.9	1.09e-07	1.52e-05
BrainCorte	regulation of ion transmembrane transporter activity (GO:0032412)	3.54	1.73e-07	1.55e-05
BrainCorte	adenylate cyclase-activating G protein-coupled receptor signaling pathway (GO:0007189)	4.75	2e-07	1.79e-05
BrainCorte	neuropeptide signaling pathway (GO:0007218)	5.39	2.05e-07	1.81e-05
BrainCorte	positive regulation of biological process (GO:0048518)	1.35	2.08e-07	1.83e-05
BrainCorte	organic acid transport (GO:0015849)	3.5	2.11e-07	1.85e-05
BrainCorte	positive regulation of cytosolic calcium ion concentration (GO:0007204)	4.06	2.18e-07	1.9e-05
BrainCorte	protein-containing complex localization (GO:0031503)	4.71	2.2e-07	1.91e-05
BrainCorte	protein side chain deglutamylation (GO:0035610)	37.71	2.34e-07	2.02e-05
Cerebellum	anatomical structure morphogenesis (GO:0009653)	1.63	1.49e-07	2.07e-05
BrainCorte	protein localization to postsynaptic membrane (GO:1903539)	12.57	2.43e-07	2.08e-05
BrainCorte	regulation of blood circulation (GO:1903522)	3.58	2.61e-07	2.23e-05
BrainCorte	calcium ion transmembrane import into cytosol (GO:0097553)	6.14	2.88e-07	2.44e-05
Cerebellum	response to metal ion (GO:0010038)	2.86	1.82e-07	2.51e-05
Cerebellum	cellular response to calcium ion (GO:0071277)	5.54	1.85e-07	2.52e-05
BrainCorte	protein localization to postsynapse (GO:0062237)	12.12	3.13e-07	2.64e-05
Cerebellum	regulation of cell growth (GO:0001558)	2.65	1.99e-07	2.69e-05
BrainCorte	regulation of transmembrane transporter activity (GO:0022898)	3.42	3.29e-07	2.76e-05
BrainCorte	positive regulation of hydrolase activity (GO:0051345)	2.56	3.41e-07	2.85e-05
BrainCorte	regulation of MAPK cascade (GO:0043408)	2.42	3.69e-07	3.06e-05
Cerebellum	negative regulation of protein polymerization (GO:0032272)	5.87	2.29e-07	3.07e-05
BrainCorte	regulation of neurotransmitter transport (GO:0051588)	5.49	3.94e-07	3.25e-05
BrainCorte	positive regulation of ion transport (GO:0043270)	3.38	3.97e-07	3.25e-05
BrainCorte	ephrin receptor signaling pathway (GO:0048013)	8.3	4.02e-07	3.28e-05
Cerebellum	defense response to other organism (GO:0098542)	0.26	2.7e-07	3.58e-05
BrainCorte	import across plasma membrane (GO:0098739)	4.47	4.55e-07	3.69e-05
BrainCorte	L-amino acid transport (GO:0015807)	7.18	4.66e-07	3.74e-05
BrainCorte	regulation of vasoconstriction (GO:0019229)	7.18	4.66e-07	3.76e-05
Cerebellum	negative chemotaxis (GO:0050919)	7.76	2.88e-07	3.79e-05
Cerebellum	regulation of cell projection organization (GO:0031344)	2.28	2.9e-07	3.79e-05
Cerebellum	regulation of actin filament depolymerization (GO:0030834)	6.91	2.94e-07	3.8e-05
Cerebellum	actin filament capping (GO:0051693)	8.85	3e-07	3.85e-05
Cerebellum	actin cytoskeleton organization (GO:0030036)	2.41	3.41e-07	4.34e-05
Cerebellum	regulation of plasma membrane bounded cell projection organization (GO:0120035)	2.29	3.54e-07	4.47e-05
Cerebellum	response to inorganic substance (GO:0010035)	2.45	3.66e-07	4.59e-05
BrainCorte	organonitrogen compound catabolic process (GO:1901565)	0.21	5.76e-07	4.61e-05
BrainCorte	catabolic process (GO:0009056)	0.39	5.96e-07	4.74e-05
BrainCorte	positive regulation of cellular process (GO:0048522)	1.36	6.14e-07	4.86e-05
BrainCorte	protein deglutamylation (GO:0035608)	28.28	7.28e-07	5.71e-05
BrainCorte	positive regulation of adenylate cyclase activity (GO:0045762)	8.98	7.27e-07	5.73e-05
BrainCorte	positive regulation of vasoconstriction (GO:0045907)	10.61	8.05e-07	6.27e-05
Cerebellum	plasma membrane bounded cell projection organization (GO:0120036)	1.92	5.12e-07	6.36e-05
BrainCorte	G protein-coupled receptor signaling pathway, coupled to cyclic nucleotide second messenger (GO:0007187)	6.75	8.31e-07	6.45e-05
Cerebellum	movement of cell or subcellular component (GO:0006928)	1.77	5.54e-07	6.73e-05
Cerebellum	presynapse assembly (GO:0099054)	11.64	5.53e-07	6.77e-05
Cerebellum	chemotaxis (GO:0006935)	2.44	5.61e-07	6.77e-05
Cerebellum	regulation of synaptic plasticity (GO:0048167)	3.58	5.52e-07	6.82e-05
Cerebellum	cell projection organization (GO:0030030)	1.89	5.76e-07	6.89e-05
Cerebellum	taxis (GO:0042330)	2.43	5.9e-07	7.01e-05
Cerebellum	regulation of neurogenesis (GO:0050767)	2.74	6.48e-07	7.64e-05
BrainCorte	central nervous system neuron development (GO:0021954)	5.98	9.98e-07	7.7e-05
BrainCorte	forebrain development (GO:0030900)	2.88	1.05e-06	8.07e-05
Cerebellum	sodium ion transmembrane transport (GO:0035725)	4.39	6.96e-07	8.14e-05
BrainCorte	cell migration (GO:0016477)	2.16	1.08e-06	8.23e-05
BrainCorte	positive regulation of cell development (GO:0010720)	3.18	1.09e-06	8.26e-05
Cerebellum	negative regulation of actin filament depolymerization (GO:0030835)	7.98	7.12e-07	8.26e-05
Cerebellum	regulation of anatomical structure size (GO:0090066)	2.45	7.42e-07	8.55e-05
BrainCorte	receptor diffusion trapping (GO:0098953)	25.14	1.19e-06	8.82e-05
BrainCorte	regulation of protein localization to membrane (GO:1905475)	3.96	1.17e-06	8.83e-05
BrainCorte	postsynaptic neurotransmitter receptor diffusion trapping (GO:0098970)	25.14	1.19e-06	8.86e-05
BrainCorte	neurotransmitter receptor diffusion trapping (GO:0099628)	25.14	1.19e-06	8.9e-05
Cerebellum	brain development (GO:0007420)	2.12	7.79e-07	8.91e-05
BrainCorte	cellular catabolic process (GO:0044248)	0.36	1.18e-06	8.92e-05
BrainCorte	organic anion transport (GO:0015711)	3.06	1.3e-06	9.61e-05
BrainCorte	second-messenger-mediated signaling (GO:0019932)	3.6	1.33e-06	9.74e-05
BrainCorte	secretion by cell (GO:0032940)	2.84	1.34e-06	9.78e-05
BrainCorte	positive regulation of neurogenesis (GO:0050769)	3.6	1.33e-06	9.79e-05
Cerebellum	postsynaptic membrane assembly (GO:0097104)	18.93	8.68e-07	9.79e-05
Cerebellum	detection of chemical stimulus involved in sensory perception of smell (GO:0050911)	< 0.01	8.76e-07	9.81e-05
Cerebellum	presynaptic membrane assembly (GO:0097105)	18.93	8.68e-07	9.86e-05
Cerebellum	regulation of growth (GO:0040008)	2.19	9.11e-07	0.000101
Cerebellum	biological process involved in interspecies interaction between organisms (GO:0044419)	0.4	9.18e-07	0.000101
BrainCorte	regulation of vesicle-mediated transport (GO:0060627)	2.5	1.46e-06	0.000106
Cerebellum	response to biotic stimulus (GO:0009607)	0.39	9.71e-07	0.000106
BrainCorte	regulation of systemic arterial blood pressure mediated by a chemical signal (GO:0003044)	8.2	1.49e-06	0.000108
Cerebellum	receptor localization to synapse (GO:0097120)	7.61	1.06e-06	0.000114
Cerebellum	protein localization to synapse (GO:0035418)	6.74	1.06e-06	0.000114
Cerebellum	membrane depolarization (GO:0051899)	6.74	1.06e-06	0.000115
BrainCorte	cellular response to calcium ion (GO:0071277)	5.7	1.61e-06	0.000116
BrainCorte	L-alpha-amino acid transmembrane transport (GO:1902475)	7.03	1.69e-06	0.000121
BrainCorte	homophilic cell adhesion via plasma membrane adhesion molecules (GO:0007156)	4.04	1.7e-06	0.000121
BrainCorte	long-term synaptic potentiation (GO:0060291)	8.02	1.77e-06	0.000125
Cerebellum	export from cell (GO:0140352)	2.5	1.2e-06	0.000127
Cerebellum	innate immune response (GO:0045087)	0.22	1.19e-06	0.000127
BrainCorte	response to organonitrogen compound (GO:0010243)	2.06	1.83e-06	0.000129
BrainCorte	excitatory chemical synaptic transmission (GO:0098976)	22.63	1.86e-06	0.000131
Cerebellum	presynapse organization (GO:0099172)	10.3	1.28e-06	0.000134
Cerebellum	cell junction maintenance (GO:0034331)	7.44	1.29e-06	0.000134
Cerebellum	negative regulation of axonogenesis (GO:0050771)	5.95	1.28e-06	0.000134
BrainCorte	regulation of synaptic vesicle exocytosis (GO:2000300)	6.91	1.95e-06	0.000136
BrainCorte	macromolecule biosynthetic process (GO:0009059)	0.29	1.97e-06	0.000137
BrainCorte	regulation of cell development (GO:0060284)	2.58	2.02e-06	0.00014
Cerebellum	regulation of cell development (GO:0060284)	2.4	1.37e-06	0.000141
BrainCorte	gene expression (GO:0010467)	0.44	2.06e-06	0.000142
BrainCorte	receptor clustering (GO:0043113)	7.86	2.09e-06	0.000144
BrainCorte	regulation of cell morphogenesis (GO:0022604)	3.06	2.11e-06	0.000145
BrainCorte	regulation of multicellular organismal process (GO:0051239)	1.57	2.14e-06	0.000145
BrainCorte	positive regulation of cell junction assembly (GO:1901890)	5.08	2.22e-06	0.00015
BrainCorte	organic substance catabolic process (GO:1901575)	0.37	2.22e-06	0.00015
BrainCorte	regulation of dopamine secretion (GO:0014059)	9.17	2.26e-06	0.000152
BrainCorte	regulation of intracellular signal transduction (GO:1902531)	1.75	2.27e-06	0.000152
Cerebellum	import into cell (GO:0098657)	3.48	1.49e-06	0.000153
Cerebellum	regulation of developmental growth (GO:0048638)	2.79	1.52e-06	0.000154
Cerebellum	N-glycan processing (GO:0006491)	12.53	1.54e-06	0.000155
Cerebellum	vocalization behavior (GO:0071625)	12.53	1.54e-06	0.000156
Cerebellum	negative regulation of axon extension (GO:0030517)	7.27	1.56e-06	0.000156
BrainCorte	somatostatin receptor signaling pathway (GO:0038169)	37.71	2.56e-06	0.000169
BrainCorte	somatostatin signaling pathway (GO:0038170)	37.71	2.56e-06	0.00017
BrainCorte	positive regulation of synapse assembly (GO:0051965)	6.69	2.59e-06	0.00017
BrainCorte	locomotory behavior (GO:0007626)	3.73	2.6e-06	0.00017
BrainCorte	regulation of actin filament-based process (GO:0032970)	2.74	2.6e-06	0.00017
BrainCorte	regulation of systemic arterial blood pressure by vasopressin (GO:0001992)	37.71	2.56e-06	0.000171
Cerebellum	head development (GO:0060322)	2.04	1.74e-06	0.000172
BrainCorte	sodium ion transmembrane transport (GO:0035725)	4.64	2.7e-06	0.000175
Cerebellum	response to calcium ion (GO:0051592)	3.87	1.88e-06	0.000186
BrainCorte	regulation of developmental process (GO:0050793)	1.59	2.88e-06	0.000187
BrainCorte	regulation of dendrite morphogenesis (GO:0048814)	6.58	2.97e-06	0.000191
BrainCorte	regulation of exocytosis (GO:0017157)	3.54	2.99e-06	0.000192
BrainCorte	regulation of neurogenesis (GO:0050767)	2.84	3.04e-06	0.000194
Cerebellum	locomotory behavior (GO:0007626)	3.41	2.05e-06	0.000201
Cerebellum	sialylation (GO:0097503)	11.9	2.1e-06	0.000204
BrainCorte	cell surface receptor signaling pathway (GO:0007166)	1.65	3.26e-06	0.000208
BrainCorte	cellular localization (GO:0051641)	1.62	3.35e-06	0.000212
Cerebellum	cellular response to metal ion (GO:0071248)	3.39	2.21e-06	0.000214
BrainCorte	synaptic vesicle recycling (GO:0036465)	6.48	3.4e-06	0.000215
BrainCorte	positive regulation of axonogenesis (GO:0050772)	5.73	3.87e-06	0.000243
BrainCorte	signal release (GO:0023061)	3.98	3.94e-06	0.000244
BrainCorte	carboxylic acid transport (GO:0046942)	3.34	3.94e-06	0.000245
BrainCorte	regulation of calcium ion-dependent exocytosis (GO:0017158)	8.48	3.93e-06	0.000246
BrainCorte	response to inorganic substance (GO:0010035)	2.46	3.94e-06	0.000246
BrainCorte	response to forskolin (GO:1904321)	18.85	4.12e-06	0.000253
BrainCorte	retrograde axonal transport (GO:0008090)	13.2	4.19e-06	0.000253
BrainCorte	regulation of nervous system process (GO:0031644)	4.19	4.17e-06	0.000253
BrainCorte	secretion (GO:0046903)	2.5	4.16e-06	0.000253
BrainCorte	cellular response to forskolin (GO:1904322)	18.85	4.12e-06	0.000254
BrainCorte	cellular macromolecule biosynthetic process (GO:0034645)	0.15	4.15e-06	0.000254
BrainCorte	regulation of amino acid transport (GO:0051955)	8.28	4.68e-06	0.000282
Cerebellum	regulation of axon extension (GO:0030516)	4.65	3.11e-06	0.000299
Cerebellum	cardiac muscle cell action potential (GO:0086001)	6.68	3.19e-06	0.000305
BrainCorte	cellular response to organonitrogen compound (GO:0071417)	2.39	5.16e-06	0.00031
BrainCorte	regulation of cellular component biogenesis (GO:0044087)	2.01	5.34e-06	0.000319
BrainCorte	organic substance transport (GO:0071702)	1.66	5.64e-06	0.000336
BrainCorte	response to nitrogen compound (GO:1901698)	1.95	5.67e-06	0.000337
BrainCorte	export from cell (GO:0140352)	2.57	5.78e-06	0.000341
BrainCorte	cell-cell adhesion via plasma-membrane adhesion molecules (GO:0098742)	3.14	5.83e-06	0.000342
BrainCorte	positive regulation of cellular component organization (GO:0051130)	1.94	5.78e-06	0.000342
BrainCorte	inorganic cation import across plasma membrane (GO:0098659)	5	5.9e-06	0.000343
BrainCorte	inorganic ion import across plasma membrane (GO:0099587)	5	5.9e-06	0.000345
BrainCorte	positive regulation of cyclase activity (GO:0031281)	6.86	6.09e-06	0.000354
Cerebellum	synaptic transmission, GABAergic (GO:0051932)	10.82	3.73e-06	0.000354
Cerebellum	regulation of extent of cell growth (GO:0061387)	4.29	3.75e-06	0.000354
Cerebellum	negative regulation of actin filament polymerization (GO:0030837)	5.85	3.8e-06	0.000356
BrainCorte	regulation of dendrite development (GO:0050773)	4.95	6.52e-06	0.000377
Cerebellum	response to other organism (GO:0051707)	0.4	4.09e-06	0.000381
Cerebellum	response to external biotic stimulus (GO:0043207)	0.4	4.11e-06	0.000381
BrainCorte	positive regulation of neuron projection development (GO:0010976)	4.02	6.71e-06	0.000387
BrainCorte	cAMP metabolic process (GO:0046058)	12	7.04e-06	0.000401
BrainCorte	regulation of catecholamine secretion (GO:0050433)	6.73	7.02e-06	0.000401
BrainCorte	positive regulation of lyase activity (GO:0051349)	6.73	7.02e-06	0.000403
Cerebellum	immune system process (GO:0002376)	0.54	4.38e-06	0.000404
BrainCorte	phospholipase C-activating G protein-coupled receptor signaling pathway (GO:0007200)	4.9	7.19e-06	0.000408
Cerebellum	sensory perception of smell (GO:0007608)	0.06	4.61e-06	0.000422
Cerebellum	negative regulation of protein-containing complex assembly (GO:0031333)	3.77	4.87e-06	0.000444
BrainCorte	synaptic vesicle endocytosis (GO:0048488)	6.62	8.06e-06	0.000454
BrainCorte	presynaptic endocytosis (GO:0140238)	6.62	8.06e-06	0.000456
Cerebellum	activation of GTPase activity (GO:0090630)	4.18	5.1e-06	0.000462
Cerebellum	regulation of synaptic transmission, glutamatergic (GO:0051966)	5.16	5.17e-06	0.000463
Cerebellum	protein complex oligomerization (GO:0051259)	2.93	5.15e-06	0.000464
BrainCorte	transport across blood-brain barrier (GO:0150104)	5.26	8.45e-06	0.000473
Cerebellum	cellular component organization (GO:0016043)	1.3	5.32e-06	0.000474
BrainCorte	vascular transport (GO:0010232)	5.26	8.45e-06	0.000475
Cerebellum	regulation of signal transduction (GO:0009966)	1.45	5.36e-06	0.000475
BrainCorte	regulation of hydrolase activity (GO:0051336)	1.96	8.66e-06	0.000483
Cerebellum	regulation of heart rate by cardiac conduction (GO:0086091)	7.08	5.7e-06	0.000496
Cerebellum	cellular response to inorganic substance (GO:0071241)	3.08	5.66e-06	0.000496
BrainCorte	cyclic nucleotide biosynthetic process (GO:0009190)	11.48	8.98e-06	0.000497
Cerebellum	regulation of secretion (GO:0051046)	2.14	5.75e-06	0.000498
Cerebellum	negative regulation of cellular component organization (GO:0051129)	2.09	5.65e-06	0.000498
BrainCorte	cyclic purine nucleotide metabolic process (GO:0052652)	11.48	8.98e-06	0.000499
BrainCorte	cellular response to nitrogen compound (GO:1901699)	2.26	9.08e-06	0.000501
BrainCorte	immune response (GO:0006955)	0.4	9.2e-06	0.000506
Cerebellum	cardiac muscle contraction (GO:0060048)	5.09	5.88e-06	0.000506
BrainCorte	regulation of organic acid transport (GO:0032890)	5.76	9.29e-06	0.000509
BrainCorte	nitrogen compound transport (GO:0071705)	1.74	9.46e-06	0.000517
Cerebellum	potassium ion transmembrane transport (GO:0071805)	3.53	6.32e-06	0.000542
BrainCorte	multicellular organismal signaling (GO:0035637)	4.4	9.98e-06	0.000543
BrainCorte	cellular response to metal ion (GO:0071248)	3.52	1.01e-05	0.000547
BrainCorte	regulation of cellular localization (GO:0060341)	2.12	1.02e-05	0.000549
BrainCorte	activation of adenylate cyclase activity (GO:0007190)	8.87	1.03e-05	0.000553
Cerebellum	regulation of axon extension involved in axon guidance (GO:0048841)	8.11	6.58e-06	0.00056
Cerebellum	modulation of excitatory postsynaptic potential (GO:0098815)	6.92	6.82e-06	0.000578
Cerebellum	regulation of sodium ion transport (GO:0002028)	4.63	6.91e-06	0.000582
BrainCorte	anion transmembrane transport (GO:0098656)	3.22	1.09e-05	0.000586
BrainCorte	cell-cell adhesion (GO:0098609)	2.37	1.1e-05	0.000591
BrainCorte	regulation of protein localization (GO:0032880)	2.05	1.13e-05	0.0006
BrainCorte	calcium ion import across plasma membrane (GO:0098703)	11	1.13e-05	0.000602
BrainCorte	neurotransmitter receptor transport (GO:0099637)	11	1.13e-05	0.000604
BrainCorte	DNA metabolic process (GO:0006259)	0.19	1.15e-05	0.000605
Cerebellum	calcium ion transmembrane transport (GO:0070588)	3.24	7.24e-06	0.000606
BrainCorte	response to organic cyclic compound (GO:0014070)	2.04	1.18e-05	0.000618
BrainCorte	cellular amide metabolic process (GO:0043603)	0.19	1.19e-05	0.000621
BrainCorte	protein localization to presynapse (GO:1905383)	23.57	1.22e-05	0.000633
BrainCorte	axo-dendritic protein transport (GO:0099640)	23.57	1.22e-05	0.000635
BrainCorte	neutral amino acid transport (GO:0015804)	7.22	1.23e-05	0.000636
BrainCorte	anterograde axonal protein transport (GO:0099641)	23.57	1.22e-05	0.000638
BrainCorte	glutamine transport (GO:0006868)	23.57	1.22e-05	0.00064
Cerebellum	synaptic transmission, glycinergic (GO:0060012)	29.75	7.88e-06	0.000657
BrainCorte	feeding behavior (GO:0007631)	5.03	1.28e-05	0.000658
Cerebellum	cardiac muscle cell contraction (GO:0086003)	6.76	8.13e-06	0.000674
BrainCorte	detection of chemical stimulus involved in sensory perception of smell (GO:0050911)	< 0.01	1.32e-05	0.000677
Cerebellum	protein homooligomerization (GO:0051260)	3.2	8.36e-06	0.00069
Cerebellum	glycoprotein metabolic process (GO:0009100)	2.59	8.47e-06	0.000695
Cerebellum	postsynapse organization (GO:0099173)	4.53	8.65e-06	0.000699
Cerebellum	regulation of protein depolymerization (GO:1901879)	4.53	8.65e-06	0.000703
Cerebellum	defense response (GO:0006952)	0.43	8.62e-06	0.000704
BrainCorte	regulation of systemic arterial blood pressure by hormone (GO:0001990)	8.38	1.47e-05	0.000749
BrainCorte	positive regulation of blood pressure (GO:0045777)	8.38	1.47e-05	0.000752
Cerebellum	regulation of secretion by cell (GO:1903530)	2.19	9.55e-06	0.000768
BrainCorte	regulation of short-term neuronal synaptic plasticity (GO:0048172)	14.14	1.52e-05	0.000769
Cerebellum	sodium ion transport (GO:0006814)	3.29	9.66e-06	0.000769
Cerebellum	heart contraction (GO:0060047)	4.48	9.66e-06	0.000773
BrainCorte	response to alcohol (GO:0097305)	3.14	1.54e-05	0.000776
Cerebellum	striated muscle contraction (GO:0006941)	4.17	1.01e-05	0.000802
Cerebellum	ionotropic glutamate receptor signaling pathway (GO:0035235)	9.15	1.03e-05	0.000803
Cerebellum	regulation of AMPA receptor activity (GO:2000311)	9.15	1.03e-05	0.000807
Cerebellum	ligand-gated ion channel signaling pathway (GO:1990806)	9.15	1.03e-05	0.000811
Cerebellum	postsynapse assembly (GO:0099068)	11.57	1.07e-05	0.000834
Cerebellum	regulation of cell junction assembly (GO:1901888)	3.14	1.11e-05	0.000856
Cerebellum	cardiac conduction (GO:0061337)	5.17	1.15e-05	0.000886
Cerebellum	positive regulation of cell growth (GO:0030307)	3.36	1.19e-05	0.00091
Cerebellum	positive regulation of nervous system development (GO:0051962)	2.78	1.21e-05	0.000919
BrainCorte	cell motility (GO:0048870)	1.9	1.85e-05	0.000932
BrainCorte	localization of cell (GO:0051674)	1.9	1.85e-05	0.000935
Cerebellum	glycoprotein biosynthetic process (GO:0009101)	2.77	1.28e-05	0.00097
Cerebellum	macromolecule glycosylation (GO:0043413)	3	1.31e-05	0.000971
Cerebellum	cell-cell signaling involved in cardiac conduction (GO:0086019)	8.82	1.3e-05	0.000973
BrainCorte	response to calcium ion (GO:0051592)	3.87	1.95e-05	0.000974
Cerebellum	protein glycosylation (GO:0006486)	3	1.31e-05	0.000975
Cerebellum	negative regulation of axon extension involved in axon guidance (GO:0048843)	8.82	1.3e-05	0.000978
Cerebellum	multicellular organismal response to stress (GO:0033555)	5.1	1.31e-05	0.000978
Cerebellum	glutamate receptor signaling pathway (GO:0007215)	6.33	1.34e-05	0.000989
BrainCorte	response to metal ion (GO:0010038)	2.66	2e-05	0.000997
BrainCorte	cell junction assembly (GO:0034329)	2.98	2.01e-05	0.001
BrainCorte	response to chemical (GO:0042221)	1.39	2.04e-05	0.00101
Cerebellum	potassium ion transport (GO:0006813)	3.33	1.39e-05	0.00101
Cerebellum	postsynaptic density protein 95 clustering (GO:0097119)	24.79	1.41e-05	0.00102
Cerebellum	dense core granule exocytosis (GO:1990504)	24.79	1.41e-05	0.00103
Cerebellum	postsynaptic density organization (GO:0097106)	10.96	1.43e-05	0.00103
BrainCorte	calcium-mediated signaling (GO:0019722)	3.85	2.09e-05	0.00104
Cerebellum	cytoskeleton organization (GO:0007010)	1.74	1.45e-05	0.00104
Cerebellum	glycosylation (GO:0070085)	2.89	1.5e-05	0.00107
Cerebellum	regulation of multicellular organismal process (GO:0051239)	1.45	1.5e-05	0.00107
BrainCorte	peptide metabolic process (GO:0006518)	0.07	2.22e-05	0.00109
BrainCorte	positive regulation of cell morphogenesis involved in differentiation (GO:0010770)	5.18	2.26e-05	0.00111
Cerebellum	regulation of heart contraction (GO:0008016)	3.06	1.56e-05	0.00111
Cerebellum	regulation of biosynthetic process (GO:0009889)	0.68	1.61e-05	0.00114
BrainCorte	regulation of actin cytoskeleton organization (GO:0032956)	2.63	2.38e-05	0.00117
Cerebellum	regulation of cellular component biogenesis (GO:0044087)	1.83	1.67e-05	0.00117
Cerebellum	cardiac muscle cell action potential involved in contraction (GO:0086002)	7.05	1.74e-05	0.00121
Cerebellum	cellular component maintenance (GO:0043954)	5.45	1.72e-05	0.00121
BrainCorte	chemical synaptic transmission, postsynaptic (GO:0099565)	5.71	2.52e-05	0.00122
BrainCorte	signal release from synapse (GO:0099643)	5.12	2.51e-05	0.00122
BrainCorte	regulation of cell morphogenesis involved in differentiation (GO:0010769)	4.67	2.52e-05	0.00122
BrainCorte	neurotransmitter secretion (GO:0007269)	5.12	2.51e-05	0.00123
BrainCorte	central nervous system neuron differentiation (GO:0021953)	3.57	2.62e-05	0.00127
BrainCorte	telencephalon development (GO:0021537)	3.02	2.65e-05	0.00127
Cerebellum	regulation of actin filament length (GO:0030832)	3.39	1.84e-05	0.00127
Cerebellum	secretion by cell (GO:0032940)	2.4	1.86e-05	0.00128
Cerebellum	postsynaptic specialization organization (GO:0099084)	10.41	1.88e-05	0.00129
Cerebellum	negative regulation of nervous system development (GO:0051961)	3.54	1.9e-05	0.0013
Cerebellum	negative regulation of chemotaxis (GO:0050922)	5.37	1.97e-05	0.00135
Cerebellum	positive regulation of growth (GO:0045927)	2.76	1.99e-05	0.00135
BrainCorte	regulation of systemic arterial blood pressure (GO:0003073)	4.57	3.03e-05	0.00145
Cerebellum	neurotransmitter-gated ion channel clustering (GO:0072578)	13.73	2.18e-05	0.00148
Cerebellum	positive regulation of synapse assembly (GO:0051965)	5.28	2.26e-05	0.00151
Cerebellum	regulated exocytosis (GO:0045055)	3.66	2.25e-05	0.00152
Cerebellum	immune response (GO:0006955)	0.48	2.3e-05	0.00153
Cerebellum	leukotriene transport (GO:0071716)	21.25	2.35e-05	0.00156
BrainCorte	regulation of muscle system process (GO:0090257)	3.07	3.29e-05	0.00157
BrainCorte	regulation of developmental growth (GO:0048638)	2.71	3.3e-05	0.00157
BrainCorte	cellular biosynthetic process (GO:0044249)	0.52	3.42e-05	0.00162
Cerebellum	positive regulation of excitatory postsynaptic potential (GO:2000463)	7.93	2.47e-05	0.00164
Cerebellum	detection of chemical stimulus involved in sensory perception (GO:0050907)	0.12	2.52e-05	0.00166
BrainCorte	synaptic transmission, glutamatergic (GO:0035249)	8.8	3.88e-05	0.00183
BrainCorte	response to amphetamine (GO:0001975)	8.8	3.88e-05	0.00184
BrainCorte	cellular response to organic cyclic compound (GO:0071407)	2.31	3.94e-05	0.00185
Cerebellum	regulation of exocytosis (GO:0017157)	2.93	2.82e-05	0.00185
Cecum	endosome organization (GO:0007032)	15.42	3.66e-06	0.0191
Cecum	cell-cell junction assembly (GO:0007043)	12.81	1.77e-06	0.0277
Cecum	cell junction assembly (GO:0034329)	7.74	3.15e-06	0.0247
Cerebellum	social behavior (GO:0035176)	5.72	2.89e-05	0.00188
BrainCorte	biosynthetic process (GO:0009058)	0.54	4.04e-05	0.00189
Cerebellum	biological process involved in intraspecies interaction between organisms (GO:0051703)	5.72	2.89e-05	0.00189
Cerebellum	semaphorin-plexin signaling pathway (GO:0071526)	6.53	2.93e-05	0.0019
Cerebellum	atrial cardiac muscle cell action potential (GO:0086014)	12.75	3.04e-05	0.00193
Cerebellum	atrial cardiac muscle cell to AV node cell signaling (GO:0086026)	12.75	3.04e-05	0.00194
Cerebellum	calcium ion-regulated exocytosis of neurotransmitter (GO:0048791)	12.75	3.04e-05	0.00195
Cerebellum	adult walking behavior (GO:0007628)	7.68	3.02e-05	0.00195
BrainCorte	synaptic vesicle exocytosis (GO:0016079)	6.06	4.23e-05	0.00198
BrainCorte	synapse assembly (GO:0007416)	4.39	4.31e-05	0.00201
BrainCorte	peptide biosynthetic process (GO:0043043)	< 0.01	4.4e-05	0.00205
BrainCorte	calcium-ion regulated exocytosis (GO:0017156)	7.02	4.51e-05	0.00209
Cerebellum	learning (GO:0007612)	3.37	3.31e-05	0.00209
Cerebellum	cellular component organization or biogenesis (GO:0071840)	1.27	3.3e-05	0.00209
Cerebellum	regulation of cellular biosynthetic process (GO:0031326)	0.69	3.48e-05	0.00219
BrainCorte	cellular response to oxygen-containing compound (GO:1901701)	1.84	4.91e-05	0.00226
BrainCorte	response to oxygen-containing compound (GO:1901700)	1.68	4.9e-05	0.00227
BrainCorte	regulation of sequestering of zinc ion (GO:0061088)	30.17	5.01e-05	0.00229
BrainCorte	axon midline choice point recognition (GO:0016199)	30.17	5.01e-05	0.0023
Cerebellum	walking behavior (GO:0090659)	7.44	3.67e-05	0.0023
Cerebellum	spontaneous synaptic transmission (GO:0098814)	18.6	3.71e-05	0.00232
Cerebellum	regulation of cell size (GO:0008361)	3.07	3.77e-05	0.00233
BrainCorte	regulation of heart rate (GO:0002027)	4.31	5.12e-05	0.00234
Cerebellum	chloride transmembrane transport (GO:1902476)	4.96	3.77e-05	0.00234
Cerebellum	peptidyl-serine phosphorylation (GO:0018105)	3.07	3.77e-05	0.00234
Cerebellum	protein localization to cell junction (GO:1902414)	4.52	3.83e-05	0.00235
Cerebellum	regulation of protein polymerization (GO:0032271)	2.96	3.85e-05	0.00235
Cerebellum	regulation of blood circulation (GO:1903522)	2.7	3.87e-05	0.00235
Cerebellum	import across plasma membrane (GO:0098739)	3.33	3.85e-05	0.00236
Cerebellum	regulation of nucleobase-containing compound metabolic process (GO:0019219)	0.69	4e-05	0.00241
BrainCorte	positive regulation of secretion (GO:0051047)	2.69	5.31e-05	0.00242
Cerebellum	negative regulation of neuron projection development (GO:0010977)	3.47	4.03e-05	0.00242
Cerebellum	regulation of defense response (GO:0031347)	0.23	4e-05	0.00242
Cerebellum	calcium-ion regulated exocytosis (GO:0017156)	6.23	4.06e-05	0.00243
Cerebellum	atrial cardiac muscle cell to AV node cell communication (GO:0086066)	11.9	4.13e-05	0.00246
Cerebellum	adult locomotory behavior (GO:0008344)	4.46	4.27e-05	0.00254
Cerebellum	regulation of primary metabolic process (GO:0080090)	0.75	4.32e-05	0.00255
BrainCorte	cellular response to inorganic substance (GO:0071241)	3.06	5.64e-05	0.00256
Cerebellum	heart process (GO:0003015)	3.86	4.34e-05	0.00256
Cerebellum	regulation of actin filament polymerization (GO:0030833)	3.45	4.36e-05	0.00256
Cerebellum	inorganic anion transport (GO:0015698)	3.15	4.45e-05	0.0026
Cerebellum	negative regulation of cell projection organization (GO:0031345)	3.02	4.61e-05	0.00269
Cerebellum	regulation of macromolecule biosynthetic process (GO:0010556)	0.69	4.99e-05	0.0029
BrainCorte	protein catabolic process (GO:0030163)	0.21	6.43e-05	0.00291
Cerebellum	calcium ion transport (GO:0006816)	2.73	5.05e-05	0.00292
BrainCorte	vasoconstriction (GO:0042310)	8	6.57e-05	0.00297
Cerebellum	detection of chemical stimulus (GO:0009593)	0.17	5.15e-05	0.00297
BrainCorte	regulation of protein localization to cell periphery (GO:1904375)	3.89	6.63e-05	0.00299
BrainCorte	detection of chemical stimulus involved in sensory perception (GO:0050907)	0.08	6.67e-05	0.00299
BrainCorte	neuron projection fasciculation (GO:0106030)	10.28	6.71e-05	0.003
BrainCorte	axonal fasciculation (GO:0007413)	10.28	6.71e-05	0.00301
Cerebellum	regulation of short-term neuronal synaptic plasticity (GO:0048172)	11.16	5.53e-05	0.00317
Cerebellum	regulation of actin polymerization or depolymerization (GO:0008064)	3.22	5.57e-05	0.00318
Cerebellum	SA node cell to atrial cardiac muscle cell communication (GO:0086070)	16.53	5.62e-05	0.00319
Cerebellum	positive regulation of Wnt signaling pathway (GO:0030177)	3.22	5.57e-05	0.00319
BrainCorte	regulation of anion transport (GO:0044070)	4.51	7.22e-05	0.00321
BrainCorte	microtubule-based protein transport (GO:0099118)	14.5	7.32e-05	0.00324
BrainCorte	protein transport along microtubule (GO:0098840)	14.5	7.32e-05	0.00325
Cerebellum	peptidyl-serine modification (GO:0018209)	2.86	5.98e-05	0.00338
BrainCorte	positive regulation of dendrite morphogenesis (GO:0050775)	7.76	7.75e-05	0.00342
Cerebellum	negative regulation of protein depolymerization (GO:1901880)	4.68	6.08e-05	0.00343
Cerebellum	regulation of cellular metabolic process (GO:0031323)	0.76	6.17e-05	0.00346
BrainCorte	response to cocaine (GO:0042220)	6.42	7.88e-05	0.00347
BrainCorte	transmembrane receptor protein tyrosine kinase signaling pathway (GO:0007169)	2.4	8e-05	0.0035
BrainCorte	organelle assembly (GO:0070925)	0.24	7.99e-05	0.00351
BrainCorte	sperm ejaculation (GO:0042713)	25.14	8.17e-05	0.00355
BrainCorte	C-terminal protein deglutamylation (GO:0035609)	25.14	8.17e-05	0.00356
BrainCorte	cell recognition (GO:0008037)	2.96	8.17e-05	0.00357
BrainCorte	dendrite development (GO:0016358)	4.08	8.35e-05	0.00362
BrainCorte	positive regulation of multicellular organismal process (GO:0051240)	1.67	8.38e-05	0.00362
Cerebellum	inorganic cation import across plasma membrane (GO:0098659)	3.95	6.53e-05	0.00364
Cerebellum	membrane assembly (GO:0071709)	5.13	6.56e-05	0.00365
Cerebellum	exocytosis (GO:0006887)	2.75	6.59e-05	0.00365
Cerebellum	inorganic ion import across plasma membrane (GO:0099587)	3.95	6.53e-05	0.00366
BrainCorte	excitatory postsynaptic potential (GO:0060079)	5.47	8.6e-05	0.0037
Cerebellum	glycolipid biosynthetic process (GO:0009247)	4.61	6.82e-05	0.00376
BrainCorte	regulated exocytosis (GO:0045055)	3.77	8.88e-05	0.00381
BrainCorte	adherens junction organization (GO:0034332)	6.28	8.99e-05	0.00385
BrainCorte	protein ubiquitination (GO:0016567)	0.22	9.01e-05	0.00385
BrainCorte	long-term memory (GO:0007616)	7.54	9.1e-05	0.00387
Cerebellum	regulation of protein-containing complex disassembly (GO:0043244)	3.46	7.27e-05	0.00396
Cerebellum	protein demannosylation (GO:0036507)	10.5	7.27e-05	0.00397
Cerebellum	protein alpha-1,2-demannosylation (GO:0036508)	10.5	7.27e-05	0.00399
Cerebellum	dendrite self-avoidance (GO:0070593)	10.5	7.27e-05	0.004
BrainCorte	translation (GO:0006412)	< 0.01	9.87e-05	0.00419
BrainCorte	regulation of long-term neuronal synaptic plasticity (GO:0048169)	9.43	0.000101	0.00429
BrainCorte	proteolysis involved in cellular protein catabolic process (GO:0051603)	0.18	0.000104	0.00441
Cerebellum	inhibitory postsynaptic potential (GO:0060080)	14.88	8.2e-05	0.00445
BrainCorte	organic substance biosynthetic process (GO:1901576)	0.55	0.000106	0.00446
BrainCorte	regulation of blood pressure (GO:0008217)	3.14	0.000107	0.00449
BrainCorte	negative regulation of synaptic transmission (GO:0050805)	5.3	0.000107	0.0045
Cerebellum	actin-mediated cell contraction (GO:0070252)	4.48	8.53e-05	0.00461
Cerebellum	regulation of cation channel activity (GO:2001257)	2.98	8.74e-05	0.00471
BrainCorte	positive regulation of secretion by cell (GO:1903532)	2.69	0.000115	0.0048
BrainCorte	endocrine process (GO:0050886)	6.03	0.000116	0.00483
Cerebellum	positive regulation of developmental growth (GO:0048639)	3.08	9.12e-05	0.0049
Cerebellum	secretion (GO:0046903)	2.1	9.19e-05	0.0049
Cerebellum	carbohydrate derivative biosynthetic process (GO:1901137)	1.99	9.15e-05	0.0049
BrainCorte	regulation of cytoskeleton organization (GO:0051493)	2.18	0.000118	0.00492
BrainCorte	vesicle-mediated transport (GO:0016192)	1.68	0.000119	0.00492
Cerebellum	gamma-aminobutyric acid signaling pathway (GO:0007214)	7.71	9.32e-05	0.00495
BrainCorte	response to alkaloid (GO:0043279)	4.23	0.000121	0.005
Cerebellum	myofibril assembly (GO:0030239)	4.88	9.55e-05	0.00506
BrainCorte	axon choice point recognition (GO:0016198)	21.55	0.000126	0.00518
BrainCorte	neurotransmitter receptor transport, postsynaptic endosome to lysosome (GO:0098943)	21.55	0.000126	0.00519
BrainCorte	positive regulation of synaptic transmission, GABAergic (GO:0032230)	12.57	0.000127	0.00521
BrainCorte	establishment or maintenance of epithelial cell apical/basal polarity (GO:0045197)	5.92	0.000131	0.00535
BrainCorte	positive regulation of cellular component biogenesis (GO:0044089)	2.2	0.000131	0.00536
BrainCorte	chloride transmembrane transport (GO:1902476)	5.14	0.000132	0.00539
Cerebellum	striated muscle cell development (GO:0055002)	4.8	0.000108	0.00565
Cerebellum	regulation of postsynapse organization (GO:0099175)	4.01	0.000108	0.00566
Cerebellum	protein O-linked glycosylation (GO:0006493)	4.01	0.000108	0.00568
BrainCorte	peptidyl-tyrosine dephosphorylation (GO:0035335)	4.15	0.000142	0.00578
BrainCorte	neuron maturation (GO:0042551)	6.95	0.000143	0.0058
Cerebellum	cellular component assembly involved in morphogenesis (GO:0010927)	3.72	0.000113	0.00587
Cerebellum	regulation of nitrogen compound metabolic process (GO:0051171)	0.76	0.000113	0.00587
Cerebellum	positive regulation of cell junction assembly (GO:1901890)	3.72	0.000113	0.00589
Cerebellum	regulation of sequestering of zinc ion (GO:0061088)	23.8	0.000123	0.00624
Cerebellum	regulation of heart rate (GO:0002027)	3.68	0.000123	0.00624
Cerebellum	membrane biogenesis (GO:0044091)	4.72	0.000121	0.00625
Cerebellum	ubiquitin-dependent glycoprotein ERAD pathway (GO:0097466)	23.8	0.000123	0.00626
Cerebellum	regulation of neurotransmitter receptor activity (GO:0099601)	4.72	0.000121	0.00627
Cerebellum	mannose trimming involved in glycoprotein ERAD pathway (GO:1904382)	23.8	0.000123	0.00628
Cerebellum	protein deglycosylation involved in glycoprotein catabolic process (GO:0035977)	23.8	0.000123	0.0063
BrainCorte	associative learning (GO:0008306)	4.49	0.000158	0.00637
Cerebellum	regulation of GTPase activity (GO:0043087)	2.28	0.000126	0.00637
Cerebellum	sensory perception of chemical stimulus (GO:0007606)	0.22	0.000127	0.0064
Cerebellum	establishment or maintenance of epithelial cell apical/basal polarity (GO:0045197)	5.25	0.000129	0.0065
Cerebellum	oligosaccharide metabolic process (GO:0009311)	4.65	0.000136	0.00679
Cerebellum	small molecule catabolic process (GO:0044282)	0.08	0.000136	0.0068
Cerebellum	defense response to bacterium (GO:0042742)	0.08	0.000139	0.00694
BrainCorte	cell surface receptor signaling pathway involved in cell-cell signaling (GO:1905114)	2.47	0.000174	0.00701
BrainCorte	establishment or maintenance of cell polarity (GO:0007163)	3	0.000175	0.00703
BrainCorte	gamma-aminobutyric acid signaling pathway (GO:0007214)	8.38	0.000177	0.00705
BrainCorte	rhythmic process (GO:0048511)	2.68	0.000177	0.00706
BrainCorte	response to ethanol (GO:0045471)	3.74	0.000176	0.00707
BrainCorte	nucleobase-containing compound metabolic process (GO:0006139)	0.59	0.000179	0.00711
BrainCorte	proteolysis (GO:0006508)	0.41	0.00018	0.00713
Cerebellum	negative regulation of neurogenesis (GO:0050768)	3.23	0.000145	0.00714
Cerebellum	regulation of response to stimulus (GO:0048583)	1.31	0.000144	0.00714
BrainCorte	protein localization to postsynaptic specialization membrane (GO:0099633)	18.85	0.000185	0.00728
BrainCorte	neurotransmitter receptor localization to postsynaptic specialization membrane (GO:0099645)	18.85	0.000185	0.0073
BrainCorte	positive regulation of AMPA receptor activity (GO:2000969)	18.85	0.000185	0.00732
BrainCorte	acidic amino acid transport (GO:0015800)	6.6	0.00019	0.00741
BrainCorte	cyclic nucleotide metabolic process (GO:0009187)	6.6	0.00019	0.00743
BrainCorte	positive regulation of transporter activity (GO:0032411)	3.71	0.000189	0.00744
Cerebellum	muscle cell development (GO:0055001)	3.07	0.000152	0.00749
BrainCorte	transport along microtubule (GO:0010970)	3.26	0.000201	0.00784
Cerebellum	peripheral nervous system development (GO:0007422)	4.14	0.00016	0.00785
Cerebellum	regulation of postsynaptic density assembly (GO:0099151)	12.4	0.00016	0.00787
BrainCorte	regulation of heart contraction (GO:0008016)	2.96	0.000205	0.00796
BrainCorte	membrane depolarization during cardiac muscle cell action potential (GO:0086012)	11.09	0.000207	0.00802
BrainCorte	establishment or maintenance of bipolar cell polarity (GO:0061245)	5.48	0.000209	0.00808
BrainCorte	establishment or maintenance of apical/basal cell polarity (GO:0035088)	5.48	0.000209	0.0081
Cerebellum	regulation of metabolic process (GO:0019222)	0.79	0.000168	0.00819
Cerebellum	positive regulation of GTPase activity (GO:0043547)	2.5	0.000169	0.00823
BrainCorte	cellular response to endogenous stimulus (GO:0071495)	1.75	0.000214	0.00825
BrainCorte	exocytosis (GO:0006887)	2.82	0.000219	0.00834
BrainCorte	response to external stimulus (GO:0009605)	1.46	0.000218	0.00835
BrainCorte	response to endogenous stimulus (GO:0009719)	1.66	0.000218	0.00836
BrainCorte	regulation of cell size (GO:0008361)	3.07	0.000218	0.00837
BrainCorte	detection of chemical stimulus (GO:0009593)	0.14	0.000224	0.00852
BrainCorte	positive regulation of developmental growth (GO:0048639)	3.22	0.000226	0.00858
Cerebellum	negative regulation of protein-containing complex disassembly (GO:0043242)	4.09	0.000177	0.00859
Cerebellum	negative regulation of cytoskeleton organization (GO:0051494)	3.01	0.000186	0.00899
Cerebellum	myelination (GO:0042552)	3.52	0.000187	0.00903
BrainCorte	cellular macromolecule catabolic process (GO:0044265)	0.31	0.000246	0.00931
BrainCorte	cAMP-mediated signaling (GO:0019933)	7.8	0.000248	0.00937
Cerebellum	cell recognition (GO:0008037)	2.6	0.000199	0.00948
Cerebellum	positive regulation of inhibitory postsynaptic potential (GO:0097151)	19.84	0.000199	0.00951
Cerebellum	regulation of vesicle-mediated transport (GO:0060627)	1.97	0.0002	0.00951
BrainCorte	cellular protein catabolic process (GO:0044257)	0.23	0.000253	0.00953
Cerebellum	spontaneous neurotransmitter secretion (GO:0061669)	19.84	0.000199	0.00954
Cerebellum	modulation of inhibitory postsynaptic potential (GO:0098828)	19.84	0.000199	0.00957
BrainCorte	choline transport (GO:0015871)	16.76	0.000262	0.00976
BrainCorte	positive regulation of synaptic plasticity (GO:0031915)	16.76	0.000262	0.00978
BrainCorte	regulation of action potential (GO:0098900)	5.29	0.000261	0.00978
BrainCorte	transmission of nerve impulse (GO:0019226)	5.29	0.000261	0.0098
Cerebellum	regulation of postsynaptic specialization assembly (GO:0099150)	11.44	0.000216	0.0101
Cerebellum	establishment or maintenance of bipolar cell polarity (GO:0061245)	4.87	0.000215	0.0101
Cerebellum	aminoglycan biosynthetic process (GO:0006023)	3.99	0.000215	0.0101
Cerebellum	establishment or maintenance of apical/basal cell polarity (GO:0035088)	4.87	0.000215	0.0102
Cerebellum	cell communication involved in cardiac conduction (GO:0086065)	5.54	0.000222	0.0103
Cerebellum	ensheathment of neurons (GO:0007272)	3.45	0.00022	0.0103
Cerebellum	axon ensheathment (GO:0008366)	3.45	0.00022	0.0103
Cerebellum	plasma membrane organization (GO:0007009)	3.1	0.000221	0.0103
Cerebellum	regulation of nervous system process (GO:0031644)	3.1	0.000221	0.0103
BrainCorte	response to amine (GO:0014075)	6.14	0.000282	0.0105
BrainCorte	regulation of muscle contraction (GO:0006937)	3.14	0.000284	0.0105
BrainCorte	positive regulation of cell growth (GO:0030307)	3.14	0.000284	0.0105
BrainCorte	peptidyl-amino acid modification (GO:0018193)	1.82	0.000281	0.0105
BrainCorte	modification-dependent protein catabolic process (GO:0019941)	0.2	0.000285	0.0105
BrainCorte	axo-dendritic transport (GO:0008088)	4.59	0.000289	0.0106
Cerebellum	animal organ development (GO:0048513)	1.35	0.00023	0.0106
BrainCorte	positive regulation of excitatory postsynaptic potential (GO:2000463)	7.54	0.000291	0.0107
BrainCorte	localization within membrane (GO:0051668)	2.11	0.000297	0.0108
BrainCorte	modification-dependent macromolecule catabolic process (GO:0043632)	0.19	0.000295	0.0108
Cerebellum	regulation of receptor recycling (GO:0001919)	8.11	0.000236	0.0108
Cerebellum	neuron projection fasciculation (GO:0106030)	8.11	0.000236	0.0108
Cerebellum	membrane repolarization during action potential (GO:0086011)	8.11	0.000236	0.0108
BrainCorte	organic cyclic compound metabolic process (GO:1901360)	0.64	0.0003	0.0109
Cerebellum	axonal fasciculation (GO:0007413)	8.11	0.000236	0.0109
Cerebellum	negative regulation of supramolecular fiber organization (GO:1902904)	2.94	0.000241	0.011
BrainCorte	cell differentiation (GO:0030154)	1.37	0.000305	0.0111
BrainCorte	RNA metabolic process (GO:0016070)	0.47	0.000306	0.0111
BrainCorte	protein tetramerization (GO:0051262)	4.1	0.000309	0.0112
Cerebellum	regulation of actin filament-based process (GO:0032970)	2.16	0.00025	0.0113
BrainCorte	sensory perception of pain (GO:0019233)	4.53	0.000316	0.0114
BrainCorte	regulation of glutamate secretion (GO:0014048)	9.92	0.00032	0.0115
BrainCorte	regulation of postsynaptic neurotransmitter receptor activity (GO:0098962)	9.92	0.00032	0.0115
BrainCorte	retrograde axonal transport of mitochondrion (GO:0098958)	37.71	0.000324	0.0116
BrainCorte	regulation of extent of cell growth (GO:0061387)	3.74	0.000327	0.0117
Cerebellum	anion transmembrane transport (GO:0098656)	2.54	0.000259	0.0117
BrainCorte	innate immune response (GO:0045087)	0.32	0.000331	0.0118
BrainCorte	cellular response to alcohol (GO:0097306)	4.05	0.000335	0.0119
BrainCorte	humoral immune response (GO:0006959)	< 0.01	0.000337	0.012
Cerebellum	regulation of ion transmembrane transporter activity (GO:0032412)	2.46	0.000269	0.0121
Cerebellum	glycosphingolipid biosynthetic process (GO:0006688)	6.31	0.000273	0.0122
Cerebellum	regulation of neuronal synaptic plasticity (GO:0048168)	4.7	0.000273	0.0122
BrainCorte	heterocycle metabolic process (GO:0046483)	0.62	0.000346	0.0123
BrainCorte	chromosome organization (GO:0051276)	0.36	0.000346	0.0123
BrainCorte	macromolecule catabolic process (GO:0009057)	0.36	0.00035	0.0123
BrainCorte	regulation of alternative mRNA splicing, via spliceosome (GO:0000381)	5.03	0.000357	0.0125
BrainCorte	regulation of long-term synaptic potentiation (GO:1900271)	5.87	0.000361	0.0126
BrainCorte	anterograde axonal transport (GO:0008089)	5.87	0.000361	0.0126
BrainCorte	axonal transport (GO:0098930)	5.03	0.000357	0.0126
BrainCorte	positive regulation of kinase activity (GO:0033674)	2.13	0.000359	0.0126
Cerebellum	inhibitory synapse assembly (GO:1904862)	10.63	0.000285	0.0127
Cerebellum	humoral immune response (GO:0006959)	0.09	0.000287	0.0128
Cerebellum	positive regulation of dendrite extension (GO:1903861)	7.76	0.00029	0.0129
BrainCorte	positive regulation of cation channel activity (GO:2001259)	4.41	0.000377	0.0131
Cerebellum	regulation of anatomical structure morphogenesis (GO:0022603)	1.7	0.000296	0.0131
Cerebellum	SA node cell action potential (GO:0086015)	17	0.000305	0.0133
Cerebellum	response to glycoprotein (GO:1904587)	17	0.000305	0.0134
Cerebellum	SA node cell to atrial cardiac muscle cell signaling (GO:0086018)	17	0.000305	0.0134
BrainCorte	purine ribonucleotide biosynthetic process (GO:0009152)	2.9	0.000388	0.0135
Cerebellum	regulation of presynaptic membrane potential (GO:0099505)	17	0.000305	0.0135
BrainCorte	circadian rhythm (GO:0007623)	3.4	0.000393	0.0136
Cerebellum	calcium ion transmembrane import into cytosol (GO:0097553)	3.81	0.000312	0.0136
BrainCorte	cellular developmental process (GO:0048869)	1.36	0.000395	0.0137
Cerebellum	nucleic acid metabolic process (GO:0090304)	0.61	0.000316	0.0137
Cerebellum	regulation of presynapse organization (GO:0099174)	6.13	0.00032	0.0138
BrainCorte	ubiquitin-dependent protein catabolic process (GO:0006511)	0.2	0.000403	0.0139
Cerebellum	regulation of presynapse assembly (GO:1905606)	6.13	0.00032	0.0139
Cerebellum	positive regulation of synaptic transmission (GO:0050806)	3.13	0.000322	0.0139
Cerebellum	regulation of protein-containing complex assembly (GO:0043254)	2.1	0.000322	0.0139
Cerebellum	intracellular signal transduction (GO:0035556)	1.53	0.000336	0.0144
Cerebellum	regulation of RNA metabolic process (GO:0051252)	0.71	0.00035	0.0149
Cerebellum	synaptic membrane adhesion (GO:0099560)	7.44	0.000352	0.015
Cerebellum	calcium ion import across plasma membrane (GO:0098703)	7.44	0.000352	0.015
Cerebellum	telencephalon development (GO:0021537)	2.5	0.00035	0.015
BrainCorte	organic substance metabolic process (GO:0071704)	0.8	0.000438	0.0151
BrainCorte	peripheral nervous system development (GO:0007422)	4.3	0.000448	0.0154
Cerebellum	regulation of excitatory synapse assembly (GO:1904889)	9.92	0.00037	0.0155
Cerebellum	response to water (GO:0009415)	9.92	0.00037	0.0155
Cerebellum	inorganic anion transmembrane transport (GO:0098661)	3.72	0.000373	0.0155
Cerebellum	regulation of transmembrane transporter activity (GO:0022898)	2.37	0.000372	0.0155
Cerebellum	regulation of postsynaptic density organization (GO:1905874)	9.92	0.00037	0.0156
Cerebellum	glycolipid metabolic process (GO:0006664)	3.47	0.000369	0.0156
Cerebellum	actin filament-based movement (GO:0030048)	3.47	0.000369	0.0156
BrainCorte	negative regulation of transport (GO:0051051)	2.18	0.000458	0.0157
Cerebellum	locomotion (GO:0040011)	1.58	0.000382	0.0159
BrainCorte	immune response-regulating cell surface receptor signaling pathway involved in phagocytosis (GO:0002433)	8.98	0.000474	0.0162
BrainCorte	Fc-gamma receptor signaling pathway involved in phagocytosis (GO:0038096)	8.98	0.000474	0.0162
BrainCorte	regulation of glial cell apoptotic process (GO:0034350)	13.71	0.000479	0.0163
Cerebellum	liposaccharide metabolic process (GO:1903509)	3.43	0.000399	0.0166
Cerebellum	muscle cell differentiation (GO:0042692)	2.44	0.000406	0.0168
BrainCorte	cytoskeleton-dependent intracellular transport (GO:0030705)	2.83	0.000497	0.0169
BrainCorte	regulation of cellular component size (GO:0032535)	2.29	0.00051	0.0173
Cerebellum	protein deglycosylation (GO:0006517)	7.14	0.000425	0.0175
Cerebellum	phosphatidylinositol-mediated signaling (GO:0048015)	3.97	0.000431	0.0177
Cerebellum	negative regulation of developmental growth (GO:0048640)	3.4	0.000432	0.0177
Cerebellum	cellular localization (GO:0051641)	1.41	0.000439	0.0179
BrainCorte	detection of abiotic stimulus (GO:0009582)	3.28	0.000535	0.0181
Cerebellum	neuron projection extension involved in neuron projection guidance (GO:1902284)	14.88	0.000445	0.0181
Cerebellum	axon extension involved in axon guidance (GO:0048846)	14.88	0.000445	0.0181
Cerebellum	regulation of neurotransmitter secretion (GO:0046928)	3.64	0.000444	0.0181
Cerebellum	signal transduction (GO:0007165)	1.25	0.000447	0.0181
Cerebellum	regulation of cation transmembrane transport (GO:1904062)	2.17	0.000465	0.0188
BrainCorte	regulation of nucleobase-containing compound metabolic process (GO:0019219)	0.71	0.00056	0.0189
Cerebellum	ganglioside biosynthetic process (GO:0001574)	9.3	0.000473	0.019
Cerebellum	positive regulation of cell projection organization (GO:0031346)	2.19	0.000477	0.0192
BrainCorte	response to amyloid-beta (GO:1904645)	5.39	0.000573	0.0193
BrainCorte	organelle transport along microtubule (GO:0072384)	4.14	0.000574	0.0193
BrainCorte	cellular response to dopamine (GO:1903351)	4.14	0.000574	0.0193
BrainCorte	regulation of cellular biosynthetic process (GO:0031326)	0.71	0.000587	0.0196
BrainCorte	regulation of macromolecule biosynthetic process (GO:0010556)	0.7	0.000585	0.0196
BrainCorte	regulation of synaptic transmission, GABAergic (GO:0032228)	6.46	0.000603	0.0201
BrainCorte	purine nucleotide biosynthetic process (GO:0006164)	2.77	0.000603	0.0201
Cerebellum	membrane repolarization (GO:0086009)	6.87	0.000509	0.0202
Cerebellum	regulation of dendrite extension (GO:1903859)	6.87	0.000509	0.0202
Cerebellum	innervation (GO:0060384)	6.87	0.000509	0.0203
Cerebellum	regulation of Ras protein signal transduction (GO:0046578)	2.63	0.000506	0.0203
Cerebellum	negative regulation of nucleobase-containing compound metabolic process (GO:0045934)	0.56	0.000508	0.0203
BrainCorte	response to dopamine (GO:1903350)	4.09	0.000622	0.0206
BrainCorte	protein modification by small protein conjugation or removal (GO:0070647)	0.37	0.000622	0.0206
BrainCorte	sensory perception of smell (GO:0007608)	0.16	0.000622	0.0206
Cerebellum	cell growth (GO:0016049)	3.56	0.000525	0.0207
Cerebellum	protein localization to membrane (GO:0072657)	2.02	0.000523	0.0207
Cerebellum	phospholipid translocation (GO:0045332)	4.76	0.000547	0.0216
BrainCorte	regulation of NMDA receptor activity (GO:2000310)	8.2	0.000679	0.0224
Cerebellum	glycosaminoglycan biosynthetic process (GO:0006024)	3.81	0.000569	0.0224
BrainCorte	ribosome biogenesis (GO:0042254)	< 0.01	0.000682	0.0225
Cerebellum	regulation of developmental process (GO:0050793)	1.38	0.000574	0.0225
Cerebellum	cytokinesis (GO:0000910)	3.28	0.000586	0.0229
Cerebellum	protein O-linked mannosylation (GO:0035269)	8.75	0.000595	0.023
Cerebellum	cGMP metabolic process (GO:0046068)	8.75	0.000595	0.0231
Cerebellum	striated muscle cell differentiation (GO:0051146)	2.59	0.000595	0.0231
Cerebellum	regulation of gene expression (GO:0010468)	0.76	0.000593	0.0231
BrainCorte	positive regulation of cation transmembrane transport (GO:1904064)	2.99	0.000718	0.0236
Cerebellum	inositol lipid-mediated signaling (GO:0048017)	3.77	0.000623	0.0239
Cerebellum	neuron migration (GO:0001764)	3.07	0.000619	0.0239
Cerebellum	apoptotic process involved in luteolysis (GO:0061364)	29.75	0.000636	0.024
Cerebellum	T-tubule organization (GO:0033292)	13.22	0.000627	0.024
Cerebellum	postsynaptic specialization assembly (GO:0098698)	13.22	0.000627	0.024
Cerebellum	positive regulation of axonogenesis (GO:0050772)	3.77	0.000623	0.024
Cerebellum	dense core granule priming (GO:0061789)	29.75	0.000636	0.0241
Cerebellum	Golgi apparatus mannose trimming (GO:1904381)	29.75	0.000636	0.0241
Cerebellum	histone H4-K20 demethylation (GO:0035574)	29.75	0.000636	0.0242
Cerebellum	trimming of terminal mannose on C branch (GO:0036510)	29.75	0.000636	0.0243
BrainCorte	positive regulation of protein localization to cell periphery (GO:1904377)	4.44	0.000761	0.0249
BrainCorte	negative regulation of cell projection organization (GO:0031345)	2.82	0.00077	0.0252
BrainCorte	establishment of localization in cell (GO:0051649)	1.53	0.000775	0.0253
Cerebellum	metencephalon development (GO:0022037)	3.22	0.00068	0.0256
BrainCorte	neuron remodeling (GO:0016322)	11.6	0.000802	0.0258
BrainCorte	Fc receptor mediated stimulatory signaling pathway (GO:0002431)	7.86	0.000803	0.0258
BrainCorte	regulation of protein localization to plasma membrane (GO:1903076)	3.59	0.000804	0.0258
BrainCorte	Ras protein signal transduction (GO:0007265)	2.81	0.000808	0.0258
BrainCorte	trans-synaptic signaling, modulating synaptic transmission (GO:0099550)	11.6	0.000802	0.0259
BrainCorte	protein polyglutamylation (GO:0018095)	11.6	0.000802	0.0259
BrainCorte	ribonucleotide biosynthetic process (GO:0009260)	2.69	0.000796	0.0259
BrainCorte	calcium ion transport into cytosol (GO:0060402)	11.6	0.000802	0.026
BrainCorte	insemination (GO:0007320)	11.6	0.000802	0.026
BrainCorte	protein localization to cell periphery (GO:1990778)	2.59	0.000802	0.0261
Cerebellum	DNA repair (GO:0006281)	0.24	0.000696	0.0261
BrainCorte	cell-cell junction assembly (GO:0007043)	3.32	0.000823	0.0262
BrainCorte	cellular response to DNA damage stimulus (GO:0006974)	0.31	0.00082	0.0262
Cerebellum	actin filament organization (GO:0007015)	2.3	0.000702	0.0263
BrainCorte	regulation of transcription by RNA polymerase II (GO:0006357)	0.63	0.000829	0.0264
Cerebellum	chemical synaptic transmission, postsynaptic (GO:0099565)	4.06	0.000714	0.0267
BrainCorte	regulation of cell population proliferation (GO:0042127)	1.52	0.000846	0.0268
Cerebellum	regulation of macromolecule metabolic process (GO:0060255)	0.8	0.00072	0.0269
Cerebellum	negative regulation of metabolic process (GO:0009892)	0.69	0.000732	0.0273
Cerebellum	anatomical structure arrangement (GO:0048532)	8.26	0.000741	0.0275
BrainCorte	anterograde dendritic transport of neurotransmitter receptor complex (GO:0098971)	22.63	0.000872	0.0276
BrainCorte	positive regulation of heart contraction (GO:0045823)	5.95	0.000887	0.028
Cerebellum	axon extension (GO:0048675)	5.21	0.000756	0.028
BrainCorte	actin cytoskeleton reorganization (GO:0031532)	4.31	0.000905	0.0285
BrainCorte	inorganic anion transmembrane transport (GO:0098661)	3.86	0.000914	0.0288
Cerebellum	regulation of actin filament organization (GO:0110053)	2.27	0.000786	0.0291
BrainCorte	divalent inorganic cation homeostasis (GO:0072507)	2.47	0.00093	0.0292
Cerebellum	regulation of molecular function (GO:0065009)	1.32	0.000798	0.0294
BrainCorte	establishment of mitochondrion localization, microtubule-mediated (GO:0034643)	7.54	0.000943	0.0295
BrainCorte	mitochondrion transport along microtubule (GO:0047497)	7.54	0.000943	0.0296
BrainCorte	cyclic-nucleotide-mediated signaling (GO:0019935)	4.89	0.000964	0.03
BrainCorte	regulation of dendritic spine development (GO:0060998)	4.89	0.000964	0.03
BrainCorte	regulation of kinase activity (GO:0043549)	1.79	0.000964	0.0301
BrainCorte	regulation of Ras protein signal transduction (GO:0046578)	2.75	0.000977	0.0303
BrainCorte	cellular aromatic compound metabolic process (GO:0006725)	0.65	0.000979	0.0303
BrainCorte	regulation of protein tyrosine kinase activity (GO:0061097)	3.81	0.000984	0.0304
BrainCorte	defense response to other organism (GO:0098542)	0.43	0.000993	0.0306
BrainCorte	positive regulation of blood circulation (GO:1903524)	5.8	0.001	0.0308
Cerebellum	peripheral nervous system axon ensheathment (GO:0032292)	6.16	0.000839	0.0308
Cerebellum	myelination in peripheral nervous system (GO:0022011)	6.16	0.000839	0.0309
BrainCorte	neurotransmitter receptor internalization (GO:0099590)	10.77	0.00101	0.031
BrainCorte	regulation of adenylate cyclase-activating G protein-coupled receptor signaling pathway (GO:0106070)	10.77	0.00101	0.031
Cerebellum	AV node cell to bundle of His cell communication (GO:0086067)	11.9	0.000855	0.0312
Cerebellum	synaptic vesicle docking (GO:0016081)	11.9	0.000855	0.0312
BrainCorte	adaptive immune response (GO:0002250)	0.29	0.00102	0.0313
Cerebellum	histone H3-K36 demethylation (GO:0070544)	11.9	0.000855	0.0313
Cerebellum	regulation of dendritic spine development (GO:0060998)	4.41	0.000862	0.0313
Cerebellum	neural retina development (GO:0003407)	3.94	0.000866	0.0313
Cerebellum	neuron projection extension (GO:1990138)	3.94	0.000866	0.0314
Cerebellum	regulation of inflammatory response (GO:0050727)	0.16	0.000876	0.0316
BrainCorte	purine-containing compound biosynthetic process (GO:0072522)	2.62	0.00104	0.0318
Cerebellum	regulation of RNA biosynthetic process (GO:2001141)	0.72	0.000887	0.032
BrainCorte	smooth muscle contraction (GO:0006939)	4.8	0.00106	0.0324
BrainCorte	positive regulation of protein tyrosine kinase activity (GO:0061098)	4.8	0.00106	0.0324
Cerebellum	retinal ganglion cell axon guidance (GO:0031290)	7.83	0.000911	0.0327
Cerebellum	long-chain fatty-acyl-CoA biosynthetic process (GO:0035338)	7.83	0.000911	0.0327
BrainCorte	ribose phosphate biosynthetic process (GO:0046390)	2.61	0.00109	0.033
BrainCorte	positive regulation of heart rate (GO:0010460)	7.25	0.0011	0.0333
BrainCorte	zinc ion transmembrane transport (GO:0071577)	7.25	0.0011	0.0334
BrainCorte	cellular response to chemical stimulus (GO:0070887)	1.39	0.00111	0.0335
BrainCorte	amide biosynthetic process (GO:0043604)	0.22	0.00112	0.0338
BrainCorte	cellular response to amyloid-beta (GO:1904646)	5.66	0.00113	0.0339
BrainCorte	regulation of biosynthetic process (GO:0009889)	0.73	0.00114	0.0341
Cerebellum	lipid translocation (GO:0034204)	4.33	0.00096	0.0343
Cerebellum	hindbrain development (GO:0030902)	2.78	0.000963	0.0344
Cerebellum	negative regulation of cell growth (GO:0030308)	2.56	0.000971	0.0346
BrainCorte	positive regulation of small GTPase mediated signal transduction (GO:0051057)	4.13	0.00116	0.0348
BrainCorte	positive regulation of protein localization to membrane (GO:1905477)	3.4	0.00119	0.0355
Cerebellum	anion transport (GO:0006820)	1.96	0.000998	0.0355
BrainCorte	positive regulation of ion transmembrane transporter activity (GO:0032414)	3.4	0.00119	0.0356
Cerebellum	regulation of transporter activity (GO:0032409)	2.23	0.00101	0.0358
BrainCorte	postsynapse organization (GO:0099173)	3.69	0.00122	0.0363
BrainCorte	peptidyl-tyrosine phosphorylation (GO:0018108)	2.96	0.00124	0.0368
BrainCorte	alanine transport (GO:0032328)	10.06	0.00125	0.0371
Cerebellum	regulation of nucleic acid-templated transcription (GO:1903506)	0.72	0.00105	0.0371
BrainCorte	negative regulation of amino acid transport (GO:0051956)	10.06	0.00125	0.0372
Cerebellum	regulation of transcription, DNA-templated (GO:0006355)	0.72	0.00105	0.0372
BrainCorte	regulation of AMPA glutamate receptor clustering (GO:1904717)	18.85	0.00128	0.0376
BrainCorte	endoplasmic reticulum-plasma membrane tethering (GO:0061817)	18.85	0.00128	0.0376
Cerebellum	organic cyclic compound metabolic process (GO:1901360)	0.71	0.00107	0.0376
BrainCorte	membrane raft distribution (GO:0031580)	18.85	0.00128	0.0377
BrainCorte	detection of temperature stimulus (GO:0016048)	6.98	0.00128	0.0377
Cerebellum	synaptic vesicle targeting (GO:0016080)	22.31	0.00109	0.0377
BrainCorte	regulation of glutamate receptor clustering (GO:0106104)	18.85	0.00128	0.0378
BrainCorte	negative regulation of amine transport (GO:0051953)	6.98	0.00128	0.0378
Cerebellum	neuronal dense core vesicle exocytosis (GO:0099011)	22.31	0.00109	0.0378
Cerebellum	regulation of Toll signaling pathway (GO:0008592)	22.31	0.00109	0.0378
Cerebellum	anatomical structure formation involved in morphogenesis (GO:0048646)	1.63	0.00108	0.0378
Cerebellum	regulation of negative chemotaxis (GO:0050923)	22.31	0.00109	0.0379
Cerebellum	DNA metabolic process (GO:0006259)	0.41	0.00108	0.0379
Cerebellum	presynaptic dense core vesicle exocytosis (GO:0099525)	22.31	0.00109	0.038
Cerebellum	regulation of actin cytoskeleton organization (GO:0032956)	2.08	0.0011	0.038
BrainCorte	cell-cell junction organization (GO:0045216)	2.79	0.00131	0.0384
Cerebellum	viral protein processing (GO:0019082)	5.76	0.00114	0.0392
Cerebellum	olfactory bulb development (GO:0021772)	5.76	0.00114	0.0393
Cerebellum	cerebellum development (GO:0021549)	3.21	0.00114	0.0393
Cerebellum	protein phosphorylation (GO:0006468)	1.73	0.00115	0.0393
BrainCorte	regulation of cardiac muscle contraction (GO:0055117)	4.02	0.00136	0.0397
BrainCorte	primary metabolic process (GO:0044238)	0.81	0.00136	0.0397
Cerebellum	neural crest cell migration (GO:0001755)	4.18	0.00118	0.0404
BrainCorte	positive regulation of peptide hormone secretion (GO:0090277)	3.61	0.0014	0.0407
Cerebellum	second-messenger-mediated signaling (GO:0019932)	2.43	0.00119	0.0408
BrainCorte	regulation of heart rate by cardiac conduction (GO:0086091)	5.39	0.00141	0.041
Cerebellum	response to temperature stimulus (GO:0009266)	2.59	0.00122	0.0415
Cerebellum	regulation of neurotransmitter transport (GO:0051588)	3.18	0.00123	0.0417
BrainCorte	peptidyl-tyrosine modification (GO:0018212)	2.9	0.00144	0.0418
BrainCorte	positive regulation of ion transmembrane transport (GO:0034767)	2.75	0.00144	0.0418
Cerebellum	chloride transport (GO:0006821)	3.18	0.00123	0.0418
BrainCorte	response to morphine (GO:0043278)	6.73	0.00147	0.0423
BrainCorte	regulation of astrocyte differentiation (GO:0048710)	6.73	0.00147	0.0424
BrainCorte	organic acid metabolic process (GO:0006082)	0.39	0.00147	0.0424
BrainCorte	response to isoquinoline alkaloid (GO:0014072)	6.73	0.00147	0.0425
Cerebellum	anatomical structure homeostasis (GO:0060249)	0.1	0.00126	0.0426
Cerebellum	developmental growth involved in morphogenesis (GO:0060560)	2.98	0.00127	0.0428
BrainCorte	transcription by RNA polymerase II (GO:0006366)	< 0.01	0.00152	0.0434
BrainCorte	C-terminal protein amino acid modification (GO:0018410)	9.43	0.00154	0.0439
Cerebellum	Schwann cell development (GO:0014044)	5.58	0.00131	0.0443
BrainCorte	modulation of excitatory postsynaptic potential (GO:0098815)	5.26	0.00158	0.045
Cerebellum	positive regulation of canonical Wnt signaling pathway (GO:0090263)	2.95	0.00135	0.0455
BrainCorte	microtubule-based transport (GO:0099111)	2.6	0.0016	0.0456
BrainCorte	positive regulation of peptide secretion (GO:0002793)	3.54	0.0016	0.0457
BrainCorte	cellular nitrogen compound biosynthetic process (GO:0044271)	0.52	0.00162	0.0461
Cerebellum	vesicle-mediated transport (GO:0016192)	1.5	0.00139	0.0465
Cerebellum	negative regulation of cellular metabolic process (GO:0031324)	0.68	0.00139	0.0466
BrainCorte	cellular divalent inorganic cation homeostasis (GO:0072503)	2.49	0.00165	0.0467
Cerebellum	regulation of postsynaptic membrane neurotransmitter receptor levels (GO:0099072)	4.63	0.0014	0.0467
BrainCorte	positive regulation of transmembrane transport (GO:0034764)	2.49	0.00165	0.0468
BrainCorte	regulation of multicellular organismal development (GO:2000026)	1.56	0.00166	0.0468
BrainCorte	sensory perception of temperature stimulus (GO:0050951)	6.5	0.00169	0.0474
BrainCorte	establishment of mitochondrion localization (GO:0051654)	6.5	0.00169	0.0475
BrainCorte	Fc-gamma receptor signaling pathway (GO:0038094)	6.5	0.00169	0.0476
BrainCorte	zinc ion transport (GO:0006829)	6.5	0.00169	0.0477
BrainCorte	cellular response to monoamine stimulus (GO:0071868)	3.5	0.00171	0.0478
BrainCorte	muscle contraction (GO:0006936)	2.48	0.00172	0.0478
BrainCorte	regulation of muscle adaptation (GO:0043502)	3.87	0.00171	0.0479
BrainCorte	cellular response to catecholamine stimulus (GO:0071870)	3.5	0.00171	0.0479
BrainCorte	macromolecule metabolic process (GO:0043170)	0.79	0.00172	0.0479
BrainCorte	regulation of G protein-coupled receptor signaling pathway (GO:0008277)	3.01	0.00173	0.048
Cerebellum	mesenchymal cell migration (GO:0090497)	4.03	0.00144	0.0481
Cerebellum	synaptic vesicle maturation (GO:0016188)	9.92	0.00148	0.0486
Cerebellum	positive regulation of keratinocyte migration (GO:0051549)	9.92	0.00148	0.0487
Cerebellum	localization within membrane (GO:0051668)	1.83	0.00146	0.0487
Cerebellum	protein-DNA complex assembly (GO:0065004)	< 0.01	0.00147	0.0487
Cerebellum	cGMP biosynthetic process (GO:0006182)	9.92	0.00148	0.0488
Cerebellum	lipid import into cell (GO:0140354)	9.92	0.00148	0.0489
BrainCorte	positive regulation of blood pressure by epinephrine-norepinephrine (GO:0003321)	16.16	0.0018	0.0492
BrainCorte	synaptic vesicle uncoating (GO:0016191)	16.16	0.0018	0.0493
BrainCorte	dense core granule localization (GO:0032253)	16.16	0.0018	0.0494
Cerebellum	olfactory lobe development (GO:0021988)	5.41	0.00151	0.0494
Cerebellum	negative regulation of cell development (GO:0010721)	2.54	0.0015	0.0494
BrainCorte	dense core granule cytoskeletal transport (GO:0099519)	16.16	0.0018	0.0495
Cerebellum	positive regulation of synaptic transmission, glutamatergic (GO:0051968)	5.41	0.00151	0.0495
BrainCorte	membrane raft localization (GO:0051665)	16.16	0.0018	0.0496
BrainCorte	glutamate secretion (GO:0014047)	16.16	0.0018	0.0497
BrainCorte	dense core granule transport (GO:1901950)	16.16	0.0018	0.0498
Colon	vesicle cargo loading (GO:0035459)	23.49	9.2e-10	1.44e-05
Colon	anatomical structure morphogenesis (GO:0009653)	2.27	5.69e-09	2.97e-05
Colon	tissue development (GO:0009888)	2.53	4.6e-09	3.61e-05
Colon	anatomical structure development (GO:0048856)	1.69	2.17e-08	8.5e-05
Colon	chitin metabolic process (GO:0006030)	73.95	7.2e-08	0.000188
Colon	developmental process (GO:0032502)	1.61	9.69e-08	0.000217
Colon	chitin catabolic process (GO:0006032)	73.95	7.2e-08	0.000226
Colon	biological_process (GO:0008150)	1.12	1.39e-07	0.000241
Colon	Unclassified (UNCLASSIFIED)	0.23	1.39e-07	0.000272
Colon	animal organ development (GO:0048513)	1.87	2.34e-07	0.000367
Colon	glucosamine-containing compound catabolic process (GO:1901072)	49.3	3.03e-07	0.000432
Colon	secretion by cell (GO:0032940)	4.15	6.84e-07	0.000893
Colon	export from cell (GO:0140352)	3.83	1.04e-06	0.00126
Colon	animal organ morphogenesis (GO:0009887)	2.69	1.16e-06	0.0013
Colon	protein secretion (GO:0009306)	7.78	1.31e-06	0.00137
Colon	establishment of protein localization to extracellular region (GO:0035592)	7.72	1.41e-06	0.00138
Colon	amino sugar catabolic process (GO:0046348)	31.69	1.68e-06	0.00155
Colon	protein localization to extracellular region (GO:0071692)	7.27	2.32e-06	0.00202
Colon	phospholipase C-activating G protein-coupled receptor signaling pathway (GO:0007200)	7.99	3.68e-06	0.00303
Colon	actin filament-based movement (GO:0030048)	7.75	4.6e-06	0.00361
Colon	secretion (GO:0046903)	3.39	5.73e-06	0.00428
Colon	cAMP catabolic process (GO:0006198)	39.44	9.93e-06	0.00707
Colon	multicellular organismal process (GO:0032501)	1.44	1.29e-05	0.00882
Colon	glucosamine-containing compound metabolic process (GO:1901071)	17.75	1.87e-05	0.0122
Colon	protein mono-ADP-ribosylation (GO:0140289)	29.58	2.46e-05	0.0154
Colon	cyclic nucleotide catabolic process (GO:0009214)	27.31	3.19e-05	0.0185
Colon	epithelium development (GO:0060429)	2.36	3.39e-05	0.019
Colon	polysaccharide catabolic process (GO:0000272)	27.31	3.19e-05	0.0192
Colon	gland morphogenesis (GO:0022612)	6.76	3.95e-05	0.0213
Colon	polysaccharide digestion (GO:0044245)	66.56	4.62e-05	0.0234
Colon	urogenital system development (GO:0001655)	3.67	4.53e-05	0.0236
Colon	cyclic-nucleotide-mediated signaling (GO:0019935)	9.86	5.43e-05	0.0266
Colon	aminoglycan catabolic process (GO:0006026)	12.33	8.89e-05	0.0422
Duodenum	ethanol catabolic process (GO:0006068)	> 100	3.76e-09	4.91e-06
Duodenum	primary alcohol catabolic process (GO:0034310)	89.13	9.34e-09	1.13e-05
Duodenum	purine ribonucleoside bisphosphate metabolic process (GO:0034035)	66.85	3.15e-08	3.3e-05
Duodenum	ethanol metabolic process (GO:0006067)	66.85	3.15e-08	3.09e-05
Duodenum	3-phosphoadenosine 5-phosphosulfate metabolic process (GO:0050427)	66.85	3.15e-08	2.91e-05
Duodenum	sulfation (GO:0051923)	66.85	1.21e-09	3.17e-06
Duodenum	flavonoid metabolic process (GO:0009812)	66.85	8.25e-07	0.000562
Duodenum	establishment or maintenance of epithelial cell apical/basal polarity (GO:0045197)	31.46	6.85e-08	5.96e-05
Duodenum	establishment or maintenance of apical/basal cell polarity (GO:0035088)	29.17	1.04e-07	8.11e-05
Duodenum	establishment or maintenance of bipolar cell polarity (GO:0061245)	29.17	1.04e-07	7.73e-05
Duodenum	receptor localization to synapse (GO:0097120)	24.87	2.81e-05	0.0152
Duodenum	alcohol catabolic process (GO:0046164)	23.87	3.18e-06	0.00199
Duodenum	receptor clustering (GO:0043113)	22.28	4.21e-05	0.0213
Duodenum	purine nucleoside bisphosphate metabolic process (GO:0034032)	20.05	1.22e-09	2.74e-06
Duodenum	ribonucleoside bisphosphate metabolic process (GO:0033875)	20.05	1.22e-09	2.4e-06
Duodenum	nucleoside bisphosphate metabolic process (GO:0033865)	20.05	1.22e-09	2.13e-06
Duodenum	organic hydroxy compound catabolic process (GO:1901616)	16.51	1.73e-05	0.0097
Duodenum	primary alcohol metabolic process (GO:0034308)	14.07	3.6e-05	0.0188
Duodenum	xenobiotic metabolic process (GO:0006805)	13.83	6.3e-06	0.00366
Duodenum	amine metabolic process (GO:0009308)	13.37	4.55e-05	0.0216
Duodenum	purine ribonucleotide metabolic process (GO:0009150)	10.57	7.67e-11	1.2e-06
Duodenum	purine nucleotide metabolic process (GO:0006163)	10.2	1.21e-10	9.5e-07
Duodenum	ribonucleotide metabolic process (GO:0009259)	9.98	1.59e-10	8.32e-07
Duodenum	ribose phosphate metabolic process (GO:0019693)	9.72	2.22e-10	8.7e-07
Duodenum	purine-containing compound metabolic process (GO:0072521)	9.6	2.61e-10	8.19e-07
Duodenum	cellular response to xenobiotic stimulus (GO:0071466)	8.91	6.84e-05	0.0306
Duodenum	nucleotide metabolic process (GO:0009117)	8.09	2.24e-09	3.51e-06
Duodenum	establishment or maintenance of cell polarity (GO:0007163)	7.98	0.000123	0.0495
Duodenum	sulfur compound metabolic process (GO:0006790)	7.96	6.17e-07	0.000439
Duodenum	nucleoside phosphate metabolic process (GO:0006753)	7.95	2.77e-09	3.95e-06
Duodenum	nucleobase-containing small molecule metabolic process (GO:0055086)	6.92	1.53e-08	1.71e-05
Duodenum	organic hydroxy compound metabolic process (GO:1901615)	4.96	9.04e-05	0.0383
Duodenum	organophosphate metabolic process (GO:0019637)	4.51	1.02e-06	0.000665
Duodenum	carbohydrate derivative metabolic process (GO:1901135)	4.1	3.25e-06	0.00196
Duodenum	oxoacid metabolic process (GO:0043436)	3.81	7.11e-05	0.031
Duodenum	organic acid metabolic process (GO:0006082)	3.71	9.06e-05	0.0374
Duodenum	small molecule metabolic process (GO:0044281)	3.64	7.55e-08	6.22e-05
Duodenum	phosphate-containing compound metabolic process (GO:0006796)	2.74	4.24e-05	0.0208
Duodenum	phosphorus metabolic process (GO:0006793)	2.71	5.05e-05	0.0233
Gizzard	negative regulation of luteinizing hormone secretion (GO:0033685)	> 100	0.000289	0.0384
Gizzard	negative regulation of Rho guanyl-nucleotide exchange factor activity (GO:2001107)	> 100	0.000289	0.038
Gizzard	galanin-activated signaling pathway (GO:0090663)	> 100	0.000289	0.0377
Gizzard	Langerhans cell differentiation (GO:0061520)	> 100	0.000289	0.0374
Gizzard	mesenchyme migration (GO:0090131)	> 100	2.81e-07	0.000138
Gizzard	muscular septum morphogenesis (GO:0003150)	> 100	1.15e-05	0.00327
Gizzard	hard palate development (GO:0060022)	71	1.09e-06	0.000487
Gizzard	skeletal myofibril assembly (GO:0014866)	63.11	1.56e-06	0.000644
Gizzard	tachykinin receptor signaling pathway (GO:0007217)	53.25	5.31e-05	0.0112
Gizzard	positive regulation of uterine smooth muscle contraction (GO:0070474)	53.25	5.31e-05	0.0111
Gizzard	regulation of blood volume by renin-angiotensin (GO:0002016)	47.33	7.04e-05	0.0134
Gizzard	regulation of uterine smooth muscle contraction (GO:0070472)	42.6	9.1e-05	0.0168
Gizzard	positive regulation of flagellated sperm motility (GO:1902093)	32.77	0.000175	0.0264
Gizzard	positive regulation of cilium-dependent cell motility (GO:2000155)	32.77	0.000175	0.0262
Gizzard	chondroitin sulfate biosynthetic process (GO:0030206)	31.55	1.52e-05	0.00398
Gizzard	positive regulation of cilium movement (GO:0003353)	30.43	0.000212	0.0297
Gizzard	secondary palate development (GO:0062009)	27.31	2.29e-06	0.000897
Gizzard	behavioral response to pain (GO:0048266)	26.62	0.000299	0.0372
Gizzard	regulation of flagellated sperm motility (GO:1901317)	25.82	3.04e-05	0.00701
Gizzard	chondroitin sulfate proteoglycan biosynthetic process (GO:0050650)	24.69	3.55e-05	0.00807
Gizzard	chondroitin sulfate metabolic process (GO:0030204)	18.93	9.04e-05	0.0169
Gizzard	proteoglycan biosynthetic process (GO:0030166)	18.75	2e-07	0.000108
Gizzard	microtubule polymerization (GO:0046785)	18.68	1.21e-05	0.00334
Gizzard	regulation of cilium movement involved in cell motility (GO:0060295)	18.32	0.000102	0.0177
Gizzard	regulation of cilium-dependent cell motility (GO:1902019)	18.32	0.000102	0.0175
Gizzard	centrosome localization (GO:0051642)	17.21	0.000127	0.0203
Gizzard	eating behavior (GO:0042755)	17.21	0.000127	0.0201
Gizzard	microtubule organizing center localization (GO:0061842)	16.71	0.000141	0.0221
Gizzard	chondroitin sulfate proteoglycan metabolic process (GO:0050654)	16.23	0.000156	0.024
Gizzard	smooth muscle contraction (GO:0006939)	15.49	4.27e-06	0.00145
Gizzard	actomyosin structure organization (GO:0031032)	15.49	5.8e-11	9.1e-08
Gizzard	actin filament capping (GO:0051693)	15.35	0.00019	0.0273
Gizzard	regulation of endocrine process (GO:0044060)	15.35	0.00019	0.0271
Gizzard	one-carbon metabolic process (GO:0006730)	14.56	0.000229	0.0318
Gizzard	myotube differentiation (GO:0014902)	14	1.23e-06	0.000523
Gizzard	myofibril assembly (GO:0030239)	13.97	7.41e-06	0.00232
Gizzard	cell adhesion mediated by integrin (GO:0033627)	13.85	0.000274	0.0373
Gizzard	negative regulation of actin filament depolymerization (GO:0030835)	13.85	0.000274	0.037
Gizzard	striated muscle cell development (GO:0055002)	13.74	8.08e-06	0.00243
Gizzard	regulation of cilium movement (GO:0003352)	13.52	0.000298	0.0377
Gizzard	microtubule polymerization or depolymerization (GO:0031109)	12.91	6.26e-05	0.0123
Gizzard	proteoglycan metabolic process (GO:0006029)	12.91	2.04e-06	0.000821
Gizzard	cardiac cell development (GO:0055006)	11.45	0.000106	0.0181
Gizzard	positive regulation of actin filament bundle assembly (GO:0032233)	11.27	0.000114	0.0188
Gizzard	cellular component assembly involved in morphogenesis (GO:0010927)	10.92	1.21e-06	0.000528
Gizzard	muscle tissue morphogenesis (GO:0060415)	10.14	0.000182	0.0266
Gizzard	feeding behavior (GO:0007631)	9.47	5.83e-05	0.0119
Gizzard	roof of mouth development (GO:0060021)	9.26	6.54e-05	0.0127
Gizzard	muscle organ morphogenesis (GO:0048644)	9.22	0.000276	0.037
Gizzard	muscle cell development (GO:0055001)	9.16	2.54e-07	0.000128
Gizzard	glycosaminoglycan biosynthetic process (GO:0006024)	9.1	0.000292	0.0376
Gizzard	striated muscle cell differentiation (GO:0051146)	8.74	2.52e-08	1.72e-05
Gizzard	aminoglycan biosynthetic process (GO:0006023)	8.66	0.000364	0.0439
Gizzard	mucopolysaccharide metabolic process (GO:1903510)	8.66	0.000364	0.0435
Gizzard	integrin-mediated signaling pathway (GO:0007229)	8.61	9.61e-05	0.0169
Gizzard	tissue migration (GO:0090130)	8.44	0.000107	0.018
Gizzard	carbohydrate biosynthetic process (GO:0016051)	8.42	2.84e-05	0.00663
Gizzard	muscle cell differentiation (GO:0042692)	8.32	7.87e-10	9.49e-07
Gizzard	actin filament-based movement (GO:0030048)	8.27	0.000118	0.0191
Gizzard	muscle contraction (GO:0006936)	8.1	1.52e-08	1.19e-05
Gizzard	neuropeptide signaling pathway (GO:0007218)	7.61	0.000183	0.0265
Gizzard	muscle system process (GO:0003012)	6.66	1.33e-07	8.04e-05
Gizzard	muscle structure development (GO:0061061)	6.51	6.66e-12	1.49e-08
Gizzard	muscle organ development (GO:0007517)	6.3	2.47e-07	0.000129
Gizzard	cardiac muscle tissue development (GO:0048738)	5.85	0.000252	0.0346
Gizzard	striated muscle tissue development (GO:0014706)	5.68	0.000298	0.0374
Gizzard	muscle tissue development (GO:0060537)	5.57	2.52e-06	0.000941
Gizzard	mesenchyme development (GO:0060485)	5.51	5.13e-05	0.011
Gizzard	actin cytoskeleton organization (GO:0030036)	5.48	4.33e-10	5.66e-07
Gizzard	actin filament-based process (GO:0030029)	5.35	9.13e-11	1.3e-07
Gizzard	supramolecular fiber organization (GO:0097435)	4.96	6.14e-09	5.66e-06
Gizzard	blood vessel morphogenesis (GO:0048514)	4.72	2.33e-06	0.00089
Gizzard	regulation of actin filament organization (GO:0110053)	4.65	0.000179	0.0264
Gizzard	blood circulation (GO:0008015)	4.56	7.86e-06	0.00241
Gizzard	wound healing (GO:0042060)	4.24	0.000162	0.0246
Gizzard	blood vessel development (GO:0001568)	4.19	4.09e-06	0.00143
Gizzard	growth (GO:0040007)	4.14	9.22e-05	0.0166
Gizzard	developmental growth (GO:0048589)	4.14	9.22e-05	0.0164
Gizzard	cell migration (GO:0016477)	4.07	3.24e-09	3.18e-06
Gizzard	anatomical structure formation involved in morphogenesis (GO:0048646)	4.04	1.68e-09	1.88e-06
Gizzard	vasculature development (GO:0001944)	4.02	6.72e-06	0.00215
Gizzard	positive regulation of locomotion (GO:0040017)	4.01	3.3e-06	0.0012
Gizzard	regulation of actin filament-based process (GO:0032970)	3.91	0.00015	0.0232
Gizzard	animal organ morphogenesis (GO:0009887)	3.74	8.26e-09	7.19e-06
Gizzard	circulatory system process (GO:0003013)	3.73	6e-05	0.0121
Gizzard	circulatory system development (GO:0072359)	3.67	9.27e-08	5.81e-05
Gizzard	behavior (GO:0007610)	3.66	1.97e-05	0.00482
Gizzard	tube morphogenesis (GO:0035239)	3.62	6.01e-06	0.00196
Gizzard	positive regulation of cell motility (GO:2000147)	3.61	4.3e-05	0.0095
Gizzard	localization of cell (GO:0051674)	3.58	1.96e-08	1.46e-05
Gizzard	cell motility (GO:0048870)	3.58	1.96e-08	1.4e-05
Gizzard	response to wounding (GO:0009611)	3.54	0.000345	0.042
Gizzard	positive regulation of cellular component movement (GO:0051272)	3.52	5.6e-05	0.0115
Gizzard	cytoskeleton organization (GO:0007010)	3.5	2.12e-09	2.22e-06
Gizzard	cell adhesion (GO:0007155)	3.39	3.69e-07	0.000175
Gizzard	skeletal system development (GO:0001501)	3.35	0.000306	0.0378
Gizzard	tissue morphogenesis (GO:0048729)	3.3	0.000198	0.028
Gizzard	tissue development (GO:0009888)	3.28	2.81e-11	4.9e-08
Gizzard	positive regulation of cell migration (GO:0030335)	3.24	0.000409	0.0485
Gizzard	anatomical structure morphogenesis (GO:0009653)	3.18	8.97e-14	7.03e-10
Gizzard	tube development (GO:0035295)	3.12	1.32e-05	0.00355
Gizzard	regulation of cellular component biogenesis (GO:0044087)	3.12	4.55e-06	0.00152
Gizzard	locomotion (GO:0040011)	3.08	1.98e-07	0.000111
Gizzard	regulation of anatomical structure morphogenesis (GO:0022603)	3.06	1.02e-05	0.00301
Gizzard	regulation of locomotion (GO:0040012)	3.06	3.5e-06	0.00125
Gizzard	epithelial cell differentiation (GO:0030855)	3.05	0.00041	0.0483
Gizzard	regulation of cell motility (GO:2000145)	2.91	2.08e-05	0.00501
Gizzard	movement of cell or subcellular component (GO:0006928)	2.88	1.58e-07	9.15e-05
Gizzard	regulation of cellular component movement (GO:0051270)	2.83	1.85e-05	0.00461
Gizzard	brain development (GO:0007420)	2.81	0.000341	0.0418
Gizzard	central nervous system development (GO:0007417)	2.7	9.16e-05	0.0167
Gizzard	neurogenesis (GO:0022008)	2.67	1.81e-05	0.00457
Gizzard	cell development (GO:0048468)	2.64	6.08e-07	0.00028
Gizzard	regulation of cell migration (GO:0030334)	2.63	0.000295	0.0376
Gizzard	animal organ development (GO:0048513)	2.5	1.43e-11	2.81e-08
Gizzard	system development (GO:0048731)	2.44	6.94e-13	2.18e-09
Gizzard	multicellular organism development (GO:0007275)	2.34	6.46e-13	2.53e-09
Gizzard	anatomical structure development (GO:0048856)	2.2	6.84e-14	1.07e-09
Gizzard	cellular developmental process (GO:0048869)	2.19	9.6e-09	7.92e-06
Gizzard	cell differentiation (GO:0030154)	2.16	3.19e-08	2.08e-05
Gizzard	system process (GO:0003008)	2.15	4.13e-05	0.00925
Gizzard	regulation of developmental process (GO:0050793)	2.08	1.75e-05	0.0045
Gizzard	developmental process (GO:0032502)	2.07	3.38e-13	1.77e-09
Gizzard	regulation of cellular component organization (GO:0051128)	2	0.000109	0.0181
Gizzard	multicellular organismal process (GO:0032501)	1.91	2.08e-12	5.44e-09
Gizzard	regulation of localization (GO:0032879)	1.9	0.000118	0.0193
Gizzard	cellular component organization (GO:0016043)	1.59	6.24e-05	0.0124
Gizzard	cellular component organization or biogenesis (GO:0071840)	1.56	8.05e-05	0.0152
Gizzard	cellular process (GO:0009987)	1.17	0.000411	0.0481
Gizzard	cellular nitrogen compound metabolic process (GO:0034641)	0.25	1.18e-05	0.00331
Gizzard	organic cyclic compound metabolic process (GO:1901360)	0.23	1.09e-05	0.00318
Gizzard	nucleobase-containing compound metabolic process (GO:0006139)	0.22	4.65e-05	0.0101
Gizzard	heterocycle metabolic process (GO:0046483)	0.2	2.17e-05	0.00516
Gizzard	cellular aromatic compound metabolic process (GO:0006725)	0.2	1.45e-05	0.00385
Muscle	muscle system process (GO:0003012)	14.37	1.01e-45	1.58e-41
Muscle	muscle contraction (GO:0006936)	15.95	8.86e-44	6.94e-40
Muscle	muscle structure development (GO:0061061)	8.86	7.77e-38	4.06e-34
Heart	actin filament-based process (GO:0030029)	4.25	1.37e-31	2.15e-27
Muscle	actin filament-based process (GO:0030029)	6.64	9.9e-30	3.88e-26
Muscle	muscle cell development (GO:0055001)	15.5	1.18e-28	3.69e-25
Muscle	myofibril assembly (GO:0030239)	29.25	1.93e-27	5.03e-24
Muscle	striated muscle cell development (GO:0055002)	28.78	2.7e-27	6.05e-24
Heart	actin cytoskeleton organization (GO:0030036)	4.15	6.48e-27	5.08e-23
Muscle	muscle cell differentiation (GO:0042692)	10.46	3.34e-26	6.55e-23
Heart	muscle system process (GO:0003012)	5.84	2.74e-26	1.43e-22
Muscle	striated muscle cell differentiation (GO:0051146)	12.32	1.06e-25	1.84e-22
Muscle	cellular component assembly involved in morphogenesis (GO:0010927)	18.48	6.66e-25	1.04e-21
Heart	cytoskeleton organization (GO:0007010)	2.81	2.92e-25	1.14e-21
Heart	muscle cell differentiation (GO:0042692)	5.92	6.21e-25	1.95e-21
Heart	myofibril assembly (GO:0030239)	14.31	1.3e-24	3.39e-21
Muscle	actomyosin structure organization (GO:0031032)	17.47	2.47e-24	3.53e-21
Heart	striated muscle cell development (GO:0055002)	14.08	1.94e-24	4.34e-21
Heart	actomyosin structure organization (GO:0031032)	9.57	4.1e-24	8.04e-21
Heart	muscle structure development (GO:0061061)	4.17	4.96e-24	8.64e-21
Heart	muscle contraction (GO:0006936)	6.08	2.19e-23	3.43e-20
Muscle	muscle organ development (GO:0007517)	8.9	2.66e-23	3.47e-20
Heart	striated muscle cell differentiation (GO:0051146)	6.58	5e-23	7.12e-20
Muscle	actin-myosin filament sliding (GO:0033275)	64.82	1.07e-22	1.29e-19
Muscle	striated muscle contraction (GO:0006941)	16.68	3.13e-22	3.5e-19
Muscle	actin-mediated cell contraction (GO:0070252)	21.62	5.92e-22	6.19e-19
Muscle	muscle tissue development (GO:0060537)	8.3	9.23e-22	9.04e-19
Muscle	muscle filament sliding (GO:0030049)	68.63	1.07e-21	9.89e-19
Muscle	system process (GO:0003008)	2.98	4.65e-21	4.05e-18
Heart	muscle cell development (GO:0055001)	7.12	4.47e-21	5.84e-18
Muscle	actin filament-based movement (GO:0030048)	15.99	3.06e-20	2.53e-17
Heart	cellular component assembly involved in morphogenesis (GO:0010927)	8.64	1.33e-19	1.6e-16
Heart	protein modification process (GO:0036211)	1.91	4.04e-19	4.22e-16
Heart	cellular protein modification process (GO:0006464)	1.91	4.04e-19	4.52e-16
Muscle	actin cytoskeleton organization (GO:0030036)	5.42	1.24e-18	9.75e-16
Muscle	heart process (GO:0003015)	13.98	1.43e-17	1.07e-14
Heart	regulation of small GTPase mediated signal transduction (GO:0051056)	4.42	1.39e-17	1.36e-14
Heart	supramolecular fiber organization (GO:0097435)	3.27	3.21e-17	2.96e-14
Heart	macromolecule modification (GO:0043412)	1.81	3.58e-17	3.12e-14
Muscle	heart contraction (GO:0060047)	14.76	1.76e-16	1.26e-13
Heart	muscle tissue development (GO:0060537)	4.28	1.85e-16	1.53e-13
Heart	anatomical structure development (GO:0048856)	1.54	4.1e-16	3.22e-13
Muscle	sarcomere organization (GO:0045214)	27.09	6.15e-16	4.19e-13
Heart	anatomical structure morphogenesis (GO:0009653)	1.94	7.48e-16	5.58e-13
Muscle	cardiac muscle contraction (GO:0060048)	16.25	1.37e-15	8.93e-13
Heart	developmental process (GO:0032502)	1.49	1.79e-15	1.27e-12
Heart	cell-cell adhesion (GO:0098609)	3.19	2.24e-15	1.53e-12
Heart	cell adhesion (GO:0007155)	2.53	2.83e-15	1.85e-12
Muscle	regulation of muscle contraction (GO:0006937)	9.4	5.77e-15	3.62e-12
Heart	cardiac muscle tissue development (GO:0048738)	5.44	1.04e-14	6.55e-12
Heart	sarcomere organization (GO:0045214)	13.51	1.15e-14	6.93e-12
Heart	biological_process (GO:0008150)	1.1	1.3e-14	7.3e-12
Heart	Unclassified (UNCLASSIFIED)	0.37	1.3e-14	7.57e-12
Muscle	striated muscle tissue development (GO:0014706)	9.02	1.27e-14	7.65e-12
Muscle	non-membrane-bounded organelle assembly (GO:0140694)	6.38	1.62e-14	9.43e-12
Heart	multicellular organism development (GO:0007275)	1.59	2.13e-14	1.15e-11
Heart	striated muscle tissue development (GO:0014706)	5.28	2.25e-14	1.18e-11
Muscle	phosphate-containing compound metabolic process (GO:0006796)	2.67	2.14e-14	1.2e-11
Heart	cellular protein metabolic process (GO:0044267)	1.67	2.86e-14	1.45e-11
Heart	protein metabolic process (GO:0019538)	1.6	3.33e-14	1.63e-11
Muscle	phosphorus metabolic process (GO:0006793)	2.63	4e-14	2.16e-11
Heart	cellular component morphogenesis (GO:0032989)	2.96	5.81e-14	2.76e-11
Muscle	cellular process (GO:0009987)	1.23	1.13e-13	5.88e-11
Heart	organelle organization (GO:0006996)	1.63	2.15e-13	9.61e-11
Heart	cellular component organization (GO:0016043)	1.46	2.12e-13	9.76e-11
Muscle	regulation of muscle system process (GO:0090257)	7.07	4.32e-13	2.19e-10
Muscle	cytoskeleton organization (GO:0007010)	3.05	5.61e-13	2.66e-10
Muscle	cardiac muscle tissue development (GO:0048738)	8.48	5.53e-13	2.71e-10
Muscle	anatomical structure morphogenesis (GO:0009653)	2.39	8.51e-13	3.92e-10
Muscle	muscle tissue morphogenesis (GO:0060415)	14.71	1.17e-12	5.25e-10
Heart	regulation of biological process (GO:0050789)	1.22	1.29e-12	5.63e-10
Heart	heart development (GO:0007507)	2.91	1.48e-12	6.29e-10
Heart	regulation of cell communication (GO:0010646)	1.61	2.33e-12	9.61e-10
Heart	regulation of muscle system process (GO:0090257)	4.19	2.46e-12	9.89e-10
Heart	cellular component organization or biogenesis (GO:0071840)	1.42	2.97e-12	1.16e-09
Muscle	supramolecular fiber organization (GO:0097435)	4.19	3.03e-12	1.32e-09
Heart	regulation of signaling (GO:0023051)	1.61	3.49e-12	1.33e-09
Heart	cellular process (GO:0009987)	1.14	3.97e-12	1.48e-09
Muscle	muscle organ morphogenesis (GO:0048644)	13.37	3.9e-12	1.65e-09
Muscle	skeletal muscle contraction (GO:0003009)	26.03	7.13e-12	2.94e-09
Muscle	biological_process (GO:0008150)	1.13	9.85e-12	3.86e-09
Muscle	Unclassified (UNCLASSIFIED)	0.15	9.85e-12	3.96e-09
Muscle	peptidyl-tyrosine dephosphorylation (GO:0035335)	10.98	1.05e-11	4.01e-09
Muscle	multicellular organismal movement (GO:0050879)	19.61	1.24e-11	4.51e-09
Muscle	musculoskeletal movement (GO:0050881)	19.61	1.24e-11	4.62e-09
Heart	regulation of muscle contraction (GO:0006937)	4.74	1.69e-11	6.15e-09
Muscle	cellular component morphogenesis (GO:0032989)	4.01	2e-11	7.13e-09
Heart	multicellular organismal process (GO:0032501)	1.36	2.52e-11	8.98e-09
Heart	cardiac muscle cell differentiation (GO:0055007)	6.97	2.74e-11	9.56e-09
Muscle	cardiac muscle tissue morphogenesis (GO:0055008)	15.12	2.83e-11	9.87e-09
Heart	actin-myosin filament sliding (GO:0033275)	18.54	2.9e-11	9.88e-09
Heart	circulatory system development (GO:0072359)	2.31	3.18e-11	1.06e-08
Muscle	circulatory system process (GO:0003013)	4.3	3.2e-11	1.09e-08
Muscle	protein dephosphorylation (GO:0006470)	6.7	3.29e-11	1.1e-08
Muscle	regulation of system process (GO:0044057)	4.02	3.72e-11	1.22e-08
Muscle	heart development (GO:0007507)	4.08	5.29e-11	1.69e-08
Heart	cellular developmental process (GO:0048869)	1.56	5.85e-11	1.91e-08
Heart	anatomical structure formation involved in morphogenesis (GO:0048646)	2.25	1.02e-10	3.19e-08
Heart	cell differentiation (GO:0030154)	1.55	9.99e-11	3.2e-08
Heart	organonitrogen compound metabolic process (GO:1901564)	1.43	1.06e-10	3.26e-08
Muscle	anatomical structure formation involved in morphogenesis (GO:0048646)	3.16	1.04e-10	3.26e-08
Heart	heart process (GO:0003015)	5.7	1.25e-10	3.76e-08
Heart	regulation of cellular process (GO:0050794)	1.21	1.27e-10	3.76e-08
Heart	intracellular signal transduction (GO:0035556)	1.93	1.47e-10	4.18e-08
Heart	actin filament organization (GO:0007015)	3.59	1.45e-10	4.21e-08
Heart	protein phosphorylation (GO:0006468)	2.42	1.79e-10	5.01e-08
Muscle	blood circulation (GO:0008015)	4.58	1.75e-10	5.37e-08
Muscle	dephosphorylation (GO:0016311)	5.15	2.06e-10	6.2e-08
Muscle	skeletal muscle tissue development (GO:0007519)	8.78	2.11e-10	6.24e-08
Heart	cardiac muscle cell development (GO:0055013)	8.11	2.28e-10	6.26e-08
Heart	heart contraction (GO:0060047)	6.07	2.65e-10	7.17e-08
Heart	blood circulation (GO:0008015)	2.98	2.95e-10	7.82e-08
Heart	biological regulation (GO:0065007)	1.18	3.07e-10	7.88e-08
Heart	homophilic cell adhesion via plasma membrane adhesion molecules (GO:0007156)	4.43	3.05e-10	7.96e-08
Muscle	actin filament organization (GO:0007015)	5.55	3.2e-10	9.28e-08
Muscle	peptidyl-tyrosine phosphorylation (GO:0018108)	7.63	4.22e-10	1.2e-07
Heart	system development (GO:0048731)	1.5	5.2e-10	1.31e-07
Heart	cardiocyte differentiation (GO:0035051)	5.52	5.33e-10	1.33e-07
Muscle	peptidyl-tyrosine modification (GO:0018212)	7.48	5.55e-10	1.55e-07
Heart	regulation of signal transduction (GO:0009966)	1.58	6.43e-10	1.58e-07
Muscle	regulation of metal ion transport (GO:0010959)	4.48	5.81e-10	1.6e-07
Heart	cardiac cell development (GO:0055006)	7.45	7.09e-10	1.71e-07
Muscle	skeletal muscle organ development (GO:0060538)	8.02	7.18e-10	1.94e-07
Heart	regulation of intracellular signal transduction (GO:1902531)	1.81	9.47e-10	2.25e-07
Heart	tissue development (GO:0009888)	1.81	1.15e-09	2.7e-07
Heart	regulation of system process (GO:0044057)	2.55	1.19e-09	2.74e-07
Heart	negative regulation of biological process (GO:0048519)	1.38	1.45e-09	3.25e-07
Heart	muscle filament sliding (GO:0030049)	17.65	1.45e-09	3.29e-07
Muscle	regulation of ion transport (GO:0043269)	3.4	1.27e-09	3.32e-07
Muscle	phosphorylation (GO:0016310)	3	1.26e-09	3.35e-07
Heart	macromolecule metabolic process (GO:0043170)	1.36	1.67e-09	3.68e-07
Muscle	synaptic transmission, cholinergic (GO:0007271)	22.88	1.54e-09	3.97e-07
Heart	regulation of response to stimulus (GO:0048583)	1.46	2.03e-09	4.42e-07
Heart	cell development (GO:0048468)	1.8	2.17e-09	4.66e-07
Muscle	multicellular organismal process (GO:0032501)	1.54	1.93e-09	4.89e-07
Heart	movement of cell or subcellular component (GO:0006928)	1.86	2.38e-09	5.03e-07
Heart	cellular macromolecule metabolic process (GO:0044260)	1.44	2.55e-09	5.33e-07
Heart	cell-cell adhesion via plasma-membrane adhesion molecules (GO:0098742)	3.4	2.67e-09	5.51e-07
Muscle	ion transport (GO:0006811)	2.66	2.64e-09	6.56e-07
Heart	cardiac myofibril assembly (GO:0055003)	15.69	3.58e-09	7.29e-07
Muscle	regulation of calcium ion transport (GO:0051924)	5.4	3.21e-09	7.85e-07
Muscle	cardiac muscle cell development (GO:0055013)	13.24	3.31e-09	7.86e-07
Muscle	regulation of cation transmembrane transport (GO:1904062)	4.44	3.28e-09	7.92e-07
Heart	negative regulation of cellular process (GO:0048523)	1.4	4.01e-09	8.06e-07
Heart	regulation of heart contraction (GO:0008016)	3.78	4.4e-09	8.73e-07
Heart	regulation of actin filament-based process (GO:0032970)	2.83	4.54e-09	8.89e-07
Muscle	protein phosphorylation (GO:0006468)	3.23	4.23e-09	9.9e-07
Muscle	animal organ development (GO:0048513)	1.88	4.54e-09	1.05e-06
Heart	cell communication (GO:0007154)	1.37	6.17e-09	1.19e-06
Muscle	cardiac cell development (GO:0055006)	12.18	7.21e-09	1.64e-06
Muscle	neuromuscular process (GO:0050905)	7.3	7.87e-09	1.74e-06
Muscle	cell development (GO:0048468)	2.3	7.76e-09	1.74e-06
Heart	regulation of GTPase activity (GO:0043087)	2.88	9.54e-09	1.8e-06
Heart	regulation of localization (GO:0032879)	1.56	9.44e-09	1.8e-06
Heart	detection of chemical stimulus involved in sensory perception (GO:0050907)	< 0.01	1e-08	1.87e-06
Heart	cell junction organization (GO:0034330)	2.58	1.02e-08	1.89e-06
Heart	regulation of cellular component movement (GO:0051270)	2	1.14e-08	2.08e-06
Heart	striated muscle contraction (GO:0006941)	5.04	1.22e-08	2.19e-06
Heart	signaling (GO:0023052)	1.37	1.31e-08	2.34e-06
Heart	detection of stimulus involved in sensory perception (GO:0050906)	0.05	1.41e-08	2.46e-06
Heart	non-membrane-bounded organelle assembly (GO:0140694)	3.04	1.41e-08	2.48e-06
Muscle	pointed-end actin filament capping (GO:0051694)	58.83	1.32e-08	2.86e-06
Heart	signal transduction (GO:0007165)	1.38	2.09e-08	3.61e-06
Heart	sensory perception of smell (GO:0007608)	< 0.01	2.23e-08	3.8e-06
Heart	muscle organ development (GO:0007517)	3.07	2.94e-08	4.95e-06
Heart	actin-mediated cell contraction (GO:0070252)	5.98	3.47e-08	5.78e-06
Heart	regulation of striated muscle contraction (GO:0006942)	5.19	3.98e-08	6.56e-06
Muscle	regulation of ion transmembrane transporter activity (GO:0032412)	4.9	3.46e-08	7.43e-06
Muscle	tissue development (GO:0009888)	2.24	3.62e-08	7.66e-06
Heart	phosphate-containing compound metabolic process (GO:0006796)	1.68	5.18e-08	8.46e-06
Muscle	regulation of striated muscle contraction (GO:0006942)	8.76	4.09e-08	8.54e-06
Muscle	protein autophosphorylation (GO:0046777)	5.84	4.57e-08	9.43e-06
Heart	phosphorus metabolic process (GO:0006793)	1.67	6.06e-08	9.79e-06
Heart	regulation of molecular function (GO:0065009)	1.49	7.16e-08	1.15e-05
Muscle	heart morphogenesis (GO:0003007)	5.02	5.69e-08	1.16e-05
Heart	detection of chemical stimulus involved in sensory perception of smell (GO:0050911)	< 0.01	7.59e-08	1.2e-05
Muscle	regulation of transmembrane transporter activity (GO:0022898)	4.72	5.98e-08	1.2e-05
Muscle	regulation of transmembrane transport (GO:0034762)	3.32	6.15e-08	1.22e-05
Muscle	positive regulation of ion transport (GO:0043270)	4.67	7.02e-08	1.38e-05
Muscle	regulation of release of sequestered calcium ion into cytosol (GO:0051279)	9.44	7.62e-08	1.47e-05
Muscle	inorganic anion transport (GO:0015698)	6.06	7.82e-08	1.49e-05
Heart	cell migration (GO:0016477)	2.03	9.87e-08	1.55e-05
Muscle	cardiac muscle cell differentiation (GO:0055007)	9.32	8.55e-08	1.61e-05
Heart	tissue morphogenesis (GO:0048729)	2.34	1.05e-07	1.63e-05
Heart	muscle tissue morphogenesis (GO:0060415)	5.87	1.09e-07	1.66e-05
Heart	regulation of blood circulation (GO:1903522)	3.15	1.08e-07	1.66e-05
Heart	circulatory system process (GO:0003013)	2.44	1.1e-07	1.66e-05
Muscle	ventricular cardiac muscle tissue morphogenesis (GO:0055010)	13.14	9.67e-08	1.8e-05
Muscle	regulation of calcium ion transmembrane transport (GO:1903169)	5.92	1.04e-07	1.91e-05
Muscle	regulation of sequestering of calcium ion (GO:0051282)	7.08	1.1e-07	2.01e-05
Muscle	anatomical structure development (GO:0048856)	1.57	1.13e-07	2.03e-05
Muscle	tissue morphogenesis (GO:0048729)	3.31	1.17e-07	2.09e-05
Muscle	organelle organization (GO:0006996)	1.74	1.32e-07	2.32e-05
Muscle	regulation of transporter activity (GO:0032409)	4.45	1.44e-07	2.51e-05
Heart	phosphorylation (GO:0016310)	1.99	1.71e-07	2.55e-05
Muscle	regulation of membrane potential (GO:0042391)	3.71	1.55e-07	2.64e-05
Muscle	regulation of ion transmembrane transport (GO:0034765)	3.47	1.54e-07	2.65e-05
Heart	regulation of cell shape (GO:0008360)	3.86	1.96e-07	2.89e-05
Heart	locomotion (GO:0040011)	1.82	2.07e-07	3.03e-05
Muscle	circulatory system development (GO:0072359)	2.7	1.8e-07	3.04e-05
Muscle	calcium ion transport into cytosol (GO:0060402)	31.68	1.94e-07	3.23e-05
Muscle	developmental process (GO:0032502)	1.52	2e-07	3.27e-05
Muscle	regulation of transport (GO:0051049)	2.13	1.99e-07	3.28e-05
Heart	regulation of catalytic activity (GO:0050790)	1.55	2.28e-07	3.31e-05
Muscle	calcium ion transport (GO:0006816)	4.86	2.06e-07	3.33e-05
Heart	animal organ development (GO:0048513)	1.46	2.37e-07	3.41e-05
Muscle	ion transmembrane transport (GO:0034220)	2.72	2.37e-07	3.8e-05
Heart	pointed-end actin filament capping (GO:0051694)	25.67	2.77e-07	3.87e-05
Heart	positive regulation of hydrolase activity (GO:0051345)	2.28	2.72e-07	3.88e-05
Heart	regulation of cellular component organization (GO:0051128)	1.55	2.75e-07	3.88e-05
Heart	cardiac muscle contraction (GO:0060048)	5.4	2.89e-07	3.97e-05
Heart	sensory perception of chemical stimulus (GO:0007606)	0.09	2.88e-07	3.99e-05
Heart	regulation of cell migration (GO:0030334)	1.96	3.02e-07	4.12e-05
Muscle	regulation of calcium ion transmembrane transporter activity (GO:1901019)	8.21	2.76e-07	4.37e-05
Heart	adherens junction organization (GO:0034332)	6.95	3.26e-07	4.41e-05
Heart	muscle organ morphogenesis (GO:0048644)	5.33	3.37e-07	4.51e-05
Heart	cell motility (GO:0048870)	1.89	3.5e-07	4.61e-05
Heart	localization of cell (GO:0051674)	1.89	3.5e-07	4.65e-05
Muscle	ventricular cardiac muscle tissue development (GO:0003229)	11.03	3.64e-07	5.71e-05
Heart	cardiac muscle tissue morphogenesis (GO:0055008)	6.09	4.59e-07	5.99e-05
Muscle	cellular component assembly (GO:0022607)	1.89	4.81e-07	7.46e-05
Heart	actin filament-based movement (GO:0030048)	4.49	6.03e-07	7.81e-05
Heart	detection of chemical stimulus (GO:0009593)	0.1	6.11e-07	7.85e-05
Muscle	striated muscle adaptation (GO:0014888)	17.16	5.6e-07	8.6e-05
Heart	organelle assembly (GO:0070925)	2.02	6.86e-07	8.74e-05
Heart	cardiac muscle hypertrophy (GO:0003300)	9.51	7.2e-07	9.11e-05
Heart	small GTPase mediated signal transduction (GO:0007264)	2.92	7.4e-07	9.28e-05
Heart	cell junction assembly (GO:0034329)	2.9	8.54e-07	0.000106
Heart	striated muscle hypertrophy (GO:0014897)	9.17	9.45e-07	0.000117
Muscle	chloride transport (GO:0006821)	7.33	7.74e-07	0.000118
Muscle	excitatory postsynaptic potential (GO:0060079)	9.96	7.87e-07	0.000119
Muscle	cardiac myofibril assembly (GO:0055003)	22.88	9.04e-07	0.000135
Muscle	organelle assembly (GO:0070925)	2.7	9.25e-07	0.000137
Muscle	cardiocyte differentiation (GO:0035051)	7.06	1.09e-06	0.00016
Heart	regulation of cell motility (GO:2000145)	1.87	1.49e-06	0.000181
Muscle	protein modification process (GO:0036211)	1.79	1.27e-06	0.000181
Muscle	cellular protein modification process (GO:0006464)	1.79	1.27e-06	0.000182
Heart	positive regulation of GTPase activity (GO:0043547)	2.81	1.49e-06	0.000183
Muscle	chemical synaptic transmission, postsynaptic (GO:0099565)	9.36	1.26e-06	0.000183
Heart	muscle hypertrophy (GO:0014896)	8.56	1.58e-06	0.000191
Heart	regulation of locomotion (GO:0040012)	1.84	1.7e-06	0.000203
Muscle	muscle adaptation (GO:0043500)	14.56	1.46e-06	0.000206
Muscle	positive regulation of ion transmembrane transporter activity (GO:0032414)	6.8	1.52e-06	0.000213
Heart	regulation of actin filament-based movement (GO:1903115)	7.24	1.88e-06	0.000224
Heart	peptide catabolic process (GO:0043171)	8.28	2.02e-06	0.000238
Heart	cellular component assembly (GO:0022607)	1.5	2.06e-06	0.000241
Heart	regulation of Ras protein signal transduction (GO:0046578)	3.21	2.13e-06	0.000247
Muscle	positive regulation of cation transmembrane transport (GO:1904064)	5.44	1.78e-06	0.000247
Heart	histone modification (GO:0016570)	2.43	2.46e-06	0.000283
Muscle	animal organ morphogenesis (GO:0009887)	2.43	2.11e-06	0.00029
Muscle	cardiac ventricle morphogenesis (GO:0003208)	8.7	2.19e-06	0.000298
Heart	peptidyl-amino acid modification (GO:0018193)	1.87	3.18e-06	0.000363
Muscle	regulation of ATP-dependent activity (GO:0043462)	8.46	2.7e-06	0.000365
Muscle	skeletal muscle fiber adaptation (GO:0043503)	68.63	2.79e-06	0.000374
Heart	sensory perception (GO:0007600)	0.34	3.31e-06	0.000376
Muscle	macromolecule modification (GO:0043412)	1.72	2.84e-06	0.000377
Muscle	regulation of actin filament-based process (GO:0032970)	3.44	3.1e-06	0.000409
Muscle	skeletal muscle adaptation (GO:0043501)	28.6	3.17e-06	0.000415
Heart	nitrogen compound metabolic process (GO:0006807)	1.25	3.69e-06	0.000416
Muscle	peptidyl-threonine phosphorylation (GO:0018107)	8.24	3.31e-06	0.000428
Muscle	regulation of heart contraction (GO:0008016)	4.71	3.5e-06	0.000449
Muscle	cell differentiation (GO:0030154)	1.65	3.57e-06	0.000451
Muscle	positive regulation of transporter activity (GO:0032411)	6.19	3.57e-06	0.000454
Heart	cell morphogenesis (GO:0000902)	2.02	4.16e-06	0.000466
Heart	protein dephosphorylation (GO:0006470)	2.99	4.24e-06	0.000471
Muscle	nucleosome assembly (GO:0006334)	6.93	3.91e-06	0.000487
Muscle	regulation of actin filament-based movement (GO:1903115)	12.32	3.89e-06	0.000488
Heart	regulation of ARF protein signal transduction (GO:0032012)	10.81	4.44e-06	0.00049
Heart	primary metabolic process (GO:0044238)	1.23	4.64e-06	0.000509
Muscle	positive regulation of ion transmembrane transport (GO:0034767)	5.01	4.15e-06	0.000512
Heart	heart morphogenesis (GO:0003007)	2.82	4.74e-06	0.000516
Heart	cellular response to stimulus (GO:0051716)	1.25	4.86e-06	0.000525
Heart	negative regulation of supramolecular fiber organization (GO:1902904)	3.33	5.47e-06	0.000588
Muscle	mesenchyme migration (GO:0090131)	54.9	4.96e-06	0.000598
Muscle	somatostatin receptor signaling pathway (GO:0038169)	54.9	4.96e-06	0.000603
Muscle	somatostatin signaling pathway (GO:0038170)	54.9	4.96e-06	0.000608
Muscle	cellular developmental process (GO:0048869)	1.64	5.42e-06	0.000648
Heart	positive regulation of phospholipase activity (GO:0010518)	5.6	6.4e-06	0.000682
Muscle	sarcoplasmic reticulum calcium ion transport (GO:0070296)	24.51	5.83e-06	0.000692
Muscle	regulation of ryanodine-sensitive calcium-release channel activity (GO:0060314)	15.25	6.67e-06	0.000786
Muscle	organonitrogen compound metabolic process (GO:1901564)	1.48	7.02e-06	0.000821
Heart	response to stimulus (GO:0050896)	1.2	8.21e-06	0.00087
Muscle	peptidyl-threonine modification (GO:0018210)	7.35	7.72e-06	0.000896
Heart	organic substance metabolic process (GO:0071704)	1.21	8.93e-06	0.000939
Muscle	skeletal muscle thin filament assembly (GO:0030240)	45.75	8.18e-06	0.000943
Heart	cardiac chamber development (GO:0003205)	3.21	9.08e-06	0.000948
Heart	regulation of cellular component biogenesis (GO:0044087)	1.8	9.57e-06	0.000993
Muscle	positive regulation of ATP-dependent activity (GO:0032781)	10.68	9.04e-06	0.00103
Muscle	calcium ion transmembrane import into cytosol (GO:0097553)	7.18	9.19e-06	0.00104
Heart	regulation of cytoskeleton organization (GO:0051493)	2.11	1.05e-05	0.00108
Muscle	regulation of release of sequestered calcium ion into cytosol by sarcoplasmic reticulum (GO:0010880)	14.2	9.54e-06	0.00108
Heart	regulation of protein depolymerization (GO:1901879)	4.19	1.09e-05	0.0011
Heart	cellular component biogenesis (GO:0044085)	1.43	1.07e-05	0.0011
Muscle	positive regulation of sodium ion transmembrane transporter activity (GO:2000651)	21.45	9.96e-06	0.00111
Muscle	transmembrane transport (GO:0055085)	2.17	1.08e-05	0.0012
Hypothalamus	behavior (GO:0007610)	5.03	1.66e-13	2.6e-09
Hypothalamus	anterograde trans-synaptic signaling (GO:0098916)	5.92	1.21e-12	4.73e-09
Hypothalamus	chemical synaptic transmission (GO:0007268)	5.92	1.21e-12	6.31e-09
Hypothalamus	regulation of biological quality (GO:0065008)	2.13	8.79e-13	6.89e-09
Hypothalamus	regulation of trans-synaptic signaling (GO:0099177)	5.6	3.95e-12	8.84e-09
Hypothalamus	trans-synaptic signaling (GO:0099537)	5.66	3.07e-12	9.63e-09
Hypothalamus	modulation of chemical synaptic transmission (GO:0050804)	5.61	3.76e-12	9.81e-09
Hypothalamus	anion transmembrane transport (GO:0098656)	7.82	5.23e-12	1.02e-08
Hypothalamus	L-alpha-amino acid transmembrane transport (GO:1902475)	18.61	1.39e-11	2.17e-08
Hypothalamus	synaptic signaling (GO:0099536)	5.29	1.32e-11	2.3e-08
Hypothalamus	regulation of nervous system process (GO:0031644)	10.17	2.09e-11	2.98e-08
Hypothalamus	L-amino acid transport (GO:0015807)	17.43	2.72e-11	3.56e-08
Hypothalamus	locomotory behavior (GO:0007626)	8.1	1.31e-10	1.58e-07
Hypothalamus	regulation of cell communication (GO:0010646)	2.05	5.06e-10	5.66e-07
Hypothalamus	regulation of signaling (GO:0023051)	2.05	5.46e-10	5.7e-07
Hypothalamus	cell-cell signaling (GO:0007267)	3.21	5.9e-10	5.77e-07
Hypothalamus	regulation of synaptic plasticity (GO:0048167)	7.67	9.87e-10	8.59e-07
Hypothalamus	organic anion transport (GO:0015711)	5.72	9.62e-10	8.86e-07
Hypothalamus	amino acid transmembrane transport (GO:0003333)	11.94	1.37e-09	1.13e-06
Hypothalamus	anion transport (GO:0006820)	4.63	2.5e-09	1.96e-06
Hypothalamus	multicellular organismal process (GO:0032501)	1.61	3.21e-09	2.39e-06
Hypothalamus	bicarbonate transport (GO:0015701)	25.24	4.85e-09	3.46e-06
Hypothalamus	excitatory postsynaptic potential (GO:0060079)	14.76	5.33e-09	3.63e-06
Hypothalamus	transmembrane transport (GO:0055085)	2.89	5.64e-09	3.68e-06
Hypothalamus	regulation of system process (GO:0044057)	4.06	5.99e-09	3.76e-06
Hypothalamus	neutral amino acid transport (GO:0015804)	17.52	8.37e-09	5.05e-06
Hypothalamus	ion transmembrane transport (GO:0034220)	3.3	9.15e-09	5.12e-06
Hypothalamus	chemical synaptic transmission, postsynaptic (GO:0099565)	13.86	9.13e-09	5.3e-06
Hypothalamus	amino acid import across plasma membrane (GO:0089718)	22.18	1.16e-08	6.25e-06
Hypothalamus	ion transport (GO:0006811)	2.85	1.3e-08	6.77e-06
Hypothalamus	inorganic anion transport (GO:0015698)	7.54	1.38e-08	6.99e-06
Hypothalamus	amino acid transport (GO:0006865)	9.39	1.63e-08	8e-06
Hypothalamus	regulation of membrane potential (GO:0042391)	4.52	1.87e-08	8.86e-06
Hypothalamus	neurogenesis (GO:0022008)	2.77	2.7e-08	1.24e-05
Hypothalamus	L-glutamate transmembrane transport (GO:0015813)	25.62	4.2e-08	1.83e-05
Hypothalamus	generation of neurons (GO:0048699)	2.88	4.35e-08	1.84e-05
Hypothalamus	L-glutamate import (GO:0051938)	25.62	4.2e-08	1.88e-05
Hypothalamus	nervous system development (GO:0007399)	2.24	4.7e-08	1.94e-05
Hypothalamus	circulatory system process (GO:0003013)	4.07	5.1e-08	2.05e-05
Hypothalamus	synaptic transmission, cholinergic (GO:0007271)	23.72	6.59e-08	2.58e-05
Hypothalamus	system process (GO:0003008)	2.23	7.44e-08	2.84e-05
Hypothalamus	chemical homeostasis (GO:0048878)	3.06	8.27e-08	3.09e-05
Hypothalamus	carboxylic acid transmembrane transport (GO:1905039)	7.96	8.83e-08	3.22e-05
Hypothalamus	regulation of short-term neuronal synaptic plasticity (GO:0048172)	34.31	9.64e-08	3.36e-05
Hypothalamus	organic acid transmembrane transport (GO:1903825)	7.9	9.5e-08	3.38e-05
Hypothalamus	cellular monovalent inorganic cation homeostasis (GO:0030004)	8.91	1.07e-07	3.64e-05
Hypothalamus	ion homeostasis (GO:0050801)	3.87	1.16e-07	3.87e-05
Hypothalamus	cell junction organization (GO:0034330)	3.95	1.69e-07	5.52e-05
Hypothalamus	monovalent inorganic cation homeostasis (GO:0055067)	7.42	1.79e-07	5.62e-05
Hypothalamus	cellular cation homeostasis (GO:0030003)	4.32	1.77e-07	5.65e-05
Hypothalamus	cation homeostasis (GO:0055080)	3.89	2.12e-07	6.51e-05
Hypothalamus	regulation of postsynaptic membrane potential (GO:0060078)	9.53	2.3e-07	6.93e-05
Hypothalamus	regulation of neurotransmitter levels (GO:0001505)	5.9	2.37e-07	7.02e-05
Hypothalamus	signaling (GO:0023052)	1.63	2.59e-07	7.51e-05
Hypothalamus	inorganic ion homeostasis (GO:0098771)	3.82	2.82e-07	8.04e-05
Hypothalamus	synapse organization (GO:0050808)	4.98	2.9e-07	8.11e-05
Hypothalamus	cellular ion homeostasis (GO:0006873)	4.17	3.02e-07	8.31e-05
Hypothalamus	neuron differentiation (GO:0030182)	2.79	3.64e-07	9.85e-05
Hypothalamus	cellular chemical homeostasis (GO:0055082)	3.72	4.34e-07	0.000115
Hypothalamus	neuron development (GO:0048666)	3.02	5.12e-07	0.000134
Hypothalamus	L-glutamate import across plasma membrane (GO:0098712)	41.59	5.6e-07	0.000141
Hypothalamus	L-aspartate transmembrane transport (GO:0070778)	41.59	5.6e-07	0.000144
Hypothalamus	cell surface receptor signaling pathway involved in cell-cell signaling (GO:1905114)	4.43	5.81e-07	0.000145
Hypothalamus	regulation of intracellular pH (GO:0051453)	9.92	6.86e-07	0.000165
Hypothalamus	acidic amino acid transport (GO:0015800)	16.01	6.84e-07	0.000168
Hypothalamus	transport across blood-brain barrier (GO:0150104)	9.58	9.02e-07	0.000211
Hypothalamus	vascular transport (GO:0010232)	9.58	9.02e-07	0.000214
Hypothalamus	regulation of cellular pH (GO:0030641)	9.25	1.17e-06	0.000271
Hypothalamus	cell communication (GO:0007154)	1.58	1.56e-06	0.000354
Hypothalamus	neurotransmitter uptake (GO:0001504)	18.93	1.86e-06	0.000417
Hypothalamus	vascular process in circulatory system (GO:0003018)	4.91	1.92e-06	0.000423
Hypothalamus	import into cell (GO:0098657)	5.84	1.95e-06	0.000424
Hypothalamus	regulation of plasma membrane bounded cell projection organization (GO:0120035)	3.23	2.15e-06	0.000455
Hypothalamus	regulation of neuron projection development (GO:0010975)	3.81	2.12e-06	0.000456
Hypothalamus	response to nicotine (GO:0035094)	13.07	2.32e-06	0.000486
Hypothalamus	regulation of small GTPase mediated signal transduction (GO:0051056)	4.46	2.56e-06	0.000527
Hypothalamus	regulation of pH (GO:0006885)	8.32	2.66e-06	0.000541
Hypothalamus	organic cyclic compound metabolic process (GO:1901360)	0.33	2.91e-06	0.000585
Hypothalamus	regulation of transmission of nerve impulse (GO:0051969)	26.91	3.2e-06	0.000619
Hypothalamus	system development (GO:0048731)	1.72	3.12e-06	0.00062
Hypothalamus	regulation of cell projection organization (GO:0031344)	3.15	3.19e-06	0.000625
Hypothalamus	neurotransmitter transport (GO:0006836)	6.88	3.64e-06	0.000696
Hypothalamus	heterocycle metabolic process (GO:0046483)	0.3	4.24e-06	0.000801
Hypothalamus	regulation of secretion by cell (GO:1903530)	3.29	4.89e-06	0.000913
Hypothalamus	regulation of secretion (GO:0051046)	3.14	5.68e-06	0.00102
Hypothalamus	establishment of localization (GO:0051234)	1.67	5.62e-06	0.00102
Hypothalamus	regulation of neuronal synaptic plasticity (GO:0048168)	11.24	5.78e-06	0.00103
Hypothalamus	adult behavior (GO:0030534)	6.54	5.58e-06	0.00103
Hypothalamus	plasma membrane bounded cell projection morphogenesis (GO:0120039)	3.53	5.84e-06	0.00103
Hypothalamus	D-amino acid transport (GO:0042940)	45.75	6.15e-06	0.00107
Hypothalamus	cell projection morphogenesis (GO:0048858)	3.5	6.54e-06	0.00113
Hypothalamus	cellular homeostasis (GO:0019725)	3.1	6.87e-06	0.00117
Hypothalamus	cellular aromatic compound metabolic process (GO:0006725)	0.32	8.44e-06	0.00142
Hypothalamus	protein O-linked glycosylation via threonine (GO:0018243)	40.67	8.81e-06	0.00147
Hypothalamus	cell morphogenesis (GO:0000902)	2.93	9.47e-06	0.00156
Hypothalamus	cell morphogenesis involved in differentiation (GO:0000904)	3.25	1.01e-05	0.00165
Hypothalamus	cell part morphogenesis (GO:0032990)	3.37	1.1e-05	0.00178
Hypothalamus	neuromuscular synaptic transmission (GO:0007274)	19.89	1.13e-05	0.00181
Hypothalamus	cognition (GO:0050890)	4.13	1.26e-05	0.00199
Hypothalamus	organic acid transport (GO:0015849)	4.42	1.31e-05	0.00205
Hypothalamus	localization (GO:0051179)	1.53	1.37e-05	0.00212
Hypothalamus	O-glycan processing (GO:0016266)	12.77	1.42e-05	0.00215
Hypothalamus	regulation of amine transport (GO:0051952)	7.87	1.4e-05	0.00216
Hypothalamus	cell junction maintenance (GO:0034331)	12.48	1.59e-05	0.00238
Hypothalamus	maintenance of synapse structure (GO:0099558)	18.3	1.61e-05	0.00239
Hypothalamus	regulation of macromolecule biosynthetic process (GO:0010556)	0.44	1.58e-05	0.00239
Hypothalamus	dicarboxylic acid transport (GO:0006835)	9.42	1.67e-05	0.00245
Hypothalamus	nucleobase-containing compound metabolic process (GO:0006139)	0.32	1.69e-05	0.00245
Hypothalamus	carboxylic acid transport (GO:0046942)	4.63	1.82e-05	0.00261
Hypothalamus	C4-dicarboxylate transport (GO:0015740)	17.6	1.91e-05	0.00272
Hypothalamus	neuron projection morphogenesis (GO:0048812)	3.37	1.95e-05	0.00275
Hypothalamus	regulation of localization (GO:0032879)	1.79	2e-05	0.00279
Hypothalamus	transport (GO:0006810)	1.64	2.07e-05	0.00288
Hypothalamus	regulation of presynaptic cytosolic calcium ion concentration (GO:0099509)	30.5	2.19e-05	0.003
Hypothalamus	synaptic transmission involved in micturition (GO:0060084)	91.51	2.43e-05	0.00329
Hypothalamus	cell morphogenesis involved in neuron differentiation (GO:0048667)	3.47	2.43e-05	0.00331
Hypothalamus	homeostatic process (GO:0042592)	2.18	2.76e-05	0.00369
Hypothalamus	cellular component morphogenesis (GO:0032989)	2.99	3.12e-05	0.00414
Hypothalamus	membrane depolarization (GO:0051899)	10.36	4.17e-05	0.00545
Hypothalamus	cell development (GO:0048468)	2.03	4.15e-05	0.00546
Hypothalamus	L-aspartate import across plasma membrane (GO:0140009)	68.63	4.23e-05	0.00547
Hypothalamus	biological regulation (GO:0065007)	1.22	4.65e-05	0.00597
Hypothalamus	small GTPase mediated signal transduction (GO:0007264)	4.16	4.98e-05	0.00634
Hypothalamus	multicellular organism development (GO:0007275)	1.57	5.31e-05	0.00666
Hypothalamus	cation transport (GO:0006812)	2.54	5.3e-05	0.0067
Hypothalamus	learning or memory (GO:0007611)	4.11	5.52e-05	0.00681
Hypothalamus	protein secretion (GO:0009306)	6.42	5.51e-05	0.00685
Hypothalamus	establishment of protein localization to extracellular region (GO:0035592)	6.37	5.84e-05	0.00715
Hypothalamus	D-aspartate transport (GO:0070777)	54.9	6.71e-05	0.0079
Hypothalamus	D-aspartate import across plasma membrane (GO:0070779)	54.9	6.71e-05	0.00796
Hypothalamus	glutamate homeostasis (GO:0090461)	54.9	6.71e-05	0.00802
Hypothalamus	synaptic transmission, glycinergic (GO:0060012)	54.9	6.71e-05	0.00808
Hypothalamus	regulation of cellular biosynthetic process (GO:0031326)	0.49	6.69e-05	0.00813
Hypothalamus	cellular component maintenance (GO:0043954)	9.15	7.9e-05	0.00923
Hypothalamus	protein O-linked glycosylation (GO:0006493)	7.2	8.29e-05	0.00962
Hypothalamus	memory (GO:0007613)	6	8.63e-05	0.00988
Hypothalamus	protein localization to extracellular region (GO:0071692)	6	8.63e-05	0.00995
Hypothalamus	feeding behavior (GO:0007631)	7.12	8.85e-05	0.01
Hypothalamus	head development (GO:0060322)	2.5	9.58e-05	0.0108
Hypothalamus	regulation of AMPA glutamate receptor clustering (GO:1904717)	45.75	9.98e-05	0.011
Hypothalamus	regulation of postsynaptic neurotransmitter receptor activity (GO:0098962)	19.26	0.0001	0.011
Hypothalamus	regulation of glutamate receptor clustering (GO:0106104)	45.75	9.98e-05	0.0111
Hypothalamus	regulation of transport (GO:0051049)	1.94	0.000102	0.0111
Hypothalamus	negative regulation of transmission of nerve impulse (GO:0051970)	45.75	9.98e-05	0.0112
Hypothalamus	regulation of biosynthetic process (GO:0009889)	0.51	0.000105	0.0113
Hypothalamus	regulation of molecular function (GO:0065009)	1.66	0.000106	0.0114
Hypothalamus	brain development (GO:0007420)	2.54	0.000115	0.0123
Hypothalamus	regulation of renal sodium excretion (GO:0035813)	18.3	0.000119	0.0125
Hypothalamus	negative regulation of nervous system process (GO:0031645)	18.3	0.000119	0.0126
Hypothalamus	positive regulation of amine transport (GO:0051954)	11.44	0.000121	0.0127
Hypothalamus	gene expression (GO:0010467)	0.31	0.000124	0.0129
Hypothalamus	chloride transmembrane transport (GO:1902476)	8.32	0.000129	0.0133
Hypothalamus	amino acid homeostasis (GO:0080144)	39.22	0.000141	0.0142
Hypothalamus	regulation of synapse organization (GO:0050807)	4.38	0.000142	0.0142
Hypothalamus	central nervous system development (GO:0007417)	2.29	0.000139	0.0142
Hypothalamus	positive regulation of transmission of nerve impulse (GO:0051971)	39.22	0.000141	0.0143
Hypothalamus	ganglioside catabolic process (GO:0006689)	39.22	0.000141	0.0144
Hypothalamus	neurotransmitter reuptake (GO:0098810)	16.64	0.000165	0.0164
Hypothalamus	cellular nitrogen compound metabolic process (GO:0034641)	0.46	0.000171	0.0169
Hypothalamus	regulation of synapse structure or activity (GO:0050803)	4.26	0.000177	0.0173
Hypothalamus	lamellipodium organization (GO:0097581)	10.4	0.000183	0.0178
Hypothalamus	nervous system process (GO:0050877)	2.03	0.000186	0.018
Hypothalamus	behavioral response to nicotine (GO:0035095)	34.31	0.000193	0.0182
Hypothalamus	regulation of neurotransmitter transport (GO:0051588)	6.22	0.000195	0.0182
Hypothalamus	cellular response to cocaine (GO:0071314)	34.31	0.000193	0.0183
Hypothalamus	chloride transport (GO:0006821)	6.22	0.000195	0.0183
Hypothalamus	micturition (GO:0060073)	34.31	0.000193	0.0184
Hypothalamus	regulation of excretion (GO:0044062)	15.91	0.000192	0.0185
Hypothalamus	blood circulation (GO:0008015)	3.16	0.0002	0.0185
Hypothalamus	regulation of long-term synaptic potentiation (GO:1900271)	10.17	0.000201	0.0186
Hypothalamus	regulation of nucleic acid-templated transcription (GO:1903506)	0.48	0.000204	0.0186
Hypothalamus	regulation of RNA biosynthetic process (GO:2001141)	0.48	0.000205	0.0186
Hypothalamus	regulation of transcription, DNA-templated (GO:0006355)	0.48	0.000204	0.0187
Hypothalamus	response to cocaine (GO:0042220)	9.73	0.000243	0.0219
Hypothalamus	sulfur amino acid transport (GO:0000101)	30.5	0.000255	0.0229
Hypothalamus	regulation of signal transduction (GO:0009966)	1.63	0.000279	0.0247
Hypothalamus	developmental process (GO:0032502)	1.42	0.000278	0.0248
Hypothalamus	regulation of AMPA receptor activity (GO:2000311)	14.08	0.000292	0.0254
Hypothalamus	neuron recognition (GO:0008038)	9.34	0.00029	0.0254
Hypothalamus	positive regulation of GTPase activity (GO:0043547)	3.67	0.000289	0.0254
Hypothalamus	neuropeptide signaling pathway (GO:0007218)	5.72	0.000316	0.0273
Hypothalamus	protein O-linked glycosylation via serine (GO:0018242)	27.45	0.000329	0.028
Hypothalamus	positive regulation of Arp2/3 complex-mediated actin nucleation (GO:2000601)	27.45	0.000329	0.0282
Hypothalamus	renal system process (GO:0003014)	5.67	0.000332	0.0282
Hypothalamus	regulation of RNA metabolic process (GO:0051252)	0.51	0.000327	0.0282
Hypothalamus	activation of GTPase activity (GO:0090630)	5.62	0.00035	0.0295
Hypothalamus	regulation of blood pressure (GO:0008217)	4.29	0.000352	0.0295
Hypothalamus	import across plasma membrane (GO:0098739)	4.82	0.00036	0.03
Hypothalamus	regulation of nucleobase-containing compound metabolic process (GO:0019219)	0.54	0.000368	0.0305
Hypothalamus	protein homooligomerization (GO:0051260)	4.22	0.000392	0.0324
Hypothalamus	neuron projection development (GO:0031175)	2.51	0.000406	0.0332
Hypothalamus	regulation of cytosolic calcium ion concentration (GO:0051480)	8.63	0.000406	0.0333
Hypothalamus	regulation of axonogenesis (GO:0050770)	4.69	0.000424	0.0343
Hypothalamus	anatomical structure development (GO:0048856)	1.44	0.000423	0.0344
Hypothalamus	associative learning (GO:0008306)	6.54	0.000436	0.0351
Hypothalamus	signal transduction (GO:0007165)	1.44	0.000474	0.0379
Hypothalamus	neuron cellular homeostasis (GO:0070050)	12.2	0.000478	0.038
Hypothalamus	organic substance transport (GO:0071702)	1.8	0.000492	0.039
Hypothalamus	regulation of catecholamine secretion (GO:0050433)	8.17	0.000513	0.0404
Hypothalamus	regulation of biological process (GO:0050789)	1.2	0.00053	0.0416
Hypothalamus	inorganic anion transmembrane transport (GO:0098661)	6.24	0.000551	0.0429
Hypothalamus	axonogenesis (GO:0007409)	3.14	0.000608	0.0472
Hypothalamus	regulation of neurotransmitter secretion (GO:0046928)	6.1	0.000616	0.0475
Hypothalamus	cellular response to ethanol (GO:0071361)	21.12	0.000629	0.0476
Hypothalamus	organic substance metabolic process (GO:0071704)	0.7	0.000622	0.0478
Hypothalamus	positive regulation of catecholamine secretion (GO:0033605)	21.12	0.000629	0.0479
Hypothalamus	protein complex oligomerization (GO:0051259)	3.6	0.000627	0.0479
Ileum	regulation of Golgi inheritance (GO:0090170)	85.43	1.18e-06	0.00109
Ileum	synaptic transmission, glycinergic (GO:0060012)	68.35	2.1e-06	0.00157
Ileum	condensed mesenchymal cell proliferation (GO:0072137)	64.07	5.17e-05	0.0198
Ileum	cellular response to sorbitol (GO:0072709)	64.07	5.17e-05	0.0193
Ileum	leucine transport (GO:0015820)	56.95	3.48e-06	0.00218
Ileum	caveolin-mediated endocytosis (GO:0072584)	51.26	8.21e-05	0.028
Ileum	branched-chain amino acid transport (GO:0015803)	42.72	5.43e-07	0.000568
Ileum	trachea formation (GO:0060440)	42.72	0.000122	0.0348
Ileum	response to sorbitol (GO:0072708)	42.72	0.000122	0.0342
Ileum	receptor guanylyl cyclase signaling pathway (GO:0007168)	34.17	1.6e-05	0.00695
Ileum	proline transport (GO:0015824)	32.04	0.000236	0.0492
Ileum	cGMP biosynthetic process (GO:0006182)	28.48	2.85e-05	0.0118
Ileum	cGMP metabolic process (GO:0046068)	20.1	8.96e-05	0.0287
Ileum	regulation of Golgi organization (GO:1903358)	20.1	8.96e-05	0.0281
Ileum	regulation of early endosome to late endosome transport (GO:2000641)	17.99	0.00013	0.0352
Ileum	actin filament-based transport (GO:0099515)	16.27	0.000183	0.0434
Ileum	cyclic purine nucleotide metabolic process (GO:0052652)	14.86	0.000249	0.0506
Ileum	cyclic nucleotide biosynthetic process (GO:0009190)	14.86	0.000249	0.05
Ileum	neutral amino acid transport (GO:0015804)	12.72	2.84e-06	0.00185
Ileum	inositol lipid-mediated signaling (GO:0048017)	10.81	8.15e-08	0.00016
Ileum	calcium-dependent cell-cell adhesion via plasma membrane cell adhesion molecules (GO:0016339)	10.17	0.000205	0.046
Ileum	L-alpha-amino acid transmembrane transport (GO:1902475)	10.14	1.11e-05	0.00526
Ileum	xenobiotic transport (GO:0042908)	9.93	0.000227	0.0494
Ileum	O-glycan processing (GO:0016266)	9.93	0.000227	0.0487
Ileum	L-amino acid transport (GO:0015807)	9.49	1.64e-05	0.00695
Ileum	amino acid transmembrane transport (GO:0003333)	9.29	2.99e-07	0.000361
Ileum	phosphatidylinositol-mediated signaling (GO:0048015)	9.11	5.34e-06	0.00289
Ileum	carboxylic acid transmembrane transport (GO:1905039)	8.67	2.79e-09	1.09e-05
Ileum	organic acid transmembrane transport (GO:1903825)	8.6	3.04e-09	9.53e-06
Ileum	homophilic cell adhesion via plasma membrane adhesion molecules (GO:0007156)	8.14	4.71e-10	7.38e-06
Ileum	amino acid transport (GO:0006865)	8.03	2.93e-07	0.000383
Ileum	stress-activated MAPK cascade (GO:0051403)	7.89	0.000172	0.0422
Ileum	inorganic anion transmembrane transport (GO:0098661)	7.77	1.58e-05	0.00707
Ileum	chloride transmembrane transport (GO:1902476)	7.77	0.000186	0.0435
Ileum	stress-activated protein kinase signaling cascade (GO:0031098)	7.43	0.000233	0.0494
Ileum	vascular transport (GO:0010232)	6.95	0.000104	0.0306
Ileum	transport across blood-brain barrier (GO:0150104)	6.95	0.000104	0.03
Ileum	protein O-linked glycosylation (GO:0006493)	6.72	0.000126	0.0348
Ileum	cell-cell adhesion via plasma-membrane adhesion molecules (GO:0098742)	6.15	8.92e-10	6.99e-06
Ileum	peptidyl-tyrosine dephosphorylation (GO:0035335)	5.98	0.000248	0.0512
Ileum	organic acid transport (GO:0015849)	5.72	7.33e-09	1.92e-05
Ileum	sodium ion transport (GO:0006814)	5.66	2.72e-06	0.00185
Ileum	sodium ion transmembrane transport (GO:0035725)	5.6	0.000138	0.0367
Ileum	protein processing (GO:0016485)	5.28	5.33e-06	0.00298
Ileum	anion transmembrane transport (GO:0098656)	5.11	1.26e-06	0.00104
Ileum	carboxylic acid transport (GO:0046942)	5.05	1.46e-06	0.00114
Ileum	MAPK cascade (GO:0000165)	4.65	4.02e-05	0.0158
Ileum	organic anion transport (GO:0015711)	4	9.09e-06	0.00459
Ileum	anion transport (GO:0006820)	3.94	1.81e-07	0.000315
Ileum	calcium ion transport (GO:0006816)	3.92	0.000174	0.0419
Ileum	protein maturation (GO:0051604)	3.91	8.9e-05	0.0291
Ileum	lipid catabolic process (GO:0016042)	3.54	0.000221	0.0487
Ileum	endocytosis (GO:0006897)	3.29	5.09e-06	0.00296
Ileum	cell-cell adhesion (GO:0098609)	3.16	8.94e-06	0.00467
Ileum	inorganic ion transmembrane transport (GO:0098660)	2.9	1.15e-05	0.00532
Ileum	metal ion transport (GO:0030001)	2.76	5.94e-05	0.0212
Ileum	ion transmembrane transport (GO:0034220)	2.69	4.59e-06	0.00277
Ileum	intracellular signal transduction (GO:0035556)	2.66	1.51e-09	7.89e-06
Ileum	protein phosphorylation (GO:0006468)	2.48	0.000159	0.0395
Ileum	transmembrane transport (GO:0055085)	2.48	1.26e-06	0.00109
Ileum	ion transport (GO:0006811)	2.45	2.29e-06	0.00163
Ileum	cation transport (GO:0006812)	2.37	0.000189	0.043
Ileum	animal organ morphogenesis (GO:0009887)	2.33	5.62e-05	0.0205
Ileum	nervous system development (GO:0007399)	1.81	0.000147	0.0377
Ileum	anatomical structure morphogenesis (GO:0009653)	1.8	9.12e-05	0.028
Ileum	transport (GO:0006810)	1.8	6.34e-08	0.000142
Ileum	establishment of localization (GO:0051234)	1.73	4.04e-07	0.000453
Ileum	animal organ development (GO:0048513)	1.61	0.000154	0.0389
Ileum	system development (GO:0048731)	1.61	3.36e-05	0.0135
Ileum	localization (GO:0051179)	1.57	1.03e-06	0.001
Ileum	protein metabolic process (GO:0019538)	1.53	0.000144	0.0376
Ileum	multicellular organism development (GO:0007275)	1.53	9.65e-05	0.0291
Ileum	anatomical structure development (GO:0048856)	1.53	1.08e-05	0.00528
Ileum	developmental process (GO:0032502)	1.41	0.000188	0.0433
[truncated: 2,542 more rows]
