# Supplementary material for: Prediction of transcript isoforms in 19 chicken tissues by Oxford Nanopore long-read sequencing
Source: Front Genet. 2022 Oct 3;13:997460. doi: 10.3389/fgene.2022.997460 (PMC9561881; doi:10.3389/fgene.2022.997460)
Supplement: Supplementary file 6 [file Table4.xlsx]

## Sheet: sheet
Transcript_id	Type
GRCg6a_ONTann.1000.1	Protein-coding
GRCg6a_ONTann.10002.1	Protein-coding
GRCg6a_ONTann.10007.1	Protein-coding
GRCg6a_ONTann.10007.2	Protein-coding
GRCg6a_ONTann.10008.1	Protein-coding
GRCg6a_ONTann.10008.2	Protein-coding
GRCg6a_ONTann.10012.1	Protein-coding
GRCg6a_ONTann.10012.2	Protein-coding
GRCg6a_ONTann.10013.1	Protein-coding
GRCg6a_ONTann.10018.10	Protein-coding
GRCg6a_ONTann.10018.11	Protein-coding
GRCg6a_ONTann.10018.13	Protein-coding
GRCg6a_ONTann.10018.16	Protein-coding
GRCg6a_ONTann.10018.17	Protein-coding
GRCg6a_ONTann.10018.18	Protein-coding
GRCg6a_ONTann.10018.19	Protein-coding
GRCg6a_ONTann.10018.2	Protein-coding
GRCg6a_ONTann.10018.3	Protein-coding
GRCg6a_ONTann.10018.4	Protein-coding
GRCg6a_ONTann.10018.5	Protein-coding
GRCg6a_ONTann.10018.9	Protein-coding
GRCg6a_ONTann.10030.1	Protein-coding
GRCg6a_ONTann.10047.1	Protein-coding
GRCg6a_ONTann.10048.1	Protein-coding
GRCg6a_ONTann.10050.1	Protein-coding
GRCg6a_ONTann.10062.1	Protein-coding
GRCg6a_ONTann.10062.2	Protein-coding
GRCg6a_ONTann.10062.3	Protein-coding
GRCg6a_ONTann.10062.4	Protein-coding
GRCg6a_ONTann.10067.1	Protein-coding
GRCg6a_ONTann.10077.1	Protein-coding
GRCg6a_ONTann.10080.1	Protein-coding
GRCg6a_ONTann.1008.1	Protein-coding
GRCg6a_ONTann.10088.1	Protein-coding
GRCg6a_ONTann.10088.3	Protein-coding
GRCg6a_ONTann.10090.1	Protein-coding
GRCg6a_ONTann.10090.2	Protein-coding
GRCg6a_ONTann.10090.4	Protein-coding
GRCg6a_ONTann.10092.1	Protein-coding
GRCg6a_ONTann.10096.1	Protein-coding
GRCg6a_ONTann.10097.1	Protein-coding
GRCg6a_ONTann.10098.1	Protein-coding
GRCg6a_ONTann.10099.1	Protein-coding
GRCg6a_ONTann.10200.1	Protein-coding
GRCg6a_ONTann.10201.1	Protein-coding
GRCg6a_ONTann.10202.1	Protein-coding
GRCg6a_ONTann.10203.1	Protein-coding
GRCg6a_ONTann.10203.2	Protein-coding
GRCg6a_ONTann.10204.1	Protein-coding
GRCg6a_ONTann.10205.1	Protein-coding
GRCg6a_ONTann.10211.1	Protein-coding
GRCg6a_ONTann.10214.1	Protein-coding
GRCg6a_ONTann.10215.3	Protein-coding
GRCg6a_ONTann.10220.1	Protein-coding
GRCg6a_ONTann.1022.1	Protein-coding
GRCg6a_ONTann.1022.2	Protein-coding
GRCg6a_ONTann.1022.3	Protein-coding
GRCg6a_ONTann.10223.1	Protein-coding
GRCg6a_ONTann.1022.4	Protein-coding
GRCg6a_ONTann.10224.1	Protein-coding
GRCg6a_ONTann.10227.1	Protein-coding
GRCg6a_ONTann.10230.1	Protein-coding
GRCg6a_ONTann.10231.1	Protein-coding
GRCg6a_ONTann.10231.3	Protein-coding
GRCg6a_ONTann.10234.1	Protein-coding
GRCg6a_ONTann.10237.1	Protein-coding
GRCg6a_ONTann.10237.2	Protein-coding
GRCg6a_ONTann.10237.4	Protein-coding
GRCg6a_ONTann.10239.1	Protein-coding
GRCg6a_ONTann.10240.1	Protein-coding
GRCg6a_ONTann.10240.2	Protein-coding
GRCg6a_ONTann.10240.3	Protein-coding
GRCg6a_ONTann.10240.4	Protein-coding
GRCg6a_ONTann.10247.1	Protein-coding
GRCg6a_ONTann.10249.1	Protein-coding
GRCg6a_ONTann.10251.1	Protein-coding
GRCg6a_ONTann.10253.1	Protein-coding
GRCg6a_ONTann.10254.1	Protein-coding
GRCg6a_ONTann.10257.1	Protein-coding
GRCg6a_ONTann.10259.1	Protein-coding
GRCg6a_ONTann.1026.1	Protein-coding
GRCg6a_ONTann.1026.2	Protein-coding
GRCg6a_ONTann.10266.1	Protein-coding
GRCg6a_ONTann.10266.2	Protein-coding
GRCg6a_ONTann.10267.2	Protein-coding
GRCg6a_ONTann.10268.1	Protein-coding
GRCg6a_ONTann.10269.1	Protein-coding
GRCg6a_ONTann.10269.2	Protein-coding
GRCg6a_ONTann.10271.2	Protein-coding
GRCg6a_ONTann.10271.4	Protein-coding
GRCg6a_ONTann.10272.1	Protein-coding
GRCg6a_ONTann.10275.1	Protein-coding
GRCg6a_ONTann.10275.2	Protein-coding
GRCg6a_ONTann.10275.3	Protein-coding
GRCg6a_ONTann.10278.1	Protein-coding
GRCg6a_ONTann.10278.2	Protein-coding
GRCg6a_ONTann.10278.3	Protein-coding
GRCg6a_ONTann.10280.2	Protein-coding
GRCg6a_ONTann.10285.1	Protein-coding
GRCg6a_ONTann.10285.2	Protein-coding
GRCg6a_ONTann.10287.1	Protein-coding
GRCg6a_ONTann.10289.1	Protein-coding
GRCg6a_ONTann.10290.1	Protein-coding
GRCg6a_ONTann.10290.2	Protein-coding
GRCg6a_ONTann.10292.1	Protein-coding
GRCg6a_ONTann.10292.2	Protein-coding
GRCg6a_ONTann.10293.1	Protein-coding
GRCg6a_ONTann.10293.2	Protein-coding
GRCg6a_ONTann.10297.1	Protein-coding
GRCg6a_ONTann.10298.1	Protein-coding
GRCg6a_ONTann.1030.1	Protein-coding
GRCg6a_ONTann.10301.1	Protein-coding
GRCg6a_ONTann.10308.3	Protein-coding
GRCg6a_ONTann.1031.1	Protein-coding
GRCg6a_ONTann.10320.1	Protein-coding
GRCg6a_ONTann.10323.1	Protein-coding
GRCg6a_ONTann.10325.1	Protein-coding
GRCg6a_ONTann.10327.1	Protein-coding
GRCg6a_ONTann.10328.2	Protein-coding
GRCg6a_ONTann.103.3	Protein-coding
GRCg6a_ONTann.10335.1	Protein-coding
GRCg6a_ONTann.10336.1	Protein-coding
GRCg6a_ONTann.10339.1	Protein-coding
GRCg6a_ONTann.10343.1	Protein-coding
GRCg6a_ONTann.10345.1	Protein-coding
GRCg6a_ONTann.10345.2	Protein-coding
GRCg6a_ONTann.10346.1	Protein-coding
GRCg6a_ONTann.10346.2	Protein-coding
GRCg6a_ONTann.10357.1	Protein-coding
GRCg6a_ONTann.10357.2	Protein-coding
GRCg6a_ONTann.10358.2	Protein-coding
GRCg6a_ONTann.10358.3	Protein-coding
GRCg6a_ONTann.10358.4	Protein-coding
GRCg6a_ONTann.10359.1	Protein-coding
GRCg6a_ONTann.10361.1	Protein-coding
GRCg6a_ONTann.10363.2	Protein-coding
GRCg6a_ONTann.10365.1	Protein-coding
GRCg6a_ONTann.10368.1	Protein-coding
GRCg6a_ONTann.1037.1	Protein-coding
GRCg6a_ONTann.10372.1	Protein-coding
GRCg6a_ONTann.10375.1	Protein-coding
GRCg6a_ONTann.10379.1	Protein-coding
GRCg6a_ONTann.10386.1	Protein-coding
GRCg6a_ONTann.10387.1	Protein-coding
GRCg6a_ONTann.10388.1	Protein-coding
GRCg6a_ONTann.10389.1	Protein-coding
GRCg6a_ONTann.10390.1	Protein-coding
GRCg6a_ONTann.10390.2	Protein-coding
GRCg6a_ONTann.10393.1	Protein-coding
GRCg6a_ONTann.10398.1	Protein-coding
GRCg6a_ONTann.10398.2	Protein-coding
GRCg6a_ONTann.10398.3	Protein-coding
GRCg6a_ONTann.10398.4	Protein-coding
GRCg6a_ONTann.10398.6	Protein-coding
GRCg6a_ONTann.10398.8	Protein-coding
GRCg6a_ONTann.10400.1	Protein-coding
GRCg6a_ONTann.1040.1	Protein-coding
GRCg6a_ONTann.10401.1	Protein-coding
GRCg6a_ONTann.10401.2	Protein-coding
GRCg6a_ONTann.10401.3	Protein-coding
GRCg6a_ONTann.1040.2	Protein-coding
GRCg6a_ONTann.10404.1	Protein-coding
GRCg6a_ONTann.10404.3	Protein-coding
GRCg6a_ONTann.10404.4	Protein-coding
GRCg6a_ONTann.10404.5	Protein-coding
GRCg6a_ONTann.10408.1	Protein-coding
GRCg6a_ONTann.10408.2	Protein-coding
GRCg6a_ONTann.10408.3	Protein-coding
GRCg6a_ONTann.10411.1	Protein-coding
GRCg6a_ONTann.10411.2	Protein-coding
GRCg6a_ONTann.10416.1	Protein-coding
GRCg6a_ONTann.10419.1	Protein-coding
GRCg6a_ONTann.1042.1	Protein-coding
GRCg6a_ONTann.10425.1	Protein-coding
GRCg6a_ONTann.10427.1	Protein-coding
GRCg6a_ONTann.10427.4	Protein-coding
GRCg6a_ONTann.10427.6	Protein-coding
GRCg6a_ONTann.10427.7	Protein-coding
GRCg6a_ONTann.10427.8	Protein-coding
GRCg6a_ONTann.10433.1	Protein-coding
GRCg6a_ONTann.10436.1	Protein-coding
GRCg6a_ONTann.10440.1	Protein-coding
GRCg6a_ONTann.1044.1	Protein-coding
GRCg6a_ONTann.10441.1	Protein-coding
GRCg6a_ONTann.10442.1	Protein-coding
GRCg6a_ONTann.10443.1	Protein-coding
GRCg6a_ONTann.10445.1	Protein-coding
GRCg6a_ONTann.10448.1	Protein-coding
GRCg6a_ONTann.10449.1	Protein-coding
GRCg6a_ONTann.10449.3	Protein-coding
GRCg6a_ONTann.10452.1	Protein-coding
GRCg6a_ONTann.10453.1	Protein-coding
GRCg6a_ONTann.10453.3	Protein-coding
GRCg6a_ONTann.10458.1	Protein-coding
GRCg6a_ONTann.10458.2	Protein-coding
GRCg6a_ONTann.10480.1	Protein-coding
GRCg6a_ONTann.10481.2	Protein-coding
GRCg6a_ONTann.10481.3	Protein-coding
GRCg6a_ONTann.10484.2	Protein-coding
GRCg6a_ONTann.10484.3	Protein-coding
GRCg6a_ONTann.10484.7	Protein-coding
GRCg6a_ONTann.10484.8	Protein-coding
GRCg6a_ONTann.10488.1	Protein-coding
GRCg6a_ONTann.10489.1	Protein-coding
GRCg6a_ONTann.10491.1	Protein-coding
GRCg6a_ONTann.10491.2	Protein-coding
GRCg6a_ONTann.10491.3	Protein-coding
GRCg6a_ONTann.1049.2	Protein-coding
GRCg6a_ONTann.10493.1	Protein-coding
GRCg6a_ONTann.10494.2	Protein-coding
GRCg6a_ONTann.10495.1	Protein-coding
GRCg6a_ONTann.10496.1	Protein-coding
GRCg6a_ONTann.10496.3	Protein-coding
GRCg6a_ONTann.10496.8	Protein-coding
GRCg6a_ONTann.10496.9	Protein-coding
GRCg6a_ONTann.1050.1	Protein-coding
GRCg6a_ONTann.10507.1	Protein-coding
GRCg6a_ONTann.10508.1	Protein-coding
GRCg6a_ONTann.10510.1	Protein-coding
GRCg6a_ONTann.10510.2	Protein-coding
GRCg6a_ONTann.10513.1	Protein-coding
GRCg6a_ONTann.10516.1	Protein-coding
GRCg6a_ONTann.10516.3	Protein-coding
GRCg6a_ONTann.10518.1	Protein-coding
GRCg6a_ONTann.10518.2	Protein-coding
GRCg6a_ONTann.10518.3	Protein-coding
GRCg6a_ONTann.10520.1	Protein-coding
GRCg6a_ONTann.10520.3	Protein-coding
GRCg6a_ONTann.10520.4	Protein-coding
GRCg6a_ONTann.10520.6	Protein-coding
GRCg6a_ONTann.10520.7	Protein-coding
GRCg6a_ONTann.10522.1	Protein-coding
GRCg6a_ONTann.10523.1	Protein-coding
GRCg6a_ONTann.10523.2	Protein-coding
GRCg6a_ONTann.10523.4	Protein-coding
GRCg6a_ONTann.10528.1	Protein-coding
GRCg6a_ONTann.1053.1	Protein-coding
GRCg6a_ONTann.10546.1	Protein-coding
GRCg6a_ONTann.10551.1	Protein-coding
GRCg6a_ONTann.10556.1	Protein-coding
GRCg6a_ONTann.1056.1	Protein-coding
GRCg6a_ONTann.1056.2	Protein-coding
GRCg6a_ONTann.1056.3	Protein-coding
GRCg6a_ONTann.1056.5	Protein-coding
GRCg6a_ONTann.1056.6	Protein-coding
GRCg6a_ONTann.10567.1	Protein-coding
GRCg6a_ONTann.10567.2	Protein-coding
GRCg6a_ONTann.10567.3	Protein-coding
GRCg6a_ONTann.10569.1	Protein-coding
GRCg6a_ONTann.10569.2	Protein-coding
GRCg6a_ONTann.10570.1	Protein-coding
GRCg6a_ONTann.10570.2	Protein-coding
GRCg6a_ONTann.10572.1	Protein-coding
GRCg6a_ONTann.10572.3	Protein-coding
GRCg6a_ONTann.10576.1	Protein-coding
GRCg6a_ONTann.10576.10	Protein-coding
GRCg6a_ONTann.10576.2	Protein-coding
GRCg6a_ONTann.10576.3	Protein-coding
GRCg6a_ONTann.10576.4	Protein-coding
GRCg6a_ONTann.10576.6	Protein-coding
GRCg6a_ONTann.10576.7	Protein-coding
GRCg6a_ONTann.10576.8	Protein-coding
GRCg6a_ONTann.10576.9	Protein-coding
GRCg6a_ONTann.10584.1	Protein-coding
GRCg6a_ONTann.10584.2	Protein-coding
GRCg6a_ONTann.10587.1	Protein-coding
GRCg6a_ONTann.10610.1	Protein-coding
GRCg6a_ONTann.1062.1	Protein-coding
GRCg6a_ONTann.1062.2	Protein-coding
GRCg6a_ONTann.10622.1	Protein-coding
GRCg6a_ONTann.10627.1	Protein-coding
GRCg6a_ONTann.1063.1	Protein-coding
GRCg6a_ONTann.1063.2	Protein-coding
GRCg6a_ONTann.1063.3	Protein-coding
GRCg6a_ONTann.10633.1	Protein-coding
GRCg6a_ONTann.10636.1	Protein-coding
GRCg6a_ONTann.1064.1	Protein-coding
GRCg6a_ONTann.10645.1	Protein-coding
GRCg6a_ONTann.10653.1	Protein-coding
GRCg6a_ONTann.10658.1	Protein-coding
GRCg6a_ONTann.10659.1	Protein-coding
GRCg6a_ONTann.10659.3	Protein-coding
GRCg6a_ONTann.10659.4	Protein-coding
GRCg6a_ONTann.10659.5	Protein-coding
GRCg6a_ONTann.1066.1	Protein-coding
GRCg6a_ONTann.1066.2	Protein-coding
GRCg6a_ONTann.1066.3	Protein-coding
GRCg6a_ONTann.10665.1	Protein-coding
GRCg6a_ONTann.10668.1	Protein-coding
GRCg6a_ONTann.10668.2	Protein-coding
GRCg6a_ONTann.10668.3	Protein-coding
GRCg6a_ONTann.10668.5	Protein-coding
GRCg6a_ONTann.10668.6	Protein-coding
GRCg6a_ONTann.10672.1	Protein-coding
GRCg6a_ONTann.10677.1	Protein-coding
GRCg6a_ONTann.1068.1	Protein-coding
GRCg6a_ONTann.10681.1	Protein-coding
GRCg6a_ONTann.1068.2	Protein-coding
GRCg6a_ONTann.10683.1	Protein-coding
GRCg6a_ONTann.10689.2	Protein-coding
GRCg6a_ONTann.10696.1	Protein-coding
GRCg6a_ONTann.10696.2	Protein-coding
GRCg6a_ONTann.10697.1	Protein-coding
GRCg6a_ONTann.10697.2	Protein-coding
GRCg6a_ONTann.10698.1	Protein-coding
GRCg6a_ONTann.10699.2	Protein-coding
GRCg6a_ONTann.10699.3	Protein-coding
GRCg6a_ONTann.10701.1	Protein-coding
GRCg6a_ONTann.10703.1	Protein-coding
GRCg6a_ONTann.10703.2	Protein-coding
GRCg6a_ONTann.10704.1	Protein-coding
GRCg6a_ONTann.10705.2	Protein-coding
GRCg6a_ONTann.10705.3	Protein-coding
GRCg6a_ONTann.10705.4	Protein-coding
GRCg6a_ONTann.10705.6	Protein-coding
GRCg6a_ONTann.10705.7	Protein-coding
GRCg6a_ONTann.10705.8	Protein-coding
GRCg6a_ONTann.10711.1	Protein-coding
GRCg6a_ONTann.10711.2	Protein-coding
GRCg6a_ONTann.10711.3	Protein-coding
GRCg6a_ONTann.10711.5	Protein-coding
GRCg6a_ONTann.10716.1	Protein-coding
GRCg6a_ONTann.10723.1	Protein-coding
GRCg6a_ONTann.10728.1	Protein-coding
GRCg6a_ONTann.10732.1	Protein-coding
GRCg6a_ONTann.10733.1	Protein-coding
GRCg6a_ONTann.10735.1	Protein-coding
GRCg6a_ONTann.10737.2	Protein-coding
GRCg6a_ONTann.10737.3	Protein-coding
GRCg6a_ONTann.10737.4	Protein-coding
GRCg6a_ONTann.10744.1	Protein-coding
GRCg6a_ONTann.10744.3	Protein-coding
GRCg6a_ONTann.10753.1	Protein-coding
GRCg6a_ONTann.10753.2	Protein-coding
GRCg6a_ONTann.10753.3	Protein-coding
GRCg6a_ONTann.10753.5	Protein-coding
GRCg6a_ONTann.10756.1	Protein-coding
GRCg6a_ONTann.10756.2	Protein-coding
GRCg6a_ONTann.10756.3	Protein-coding
GRCg6a_ONTann.10756.4	Protein-coding
GRCg6a_ONTann.10757.1	Protein-coding
GRCg6a_ONTann.10758.1	Protein-coding
GRCg6a_ONTann.1076.1	Protein-coding
GRCg6a_ONTann.10761.1	Protein-coding
GRCg6a_ONTann.10762.1	Protein-coding
GRCg6a_ONTann.10763.1	Protein-coding
GRCg6a_ONTann.10763.2	Protein-coding
GRCg6a_ONTann.10763.3	Protein-coding
GRCg6a_ONTann.10765.1	Protein-coding
GRCg6a_ONTann.10765.2	Protein-coding
GRCg6a_ONTann.10765.3	Protein-coding
GRCg6a_ONTann.10766.1	Protein-coding
GRCg6a_ONTann.10770.1	Protein-coding
GRCg6a_ONTann.10781.1	Protein-coding
GRCg6a_ONTann.10783.1	Protein-coding
GRCg6a_ONTann.10785.1	Protein-coding
GRCg6a_ONTann.1079.1	Protein-coding
GRCg6a_ONTann.1080.1	Protein-coding
GRCg6a_ONTann.10813.1	Protein-coding
GRCg6a_ONTann.10815.1	Protein-coding
GRCg6a_ONTann.10815.2	Protein-coding
GRCg6a_ONTann.10815.3	Protein-coding
GRCg6a_ONTann.10819.1	Protein-coding
GRCg6a_ONTann.1082.1	Protein-coding
GRCg6a_ONTann.10827.1	Protein-coding
GRCg6a_ONTann.10828.1	Protein-coding
GRCg6a_ONTann.10829.1	Protein-coding
GRCg6a_ONTann.10831.2	Protein-coding
GRCg6a_ONTann.10831.4	Protein-coding
GRCg6a_ONTann.10831.6	Protein-coding
GRCg6a_ONTann.10831.7	Protein-coding
GRCg6a_ONTann.10832.2	Protein-coding
GRCg6a_ONTann.10835.1	Protein-coding
GRCg6a_ONTann.10840.1	Protein-coding
GRCg6a_ONTann.1084.1	Protein-coding
GRCg6a_ONTann.1084.2	Protein-coding
GRCg6a_ONTann.10842.1	Protein-coding
GRCg6a_ONTann.10842.2	Protein-coding
GRCg6a_ONTann.10842.3	Protein-coding
GRCg6a_ONTann.10842.4	Protein-coding
GRCg6a_ONTann.1084.3	Protein-coding
GRCg6a_ONTann.10845.1	Protein-coding
GRCg6a_ONTann.10847.1	Protein-coding
GRCg6a_ONTann.10848.1	Protein-coding
GRCg6a_ONTann.10850.1	Protein-coding
GRCg6a_ONTann.10851.1	Protein-coding
GRCg6a_ONTann.10854.1	Protein-coding
GRCg6a_ONTann.10854.2	Protein-coding
GRCg6a_ONTann.10854.4	Protein-coding
GRCg6a_ONTann.10858.1	Protein-coding
GRCg6a_ONTann.10858.2	Protein-coding
GRCg6a_ONTann.10858.4	Protein-coding
GRCg6a_ONTann.10858.5	Protein-coding
GRCg6a_ONTann.10862.1	Protein-coding
GRCg6a_ONTann.10864.1	Protein-coding
GRCg6a_ONTann.10867.1	Protein-coding
GRCg6a_ONTann.10868.1	Protein-coding
GRCg6a_ONTann.10868.2	Protein-coding
GRCg6a_ONTann.10876.1	Protein-coding
GRCg6a_ONTann.10876.2	Protein-coding
GRCg6a_ONTann.10876.3	Protein-coding
GRCg6a_ONTann.10879.1	Protein-coding
GRCg6a_ONTann.10879.2	Protein-coding
GRCg6a_ONTann.10882.1	Protein-coding
GRCg6a_ONTann.10882.2	Protein-coding
GRCg6a_ONTann.10882.3	Protein-coding
GRCg6a_ONTann.10883.1	Protein-coding
GRCg6a_ONTann.10883.2	Protein-coding
GRCg6a_ONTann.10889.1	Protein-coding
GRCg6a_ONTann.10898.1	Protein-coding
GRCg6a_ONTann.10909.1	Protein-coding
GRCg6a_ONTann.109.1	Protein-coding
GRCg6a_ONTann.10910.1	Protein-coding
GRCg6a_ONTann.10911.1	Protein-coding
GRCg6a_ONTann.10915.1	Protein-coding
GRCg6a_ONTann.109.2	Protein-coding
GRCg6a_ONTann.10920.1	Protein-coding
GRCg6a_ONTann.10927.1	Protein-coding
GRCg6a_ONTann.10939.1	Protein-coding
GRCg6a_ONTann.10941.1	Protein-coding
GRCg6a_ONTann.10944.1	Protein-coding
GRCg6a_ONTann.10948.1	Protein-coding
GRCg6a_ONTann.10950.1	Protein-coding
GRCg6a_ONTann.10961.1	Protein-coding
GRCg6a_ONTann.10962.2	Protein-coding
GRCg6a_ONTann.10962.3	Protein-coding
GRCg6a_ONTann.10962.5	Protein-coding
GRCg6a_ONTann.10971.1	Protein-coding
GRCg6a_ONTann.10971.2	Protein-coding
GRCg6a_ONTann.10979.1	Protein-coding
GRCg6a_ONTann.10983.1	Protein-coding
GRCg6a_ONTann.10983.3	Protein-coding
GRCg6a_ONTann.10983.4	Protein-coding
GRCg6a_ONTann.10985.1	Protein-coding
GRCg6a_ONTann.10990.1	Protein-coding
GRCg6a_ONTann.10990.2	Protein-coding
GRCg6a_ONTann.1099.1	Protein-coding
GRCg6a_ONTann.10999.1	Protein-coding
GRCg6a_ONTann.11003.1	Protein-coding
GRCg6a_ONTann.110.1	Protein-coding
GRCg6a_ONTann.11030.1	Protein-coding
GRCg6a_ONTann.11033.1	Protein-coding
GRCg6a_ONTann.11045.2	Protein-coding
GRCg6a_ONTann.11045.3	Protein-coding
GRCg6a_ONTann.11045.4	Protein-coding
GRCg6a_ONTann.11058.1	Protein-coding
GRCg6a_ONTann.11060.1	Protein-coding
GRCg6a_ONTann.11060.2	Protein-coding
GRCg6a_ONTann.11063.1	Protein-coding
GRCg6a_ONTann.11064.1	Protein-coding
GRCg6a_ONTann.11065.1	Protein-coding
GRCg6a_ONTann.11067.1	Protein-coding
GRCg6a_ONTann.1107.1	Protein-coding
GRCg6a_ONTann.11072.1	Protein-coding
GRCg6a_ONTann.11072.2	Protein-coding
GRCg6a_ONTann.11072.3	Protein-coding
GRCg6a_ONTann.11073.1	Protein-coding
GRCg6a_ONTann.11073.2	Protein-coding
GRCg6a_ONTann.11073.3	Protein-coding
GRCg6a_ONTann.11073.4	Protein-coding
GRCg6a_ONTann.11073.5	Protein-coding
GRCg6a_ONTann.11073.6	Protein-coding
GRCg6a_ONTann.11073.7	Protein-coding
GRCg6a_ONTann.11073.8	Protein-coding
GRCg6a_ONTann.11077.1	Protein-coding
GRCg6a_ONTann.11082.1	Protein-coding
GRCg6a_ONTann.11082.2	Protein-coding
GRCg6a_ONTann.11088.1	Protein-coding
GRCg6a_ONTann.11089.1	Protein-coding
GRCg6a_ONTann.11090.1	Protein-coding
GRCg6a_ONTann.11090.2	Protein-coding
GRCg6a_ONTann.11097.1	Protein-coding
GRCg6a_ONTann.11097.2	Protein-coding
GRCg6a_ONTann.11.1	Protein-coding
GRCg6a_ONTann.11.2	Protein-coding
GRCg6a_ONTann.1120.1	Protein-coding
GRCg6a_ONTann.1120.2	Protein-coding
GRCg6a_ONTann.11207.2	Protein-coding
GRCg6a_ONTann.112.1	Protein-coding
GRCg6a_ONTann.11210.1	Protein-coding
GRCg6a_ONTann.11215.1	Protein-coding
GRCg6a_ONTann.11216.1	Protein-coding
GRCg6a_ONTann.11218.1	Protein-coding
GRCg6a_ONTann.1122.1	Protein-coding
GRCg6a_ONTann.11221.2	Protein-coding
GRCg6a_ONTann.11221.5	Protein-coding
GRCg6a_ONTann.1122.2	Protein-coding
GRCg6a_ONTann.1122.3	Protein-coding
GRCg6a_ONTann.1122.4	Protein-coding
GRCg6a_ONTann.1122.5	Protein-coding
GRCg6a_ONTann.1123.1	Protein-coding
GRCg6a_ONTann.1123.2	Protein-coding
GRCg6a_ONTann.11233.1	Protein-coding
GRCg6a_ONTann.11237.1	Protein-coding
GRCg6a_ONTann.11240.1	Protein-coding
GRCg6a_ONTann.1124.1	Protein-coding
GRCg6a_ONTann.11241.1	Protein-coding
GRCg6a_ONTann.11242.1	Protein-coding
GRCg6a_ONTann.11244.1	Protein-coding
GRCg6a_ONTann.11245.1	Protein-coding
GRCg6a_ONTann.1125.1	Protein-coding
GRCg6a_ONTann.11251.1	Protein-coding
GRCg6a_ONTann.11255.1	Protein-coding
GRCg6a_ONTann.11256.1	Protein-coding
GRCg6a_ONTann.11261.1	Protein-coding
GRCg6a_ONTann.11267.1	Protein-coding
GRCg6a_ONTann.11270.1	Protein-coding
GRCg6a_ONTann.11270.2	Protein-coding
GRCg6a_ONTann.11270.3	Protein-coding
GRCg6a_ONTann.11270.4	Protein-coding
GRCg6a_ONTann.11290.1	Protein-coding
GRCg6a_ONTann.1129.1	Protein-coding
GRCg6a_ONTann.1130.1	Protein-coding
GRCg6a_ONTann.11302.1	Protein-coding
GRCg6a_ONTann.113.1	Protein-coding
GRCg6a_ONTann.11310.1	Protein-coding
GRCg6a_ONTann.1131.1	Protein-coding
GRCg6a_ONTann.11313.4	Protein-coding
GRCg6a_ONTann.11313.6	Protein-coding
GRCg6a_ONTann.11329.1	Protein-coding
GRCg6a_ONTann.11329.3	Protein-coding
GRCg6a_ONTann.11331.1	Protein-coding
GRCg6a_ONTann.11332.1	Protein-coding
GRCg6a_ONTann.11344.1	Protein-coding
GRCg6a_ONTann.11351.1	Protein-coding
GRCg6a_ONTann.11359.1	Protein-coding
GRCg6a_ONTann.11365.1	Protein-coding
GRCg6a_ONTann.11372.1	Protein-coding
GRCg6a_ONTann.11372.2	Protein-coding
GRCg6a_ONTann.11375.1	Protein-coding
GRCg6a_ONTann.11375.2	Protein-coding
GRCg6a_ONTann.11377.1	Protein-coding
GRCg6a_ONTann.11379.1	Protein-coding
GRCg6a_ONTann.11380.1	Protein-coding
GRCg6a_ONTann.11384.1	Protein-coding
GRCg6a_ONTann.11387.1	Protein-coding
GRCg6a_ONTann.1139.1	Protein-coding
GRCg6a_ONTann.11391.1	Protein-coding
GRCg6a_ONTann.11391.2	Protein-coding
GRCg6a_ONTann.11391.3	Protein-coding
GRCg6a_ONTann.1139.2	Protein-coding
GRCg6a_ONTann.11392.1	Protein-coding
GRCg6a_ONTann.11392.2	Protein-coding
GRCg6a_ONTann.11392.3	Protein-coding
GRCg6a_ONTann.11392.4	Protein-coding
GRCg6a_ONTann.11392.6	Protein-coding
GRCg6a_ONTann.1139.3	Protein-coding
GRCg6a_ONTann.1140.1	Protein-coding
GRCg6a_ONTann.11401.1	Protein-coding
GRCg6a_ONTann.1140.2	Protein-coding
GRCg6a_ONTann.1140.3	Protein-coding
GRCg6a_ONTann.11403.1	Protein-coding
GRCg6a_ONTann.11403.4	Protein-coding
GRCg6a_ONTann.1140.4	Protein-coding
GRCg6a_ONTann.11404.1	Protein-coding
GRCg6a_ONTann.1140.5	Protein-coding
GRCg6a_ONTann.11406.1	Protein-coding
GRCg6a_ONTann.11408.1	Protein-coding
GRCg6a_ONTann.11408.2	Protein-coding
GRCg6a_ONTann.11408.4	Protein-coding
GRCg6a_ONTann.11408.5	Protein-coding
GRCg6a_ONTann.11408.6	Protein-coding
GRCg6a_ONTann.11408.7	Protein-coding
GRCg6a_ONTann.11408.8	Protein-coding
GRCg6a_ONTann.11408.9	Protein-coding
GRCg6a_ONTann.114.1	Protein-coding
GRCg6a_ONTann.11416.1	Protein-coding
GRCg6a_ONTann.11417.1	Protein-coding
GRCg6a_ONTann.11423.1	Protein-coding
GRCg6a_ONTann.11427.1	Protein-coding
GRCg6a_ONTann.11429.1	Protein-coding
GRCg6a_ONTann.11433.1	Protein-coding
GRCg6a_ONTann.11439.1	Protein-coding
GRCg6a_ONTann.11442.1	Protein-coding
GRCg6a_ONTann.11445.1	Protein-coding
GRCg6a_ONTann.11451.1	Protein-coding
GRCg6a_ONTann.11461.1	Protein-coding
GRCg6a_ONTann.11463.1	Protein-coding
GRCg6a_ONTann.11466.1	Protein-coding
GRCg6a_ONTann.11475.1	Protein-coding
GRCg6a_ONTann.11476.1	Protein-coding
GRCg6a_ONTann.11480.1	Protein-coding
GRCg6a_ONTann.11484.1	Protein-coding
GRCg6a_ONTann.11485.1	Protein-coding
GRCg6a_ONTann.11492.1	Protein-coding
GRCg6a_ONTann.11496.1	Protein-coding
GRCg6a_ONTann.1150.1	Protein-coding
GRCg6a_ONTann.11503.1	Protein-coding
GRCg6a_ONTann.115.1	Protein-coding
GRCg6a_ONTann.11517.1	Protein-coding
GRCg6a_ONTann.11523.1	Protein-coding
GRCg6a_ONTann.1153.1	Protein-coding
GRCg6a_ONTann.1153.3	Protein-coding
GRCg6a_ONTann.11534.1	Protein-coding
GRCg6a_ONTann.11535.1	Protein-coding
GRCg6a_ONTann.11537.1	Protein-coding
GRCg6a_ONTann.1154.1	Protein-coding
GRCg6a_ONTann.11541.1	Protein-coding
GRCg6a_ONTann.1154.4	Protein-coding
GRCg6a_ONTann.1154.5	Protein-coding
GRCg6a_ONTann.11547.1	Protein-coding
GRCg6a_ONTann.11548.1	Protein-coding
GRCg6a_ONTann.11552.1	Protein-coding
GRCg6a_ONTann.11553.1	Protein-coding
GRCg6a_ONTann.11562.1	Protein-coding
GRCg6a_ONTann.11563.1	Protein-coding
GRCg6a_ONTann.11564.1	Protein-coding
GRCg6a_ONTann.11564.4	Protein-coding
GRCg6a_ONTann.11565.2	Protein-coding
GRCg6a_ONTann.11565.3	Protein-coding
GRCg6a_ONTann.11567.1	Protein-coding
GRCg6a_ONTann.11567.2	Protein-coding
GRCg6a_ONTann.11567.3	Protein-coding
GRCg6a_ONTann.11567.4	Protein-coding
GRCg6a_ONTann.11567.5	Protein-coding
GRCg6a_ONTann.11568.1	Protein-coding
GRCg6a_ONTann.11571.1	Protein-coding
GRCg6a_ONTann.11575.1	Protein-coding
GRCg6a_ONTann.11576.1	Protein-coding
GRCg6a_ONTann.11582.1	Protein-coding
GRCg6a_ONTann.11582.2	Protein-coding
GRCg6a_ONTann.11585.1	Protein-coding
GRCg6a_ONTann.11586.1	Protein-coding
GRCg6a_ONTann.11589.1	Protein-coding
GRCg6a_ONTann.11590.1	Protein-coding
GRCg6a_ONTann.11590.2	Protein-coding
GRCg6a_ONTann.11590.3	Protein-coding
GRCg6a_ONTann.11591.1	Protein-coding
GRCg6a_ONTann.11591.2	Protein-coding
GRCg6a_ONTann.11591.4	Protein-coding
GRCg6a_ONTann.11591.5	Protein-coding
GRCg6a_ONTann.11595.2	Protein-coding
GRCg6a_ONTann.11597.2	Protein-coding
GRCg6a_ONTann.11598.2	Protein-coding
GRCg6a_ONTann.11600.1	Protein-coding
GRCg6a_ONTann.11601.1	Protein-coding
GRCg6a_ONTann.11602.1	Protein-coding
GRCg6a_ONTann.11606.1	Protein-coding
GRCg6a_ONTann.11609.1	Protein-coding
GRCg6a_ONTann.11609.2	Protein-coding
GRCg6a_ONTann.116.1	Protein-coding
GRCg6a_ONTann.11619.1	Protein-coding
GRCg6a_ONTann.1162.1	Protein-coding
GRCg6a_ONTann.11624.1	Protein-coding
GRCg6a_ONTann.11624.2	Protein-coding
GRCg6a_ONTann.11624.3	Protein-coding
GRCg6a_ONTann.11629.1	Protein-coding
GRCg6a_ONTann.11629.2	Protein-coding
GRCg6a_ONTann.11630.1	Protein-coding
GRCg6a_ONTann.11630.2	Protein-coding
GRCg6a_ONTann.11631.1	Protein-coding
GRCg6a_ONTann.11634.2	Protein-coding
GRCg6a_ONTann.11636.1	Protein-coding
GRCg6a_ONTann.11638.1	Protein-coding
GRCg6a_ONTann.11639.1	Protein-coding
GRCg6a_ONTann.11640.1	Protein-coding
GRCg6a_ONTann.11640.2	Protein-coding
GRCg6a_ONTann.11640.3	Protein-coding
GRCg6a_ONTann.11641.1	Protein-coding
GRCg6a_ONTann.11641.2	Protein-coding
GRCg6a_ONTann.11641.3	Protein-coding
GRCg6a_ONTann.11643.1	Protein-coding
GRCg6a_ONTann.11643.3	Protein-coding
GRCg6a_ONTann.11643.4	Protein-coding
GRCg6a_ONTann.11644.1	Protein-coding
GRCg6a_ONTann.11646.1	Protein-coding
GRCg6a_ONTann.1165.1	Protein-coding
GRCg6a_ONTann.1165.2	Protein-coding
GRCg6a_ONTann.11652.1	Protein-coding
GRCg6a_ONTann.1165.3	Protein-coding
GRCg6a_ONTann.1165.4	Protein-coding
GRCg6a_ONTann.1165.5	Protein-coding
GRCg6a_ONTann.11660.2	Protein-coding
GRCg6a_ONTann.11663.1	Protein-coding
GRCg6a_ONTann.11678.2	Protein-coding
GRCg6a_ONTann.11678.3	Protein-coding
GRCg6a_ONTann.11678.4	Protein-coding
GRCg6a_ONTann.11678.7	Protein-coding
GRCg6a_ONTann.11683.1	Protein-coding
GRCg6a_ONTann.11684.1	Protein-coding
GRCg6a_ONTann.11684.2	Protein-coding
GRCg6a_ONTann.11691.1	Protein-coding
GRCg6a_ONTann.11691.3	Protein-coding
GRCg6a_ONTann.11691.6	Protein-coding
GRCg6a_ONTann.1169.2	Protein-coding
GRCg6a_ONTann.1169.3	Protein-coding
GRCg6a_ONTann.11693.1	Protein-coding
GRCg6a_ONTann.11693.2	Protein-coding
GRCg6a_ONTann.1169.4	Protein-coding
GRCg6a_ONTann.11694.1	Protein-coding
GRCg6a_ONTann.11696.1	Protein-coding
GRCg6a_ONTann.11697.2	Protein-coding
GRCg6a_ONTann.11697.3	Protein-coding
GRCg6a_ONTann.11710.1	Protein-coding
GRCg6a_ONTann.11711.1	Protein-coding
GRCg6a_ONTann.11712.1	Protein-coding
GRCg6a_ONTann.11712.2	Protein-coding
GRCg6a_ONTann.11712.3	Protein-coding
GRCg6a_ONTann.11712.4	Protein-coding
GRCg6a_ONTann.11712.5	Protein-coding
GRCg6a_ONTann.11712.6	Protein-coding
GRCg6a_ONTann.11712.7	Protein-coding
GRCg6a_ONTann.11716.1	Protein-coding
GRCg6a_ONTann.11718.1	Protein-coding
GRCg6a_ONTann.11723.1	Protein-coding
GRCg6a_ONTann.11723.2	Protein-coding
GRCg6a_ONTann.11727.1	Protein-coding
GRCg6a_ONTann.11727.2	Protein-coding
GRCg6a_ONTann.11733.1	Protein-coding
GRCg6a_ONTann.11733.2	Protein-coding
GRCg6a_ONTann.11733.3	Protein-coding
GRCg6a_ONTann.11735.1	Protein-coding
GRCg6a_ONTann.11739.1	Protein-coding
GRCg6a_ONTann.11740.1	Protein-coding
GRCg6a_ONTann.11742.1	Protein-coding
GRCg6a_ONTann.11743.1	Protein-coding
GRCg6a_ONTann.11743.2	Protein-coding
GRCg6a_ONTann.11743.3	Protein-coding
GRCg6a_ONTann.11744.1	Protein-coding
GRCg6a_ONTann.11747.1	Protein-coding
GRCg6a_ONTann.11747.2	Protein-coding
GRCg6a_ONTann.11750.1	Protein-coding
GRCg6a_ONTann.1175.1	Protein-coding
GRCg6a_ONTann.11751.1	Protein-coding
GRCg6a_ONTann.11751.2	Protein-coding
GRCg6a_ONTann.11751.3	Protein-coding
GRCg6a_ONTann.11751.5	Protein-coding
GRCg6a_ONTann.11756.1	Protein-coding
GRCg6a_ONTann.11756.2	Protein-coding
GRCg6a_ONTann.11756.3	Protein-coding
GRCg6a_ONTann.11756.4	Protein-coding
GRCg6a_ONTann.11759.2	Protein-coding
GRCg6a_ONTann.11759.3	Protein-coding
GRCg6a_ONTann.11762.1	Protein-coding
GRCg6a_ONTann.11766.1	Protein-coding
GRCg6a_ONTann.11775.1	Protein-coding
GRCg6a_ONTann.11780.1	Protein-coding
GRCg6a_ONTann.11781.1	Protein-coding
GRCg6a_ONTann.11781.2	Protein-coding
GRCg6a_ONTann.11781.3	Protein-coding
GRCg6a_ONTann.11781.5	Protein-coding
GRCg6a_ONTann.11781.6	Protein-coding
GRCg6a_ONTann.11781.7	Protein-coding
GRCg6a_ONTann.11784.1	Protein-coding
GRCg6a_ONTann.11785.1	Protein-coding
GRCg6a_ONTann.11789.3	Protein-coding
GRCg6a_ONTann.11791.1	Protein-coding
GRCg6a_ONTann.11791.2	Protein-coding
GRCg6a_ONTann.11796.1	Protein-coding
GRCg6a_ONTann.11796.3	Protein-coding
GRCg6a_ONTann.11797.1	Protein-coding
GRCg6a_ONTann.11797.2	Protein-coding
GRCg6a_ONTann.11799.1	Protein-coding
GRCg6a_ONTann.11799.2	Protein-coding
GRCg6a_ONTann.11803.2	Protein-coding
GRCg6a_ONTann.11807.1	Protein-coding
GRCg6a_ONTann.11810.1	Protein-coding
GRCg6a_ONTann.11812.1	Protein-coding
GRCg6a_ONTann.11813.1	Protein-coding
GRCg6a_ONTann.11813.2	Protein-coding
GRCg6a_ONTann.11813.4	Protein-coding
GRCg6a_ONTann.11813.5	Protein-coding
GRCg6a_ONTann.11813.7	Protein-coding
GRCg6a_ONTann.11818.1	Protein-coding
GRCg6a_ONTann.11820.1	Protein-coding
GRCg6a_ONTann.11825.1	Protein-coding
GRCg6a_ONTann.11827.1	Protein-coding
GRCg6a_ONTann.11830.1	Protein-coding
GRCg6a_ONTann.11830.2	Protein-coding
GRCg6a_ONTann.11830.3	Protein-coding
GRCg6a_ONTann.11830.4	Protein-coding
GRCg6a_ONTann.11830.5	Protein-coding
GRCg6a_ONTann.1183.1	Protein-coding
GRCg6a_ONTann.1183.3	Protein-coding
GRCg6a_ONTann.11835.1	Protein-coding
GRCg6a_ONTann.11836.1	Protein-coding
GRCg6a_ONTann.11836.2	Protein-coding
GRCg6a_ONTann.11836.4	Protein-coding
GRCg6a_ONTann.11842.1	Protein-coding
GRCg6a_ONTann.11843.1	Protein-coding
GRCg6a_ONTann.11849.1	Protein-coding
GRCg6a_ONTann.11850.1	Protein-coding
GRCg6a_ONTann.1185.1	Protein-coding
GRCg6a_ONTann.1185.2	Protein-coding
GRCg6a_ONTann.11853.1	Protein-coding
GRCg6a_ONTann.11853.2	Protein-coding
GRCg6a_ONTann.11857.1	Protein-coding
GRCg6a_ONTann.11858.2	Protein-coding
GRCg6a_ONTann.11858.5	Protein-coding
GRCg6a_ONTann.11858.6	Protein-coding
GRCg6a_ONTann.11858.7	Protein-coding
GRCg6a_ONTann.1186.1	Protein-coding
GRCg6a_ONTann.11863.2	Protein-coding
GRCg6a_ONTann.11864.1	Protein-coding
GRCg6a_ONTann.11867.1	Protein-coding
GRCg6a_ONTann.1187.1	Protein-coding
GRCg6a_ONTann.1187.2	Protein-coding
GRCg6a_ONTann.11872.1	Protein-coding
GRCg6a_ONTann.1187.3	Protein-coding
GRCg6a_ONTann.11873.1	Protein-coding
GRCg6a_ONTann.11882.1	Protein-coding
GRCg6a_ONTann.11882.2	Protein-coding
GRCg6a_ONTann.11887.1	Protein-coding
GRCg6a_ONTann.11888.1	Protein-coding
GRCg6a_ONTann.11890.1	Protein-coding
GRCg6a_ONTann.1189.1	Protein-coding
GRCg6a_ONTann.1189.2	Protein-coding
GRCg6a_ONTann.11892.1	Protein-coding
GRCg6a_ONTann.11894.1	Protein-coding
GRCg6a_ONTann.11894.2	Protein-coding
GRCg6a_ONTann.11895.1	Protein-coding
GRCg6a_ONTann.11896.1	Protein-coding
GRCg6a_ONTann.11897.1	Protein-coding
GRCg6a_ONTann.11899.1	Protein-coding
GRCg6a_ONTann.11900.1	Protein-coding
GRCg6a_ONTann.11903.1	Protein-coding
GRCg6a_ONTann.11903.2	Protein-coding
GRCg6a_ONTann.11903.3	Protein-coding
GRCg6a_ONTann.11903.5	Protein-coding
GRCg6a_ONTann.11903.6	Protein-coding
GRCg6a_ONTann.119.1	Protein-coding
GRCg6a_ONTann.11916.1	Protein-coding
GRCg6a_ONTann.11920.1	Protein-coding
GRCg6a_ONTann.11920.2	Protein-coding
GRCg6a_ONTann.1192.1	Protein-coding
GRCg6a_ONTann.11922.1	Protein-coding
GRCg6a_ONTann.11923.1	Protein-coding
GRCg6a_ONTann.11925.1	Protein-coding
GRCg6a_ONTann.11928.1	Protein-coding
GRCg6a_ONTann.11930.1	Protein-coding
GRCg6a_ONTann.11932.1	Protein-coding
GRCg6a_ONTann.11933.1	Protein-coding
GRCg6a_ONTann.11933.2	Protein-coding
GRCg6a_ONTann.11934.1	Protein-coding
GRCg6a_ONTann.11936.1	Protein-coding
GRCg6a_ONTann.11940.1	Protein-coding
GRCg6a_ONTann.11940.2	Protein-coding
GRCg6a_ONTann.11940.3	Protein-coding
GRCg6a_ONTann.11940.4	Protein-coding
GRCg6a_ONTann.11941.1	Protein-coding
GRCg6a_ONTann.11942.1	Protein-coding
GRCg6a_ONTann.11942.2	Protein-coding
GRCg6a_ONTann.11946.1	Protein-coding
GRCg6a_ONTann.11948.1	Protein-coding
GRCg6a_ONTann.11949.1	Protein-coding
GRCg6a_ONTann.11949.2	Protein-coding
GRCg6a_ONTann.11950.1	Protein-coding
GRCg6a_ONTann.1195.1	Protein-coding
GRCg6a_ONTann.11951.1	Protein-coding
GRCg6a_ONTann.1195.2	Protein-coding
GRCg6a_ONTann.1195.3	Protein-coding
GRCg6a_ONTann.11953.1	Protein-coding
GRCg6a_ONTann.1195.4	Protein-coding
GRCg6a_ONTann.11955.2	Protein-coding
GRCg6a_ONTann.1195.6	Protein-coding
GRCg6a_ONTann.11956.1	Protein-coding
GRCg6a_ONTann.1195.7	Protein-coding
GRCg6a_ONTann.11967.1	Protein-coding
GRCg6a_ONTann.11971.1	Protein-coding
GRCg6a_ONTann.11971.2	Protein-coding
GRCg6a_ONTann.11971.3	Protein-coding
GRCg6a_ONTann.11971.4	Protein-coding
GRCg6a_ONTann.11971.5	Protein-coding
GRCg6a_ONTann.11973.1	Protein-coding
GRCg6a_ONTann.11975.1	Protein-coding
GRCg6a_ONTann.11981.1	Protein-coding
GRCg6a_ONTann.11991.1	Protein-coding
GRCg6a_ONTann.12001.1	Protein-coding
GRCg6a_ONTann.1200.2	Protein-coding
GRCg6a_ONTann.1201.2	Protein-coding
GRCg6a_ONTann.12018.1	Protein-coding
GRCg6a_ONTann.12021.1	Protein-coding
GRCg6a_ONTann.12021.2	Protein-coding
GRCg6a_ONTann.12023.1	Protein-coding
GRCg6a_ONTann.12025.1	Protein-coding
GRCg6a_ONTann.12026.1	Protein-coding
GRCg6a_ONTann.12029.2	Protein-coding
GRCg6a_ONTann.1203.1	Protein-coding
GRCg6a_ONTann.1203.2	Protein-coding
GRCg6a_ONTann.1203.3	Protein-coding
GRCg6a_ONTann.12033.3	Protein-coding
GRCg6a_ONTann.12033.4	Protein-coding
GRCg6a_ONTann.1203.4	Protein-coding
GRCg6a_ONTann.12035.1	Protein-coding
GRCg6a_ONTann.12035.2	Protein-coding
GRCg6a_ONTann.12037.1	Protein-coding
GRCg6a_ONTann.12037.2	Protein-coding
GRCg6a_ONTann.12037.3	Protein-coding
GRCg6a_ONTann.1204.1	Protein-coding
GRCg6a_ONTann.12041.1	Protein-coding
GRCg6a_ONTann.12046.1	Protein-coding
GRCg6a_ONTann.12047.1	Protein-coding
GRCg6a_ONTann.12048.1	Protein-coding
GRCg6a_ONTann.12049.1	Protein-coding
GRCg6a_ONTann.12053.1	Protein-coding
GRCg6a_ONTann.12053.2	Protein-coding
GRCg6a_ONTann.12056.1	Protein-coding
GRCg6a_ONTann.12057.1	Protein-coding
GRCg6a_ONTann.12059.1	Protein-coding
GRCg6a_ONTann.12059.3	Protein-coding
GRCg6a_ONTann.12061.1	Protein-coding
GRCg6a_ONTann.12061.2	Protein-coding
GRCg6a_ONTann.12061.3	Protein-coding
GRCg6a_ONTann.12062.2	Protein-coding
GRCg6a_ONTann.12062.3	Protein-coding
GRCg6a_ONTann.12064.1	Protein-coding
GRCg6a_ONTann.12065.1	Protein-coding
GRCg6a_ONTann.12065.2	Protein-coding
GRCg6a_ONTann.12065.3	Protein-coding
GRCg6a_ONTann.12066.1	Protein-coding
GRCg6a_ONTann.12069.1	Protein-coding
GRCg6a_ONTann.12069.2	Protein-coding
GRCg6a_ONTann.12069.3	Protein-coding
GRCg6a_ONTann.12069.4	Protein-coding
GRCg6a_ONTann.12069.5	Protein-coding
GRCg6a_ONTann.1207.1	Protein-coding
GRCg6a_ONTann.12072.1	Protein-coding
GRCg6a_ONTann.12074.1	Protein-coding
GRCg6a_ONTann.12074.2	Protein-coding
GRCg6a_ONTann.12079.1	Protein-coding
GRCg6a_ONTann.12080.1	Protein-coding
GRCg6a_ONTann.12083.1	Protein-coding
GRCg6a_ONTann.12089.1	Protein-coding
GRCg6a_ONTann.12090.1	Protein-coding
GRCg6a_ONTann.12090.2	Protein-coding
GRCg6a_ONTann.12091.1	Protein-coding
GRCg6a_ONTann.12096.1	Protein-coding
GRCg6a_ONTann.1220.1	Protein-coding
GRCg6a_ONTann.12210.1	Protein-coding
GRCg6a_ONTann.12212.1	Protein-coding
GRCg6a_ONTann.12212.2	Protein-coding
GRCg6a_ONTann.12216.1	Protein-coding
GRCg6a_ONTann.12216.2	Protein-coding
GRCg6a_ONTann.12216.3	Protein-coding
GRCg6a_ONTann.12218.1	Protein-coding
GRCg6a_ONTann.12218.2	Protein-coding
GRCg6a_ONTann.12218.3	Protein-coding
GRCg6a_ONTann.12219.1	Protein-coding
GRCg6a_ONTann.12220.1	Protein-coding
GRCg6a_ONTann.12224.1	Protein-coding
GRCg6a_ONTann.12224.2	Protein-coding
GRCg6a_ONTann.12224.3	Protein-coding
GRCg6a_ONTann.12226.1	Protein-coding
GRCg6a_ONTann.12234.1	Protein-coding
GRCg6a_ONTann.12239.1	Protein-coding
GRCg6a_ONTann.12240.1	Protein-coding
GRCg6a_ONTann.12242.1	Protein-coding
GRCg6a_ONTann.12245.1	Protein-coding
GRCg6a_ONTann.12246.1	Protein-coding
GRCg6a_ONTann.12246.2	Protein-coding
GRCg6a_ONTann.12247.1	Protein-coding
GRCg6a_ONTann.12248.1	Protein-coding
GRCg6a_ONTann.12250.1	Protein-coding
GRCg6a_ONTann.12250.2	Protein-coding
GRCg6a_ONTann.12251.1	Protein-coding
GRCg6a_ONTann.12254.1	Protein-coding
GRCg6a_ONTann.1226.1	Protein-coding
GRCg6a_ONTann.12261.1	Protein-coding
GRCg6a_ONTann.12263.1	Protein-coding
GRCg6a_ONTann.12263.2	Protein-coding
GRCg6a_ONTann.12263.3	Protein-coding
GRCg6a_ONTann.12264.1	Protein-coding
GRCg6a_ONTann.12264.2	Protein-coding
GRCg6a_ONTann.12265.1	Protein-coding
GRCg6a_ONTann.12268.1	Protein-coding
GRCg6a_ONTann.12268.2	Protein-coding
GRCg6a_ONTann.1227.1	Protein-coding
GRCg6a_ONTann.12275.1	Protein-coding
GRCg6a_ONTann.1228.1	Protein-coding
GRCg6a_ONTann.12283.1	Protein-coding
GRCg6a_ONTann.12287.1	Protein-coding
GRCg6a_ONTann.12287.2	Protein-coding
GRCg6a_ONTann.12294.2	Protein-coding
GRCg6a_ONTann.12299.1	Protein-coding
GRCg6a_ONTann.12299.2	Protein-coding
GRCg6a_ONTann.12300.1	Protein-coding
GRCg6a_ONTann.12303.1	Protein-coding
GRCg6a_ONTann.12303.3	Protein-coding
GRCg6a_ONTann.12303.4	Protein-coding
GRCg6a_ONTann.12303.5	Protein-coding
GRCg6a_ONTann.12308.1	Protein-coding
GRCg6a_ONTann.12308.2	Protein-coding
GRCg6a_ONTann.12308.5	Protein-coding
GRCg6a_ONTann.12314.1	Protein-coding
GRCg6a_ONTann.12316.1	Protein-coding
GRCg6a_ONTann.12326.2	Protein-coding
GRCg6a_ONTann.12326.3	Protein-coding
GRCg6a_ONTann.12326.7	Protein-coding
GRCg6a_ONTann.12334.1	Protein-coding
GRCg6a_ONTann.12335.1	Protein-coding
GRCg6a_ONTann.12335.2	Protein-coding
GRCg6a_ONTann.12336.1	Protein-coding
GRCg6a_ONTann.12341.1	Protein-coding
GRCg6a_ONTann.12354.1	Protein-coding
GRCg6a_ONTann.12356.1	Protein-coding
GRCg6a_ONTann.12358.1	Protein-coding
GRCg6a_ONTann.12358.2	Protein-coding
GRCg6a_ONTann.12360.2	Protein-coding
GRCg6a_ONTann.1236.2	Protein-coding
GRCg6a_ONTann.12365.1	Protein-coding
GRCg6a_ONTann.12366.1	Protein-coding
GRCg6a_ONTann.12368.1	Protein-coding
GRCg6a_ONTann.12369.1	Protein-coding
GRCg6a_ONTann.12370.1	Protein-coding
GRCg6a_ONTann.12374.1	Protein-coding
GRCg6a_ONTann.12374.2	Protein-coding
GRCg6a_ONTann.12374.3	Protein-coding
GRCg6a_ONTann.12375.1	Protein-coding
GRCg6a_ONTann.12377.1	Protein-coding
GRCg6a_ONTann.12377.2	Protein-coding
GRCg6a_ONTann.12379.1	Protein-coding
GRCg6a_ONTann.12379.2	Protein-coding
GRCg6a_ONTann.12380.1	Protein-coding
GRCg6a_ONTann.12380.2	Protein-coding
GRCg6a_ONTann.12380.3	Protein-coding
GRCg6a_ONTann.1238.1	Protein-coding
GRCg6a_ONTann.1238.2	Protein-coding
GRCg6a_ONTann.1238.4	Protein-coding
GRCg6a_ONTann.12384.1	Protein-coding
GRCg6a_ONTann.12385.1	Protein-coding
GRCg6a_ONTann.12386.1	Protein-coding
GRCg6a_ONTann.12389.1	Protein-coding
GRCg6a_ONTann.12390.1	Protein-coding
GRCg6a_ONTann.12390.2	Protein-coding
GRCg6a_ONTann.12390.3	Protein-coding
GRCg6a_ONTann.12391.1	Protein-coding
GRCg6a_ONTann.12391.2	Protein-coding
GRCg6a_ONTann.12393.2	Protein-coding
GRCg6a_ONTann.12396.1	Protein-coding
GRCg6a_ONTann.12399.1	Protein-coding
GRCg6a_ONTann.12400.1	Protein-coding
GRCg6a_ONTann.1240.1	Protein-coding
GRCg6a_ONTann.12401.1	Protein-coding
GRCg6a_ONTann.12402.1	Protein-coding
GRCg6a_ONTann.12404.1	Protein-coding
GRCg6a_ONTann.12406.1	Protein-coding
GRCg6a_ONTann.12412.1	Protein-coding
GRCg6a_ONTann.12415.1	Protein-coding
GRCg6a_ONTann.12417.1	Protein-coding
GRCg6a_ONTann.12418.1	Protein-coding
GRCg6a_ONTann.12419.1	Protein-coding
GRCg6a_ONTann.124.2	Protein-coding
GRCg6a_ONTann.1242.1	Protein-coding
GRCg6a_ONTann.12426.1	Protein-coding
GRCg6a_ONTann.12427.1	Protein-coding
GRCg6a_ONTann.124.3	Protein-coding
GRCg6a_ONTann.12432.1	Protein-coding
GRCg6a_ONTann.12434.1	Protein-coding
GRCg6a_ONTann.12434.2	Protein-coding
GRCg6a_ONTann.12435.1	Protein-coding
GRCg6a_ONTann.12435.2	Protein-coding
GRCg6a_ONTann.12436.1	Protein-coding
GRCg6a_ONTann.12437.1	Protein-coding
GRCg6a_ONTann.1244.1	Protein-coding
GRCg6a_ONTann.12442.1	Protein-coding
GRCg6a_ONTann.12443.1	Protein-coding
GRCg6a_ONTann.12444.1	Protein-coding
GRCg6a_ONTann.12445.1	Protein-coding
GRCg6a_ONTann.12445.2	Protein-coding
GRCg6a_ONTann.12445.3	Protein-coding
GRCg6a_ONTann.12448.1	Protein-coding
GRCg6a_ONTann.12448.2	Protein-coding
GRCg6a_ONTann.1245.1	Protein-coding
GRCg6a_ONTann.12455.1	Protein-coding
GRCg6a_ONTann.12455.2	Protein-coding
GRCg6a_ONTann.12455.3	Protein-coding
GRCg6a_ONTann.12455.4	Protein-coding
GRCg6a_ONTann.12456.1	Protein-coding
GRCg6a_ONTann.12457.2	Protein-coding
GRCg6a_ONTann.12458.1	Protein-coding
GRCg6a_ONTann.12459.1	Protein-coding
GRCg6a_ONTann.12459.2	Protein-coding
GRCg6a_ONTann.12461.1	Protein-coding
GRCg6a_ONTann.12470.1	Protein-coding
GRCg6a_ONTann.1247.1	Protein-coding
GRCg6a_ONTann.12476.1	Protein-coding
GRCg6a_ONTann.12480.1	Protein-coding
GRCg6a_ONTann.12482.1	Protein-coding
GRCg6a_ONTann.12484.1	Protein-coding
GRCg6a_ONTann.12486.1	Protein-coding
GRCg6a_ONTann.12488.2	Protein-coding
GRCg6a_ONTann.12488.3	Protein-coding
GRCg6a_ONTann.12492.1	Protein-coding
GRCg6a_ONTann.12494.1	Protein-coding
GRCg6a_ONTann.12494.2	Protein-coding
GRCg6a_ONTann.12494.3	Protein-coding
GRCg6a_ONTann.12496.1	Protein-coding
GRCg6a_ONTann.12500.1	Protein-coding
GRCg6a_ONTann.12501.1	Protein-coding
GRCg6a_ONTann.12501.2	Protein-coding
GRCg6a_ONTann.12501.4	Protein-coding
GRCg6a_ONTann.12501.5	Protein-coding
GRCg6a_ONTann.12503.1	Protein-coding
GRCg6a_ONTann.125.1	Protein-coding
GRCg6a_ONTann.12515.1	Protein-coding
GRCg6a_ONTann.12518.1	Protein-coding
GRCg6a_ONTann.12520.1	Protein-coding
GRCg6a_ONTann.1252.1	Protein-coding
GRCg6a_ONTann.12522.1	Protein-coding
GRCg6a_ONTann.12523.1	Protein-coding
GRCg6a_ONTann.12525.1	Protein-coding
GRCg6a_ONTann.12525.2	Protein-coding
GRCg6a_ONTann.12526.1	Protein-coding
GRCg6a_ONTann.12526.2	Protein-coding
GRCg6a_ONTann.1253.2	Protein-coding
GRCg6a_ONTann.12539.1	Protein-coding
GRCg6a_ONTann.1254.1	Protein-coding
GRCg6a_ONTann.1255.1	Protein-coding
GRCg6a_ONTann.1255.2	Protein-coding
GRCg6a_ONTann.12555.1	Protein-coding
GRCg6a_ONTann.12559.1	Protein-coding
GRCg6a_ONTann.1256.1	Protein-coding
GRCg6a_ONTann.12563.1	Protein-coding
GRCg6a_ONTann.12570.1	Protein-coding
GRCg6a_ONTann.1257.1	Protein-coding
GRCg6a_ONTann.12574.1	Protein-coding
GRCg6a_ONTann.1258.1	Protein-coding
GRCg6a_ONTann.1258.2	Protein-coding
GRCg6a_ONTann.12583.1	Protein-coding
GRCg6a_ONTann.12592.1	Protein-coding
GRCg6a_ONTann.12592.2	Protein-coding
GRCg6a_ONTann.12592.3	Protein-coding
GRCg6a_ONTann.12592.4	Protein-coding
GRCg6a_ONTann.12593.2	Protein-coding
GRCg6a_ONTann.12595.1	Protein-coding
GRCg6a_ONTann.12600.1	Protein-coding
GRCg6a_ONTann.12602.1	Protein-coding
GRCg6a_ONTann.12606.1	Protein-coding
GRCg6a_ONTann.12609.1	Protein-coding
GRCg6a_ONTann.12613.1	Protein-coding
GRCg6a_ONTann.12615.1	Protein-coding
GRCg6a_ONTann.12616.1	Protein-coding
GRCg6a_ONTann.12616.2	Protein-coding
GRCg6a_ONTann.12618.1	Protein-coding
GRCg6a_ONTann.12618.2	Protein-coding
GRCg6a_ONTann.12618.3	Protein-coding
GRCg6a_ONTann.12620.1	Protein-coding
GRCg6a_ONTann.1262.1	Protein-coding
GRCg6a_ONTann.12638.1	Protein-coding
GRCg6a_ONTann.12643.1	Protein-coding
GRCg6a_ONTann.12643.2	Protein-coding
GRCg6a_ONTann.12643.3	Protein-coding
GRCg6a_ONTann.12646.2	Protein-coding
GRCg6a_ONTann.12647.1	Protein-coding
GRCg6a_ONTann.12649.1	Protein-coding
GRCg6a_ONTann.12649.2	Protein-coding
GRCg6a_ONTann.1265.1	Protein-coding
GRCg6a_ONTann.12651.1	Protein-coding
GRCg6a_ONTann.12651.2	Protein-coding
GRCg6a_ONTann.1265.2	Protein-coding
GRCg6a_ONTann.12657.1	Protein-coding
GRCg6a_ONTann.12658.1	Protein-coding
GRCg6a_ONTann.12658.2	Protein-coding
GRCg6a_ONTann.12661.1	Protein-coding
GRCg6a_ONTann.12662.1	Protein-coding
GRCg6a_ONTann.12663.1	Protein-coding
GRCg6a_ONTann.12665.1	Protein-coding
GRCg6a_ONTann.12667.1	Protein-coding
GRCg6a_ONTann.12667.2	Protein-coding
GRCg6a_ONTann.12668.1	Protein-coding
GRCg6a_ONTann.12669.1	Protein-coding
GRCg6a_ONTann.12670.1	Protein-coding
GRCg6a_ONTann.1267.1	Protein-coding
GRCg6a_ONTann.12671.1	Protein-coding
GRCg6a_ONTann.12672.1	Protein-coding
GRCg6a_ONTann.12673.1	Protein-coding
GRCg6a_ONTann.12674.1	Protein-coding
GRCg6a_ONTann.12674.2	Protein-coding
GRCg6a_ONTann.12676.1	Protein-coding
GRCg6a_ONTann.12676.2	Protein-coding
GRCg6a_ONTann.12678.1	Protein-coding
GRCg6a_ONTann.12679.1	Protein-coding
GRCg6a_ONTann.12680.1	Protein-coding
GRCg6a_ONTann.1268.1	Protein-coding
GRCg6a_ONTann.12682.1	Protein-coding
GRCg6a_ONTann.12684.1	Protein-coding
GRCg6a_ONTann.12688.1	Protein-coding
GRCg6a_ONTann.12691.1	Protein-coding
GRCg6a_ONTann.12691.2	Protein-coding
GRCg6a_ONTann.12694.1	Protein-coding
GRCg6a_ONTann.12694.2	Protein-coding
GRCg6a_ONTann.12694.3	Protein-coding
GRCg6a_ONTann.12695.1	Protein-coding
GRCg6a_ONTann.12695.2	Protein-coding
GRCg6a_ONTann.12695.3	Protein-coding
GRCg6a_ONTann.12699.1	Protein-coding
GRCg6a_ONTann.12700.1	Protein-coding
GRCg6a_ONTann.12702.2	Protein-coding
GRCg6a_ONTann.12704.1	Protein-coding
GRCg6a_ONTann.12704.2	Protein-coding
GRCg6a_ONTann.12704.3	Protein-coding
GRCg6a_ONTann.12704.4	Protein-coding
GRCg6a_ONTann.12704.5	Protein-coding
GRCg6a_ONTann.12706.1	Protein-coding
GRCg6a_ONTann.12710.1	Protein-coding
GRCg6a_ONTann.12712.1	Protein-coding
GRCg6a_ONTann.12712.2	Protein-coding
GRCg6a_ONTann.12719.1	Protein-coding
GRCg6a_ONTann.12720.1	Protein-coding
GRCg6a_ONTann.1272.1	Protein-coding
GRCg6a_ONTann.12721.1	Protein-coding
GRCg6a_ONTann.12737.1	Protein-coding
GRCg6a_ONTann.12738.1	Protein-coding
GRCg6a_ONTann.12740.1	Protein-coding
GRCg6a_ONTann.12747.1	Protein-coding
GRCg6a_ONTann.12748.1	Protein-coding
GRCg6a_ONTann.12749.1	Protein-coding
GRCg6a_ONTann.12757.1	Protein-coding
GRCg6a_ONTann.12761.1	Protein-coding
GRCg6a_ONTann.12764.2	Protein-coding
GRCg6a_ONTann.12766.1	Protein-coding
GRCg6a_ONTann.12770.1	Protein-coding
GRCg6a_ONTann.12770.2	Protein-coding
GRCg6a_ONTann.1277.1	Protein-coding
GRCg6a_ONTann.12771.1	Protein-coding
GRCg6a_ONTann.12771.2	Protein-coding
GRCg6a_ONTann.12771.3	Protein-coding
GRCg6a_ONTann.12771.5	Protein-coding
GRCg6a_ONTann.12771.6	Protein-coding
GRCg6a_ONTann.12772.1	Protein-coding
GRCg6a_ONTann.12772.2	Protein-coding
GRCg6a_ONTann.12775.1	Protein-coding
GRCg6a_ONTann.12776.2	Protein-coding
GRCg6a_ONTann.12777.1	Protein-coding
GRCg6a_ONTann.12777.2	Protein-coding
GRCg6a_ONTann.12778.1	Protein-coding
GRCg6a_ONTann.12780.1	Protein-coding
GRCg6a_ONTann.12780.2	Protein-coding
GRCg6a_ONTann.12780.3	Protein-coding
GRCg6a_ONTann.12782.1	Protein-coding
GRCg6a_ONTann.12782.2	Protein-coding
GRCg6a_ONTann.12782.3	Protein-coding
GRCg6a_ONTann.12782.4	Protein-coding
GRCg6a_ONTann.12783.1	Protein-coding
GRCg6a_ONTann.12786.1	Protein-coding
GRCg6a_ONTann.12788.1	Protein-coding
GRCg6a_ONTann.12793.1	Protein-coding
GRCg6a_ONTann.12796.1	Protein-coding
GRCg6a_ONTann.12798.1	Protein-coding
GRCg6a_ONTann.12798.2	Protein-coding
GRCg6a_ONTann.12798.3	Protein-coding
GRCg6a_ONTann.12798.4	Protein-coding
GRCg6a_ONTann.12798.5	Protein-coding
GRCg6a_ONTann.12798.7	Protein-coding
GRCg6a_ONTann.12798.8	Protein-coding
GRCg6a_ONTann.1280.1	Protein-coding
GRCg6a_ONTann.12802.1	Protein-coding
GRCg6a_ONTann.12803.1	Protein-coding
GRCg6a_ONTann.12806.1	Protein-coding
GRCg6a_ONTann.12809.1	Protein-coding
GRCg6a_ONTann.128.1	Protein-coding
GRCg6a_ONTann.128.2	Protein-coding
GRCg6a_ONTann.1282.1	Protein-coding
GRCg6a_ONTann.12821.1	Protein-coding
GRCg6a_ONTann.1282.2	Protein-coding
GRCg6a_ONTann.12827.1	Protein-coding
GRCg6a_ONTann.12829.1	Protein-coding
GRCg6a_ONTann.128.3	Protein-coding
GRCg6a_ONTann.12839.1	Protein-coding
GRCg6a_ONTann.12845.1	Protein-coding
GRCg6a_ONTann.1285.1	Protein-coding
GRCg6a_ONTann.12854.1	Protein-coding
GRCg6a_ONTann.12855.1	Protein-coding
GRCg6a_ONTann.12859.1	Protein-coding
GRCg6a_ONTann.12866.1	Protein-coding
GRCg6a_ONTann.12868.1	Protein-coding
GRCg6a_ONTann.12880.1	Protein-coding
GRCg6a_ONTann.12880.2	Protein-coding
GRCg6a_ONTann.12880.3	Protein-coding
GRCg6a_ONTann.12883.2	Protein-coding
GRCg6a_ONTann.12884.2	Protein-coding
GRCg6a_ONTann.12884.3	Protein-coding
GRCg6a_ONTann.12886.2	Protein-coding
GRCg6a_ONTann.12886.4	Protein-coding
GRCg6a_ONTann.12888.2	Protein-coding
GRCg6a_ONTann.12888.3	Protein-coding
GRCg6a_ONTann.12888.4	Protein-coding
GRCg6a_ONTann.12894.1	Protein-coding
GRCg6a_ONTann.12895.1	Protein-coding
GRCg6a_ONTann.12895.2	Protein-coding
GRCg6a_ONTann.12895.3	Protein-coding
GRCg6a_ONTann.12896.1	Protein-coding
GRCg6a_ONTann.12896.2	Protein-coding
GRCg6a_ONTann.12897.1	Protein-coding
GRCg6a_ONTann.12897.2	Protein-coding
GRCg6a_ONTann.12897.4	Protein-coding
GRCg6a_ONTann.12898.1	Protein-coding
GRCg6a_ONTann.12900.1	Protein-coding
GRCg6a_ONTann.12900.2	Protein-coding
GRCg6a_ONTann.12900.3	Protein-coding
GRCg6a_ONTann.12900.5	Protein-coding
GRCg6a_ONTann.1290.1	Protein-coding
GRCg6a_ONTann.12905.1	Protein-coding
GRCg6a_ONTann.12906.1	Protein-coding
GRCg6a_ONTann.12906.2	Protein-coding
GRCg6a_ONTann.12906.4	Protein-coding
GRCg6a_ONTann.12907.1	Protein-coding
GRCg6a_ONTann.12908.1	Protein-coding
GRCg6a_ONTann.12909.1	Protein-coding
GRCg6a_ONTann.12910.1	Protein-coding
GRCg6a_ONTann.1291.1	Protein-coding
GRCg6a_ONTann.12911.1	Protein-coding
GRCg6a_ONTann.12912.1	Protein-coding
GRCg6a_ONTann.12913.1	Protein-coding
GRCg6a_ONTann.12914.1	Protein-coding
GRCg6a_ONTann.12914.2	Protein-coding
GRCg6a_ONTann.12915.1	Protein-coding
GRCg6a_ONTann.12915.2	Protein-coding
GRCg6a_ONTann.12916.1	Protein-coding
GRCg6a_ONTann.12917.1	Protein-coding
GRCg6a_ONTann.12920.1	Protein-coding
GRCg6a_ONTann.12920.2	Protein-coding
GRCg6a_ONTann.12920.3	Protein-coding
GRCg6a_ONTann.1292.1	Protein-coding
GRCg6a_ONTann.12921.1	Protein-coding
GRCg6a_ONTann.12922.1	Protein-coding
GRCg6a_ONTann.12923.1	Protein-coding
GRCg6a_ONTann.12924.1	Protein-coding
GRCg6a_ONTann.12925.1	Protein-coding
GRCg6a_ONTann.12928.1	Protein-coding
GRCg6a_ONTann.12928.2	Protein-coding
GRCg6a_ONTann.12930.1	Protein-coding
GRCg6a_ONTann.12931.1	Protein-coding
GRCg6a_ONTann.12932.3	Protein-coding
GRCg6a_ONTann.12933.1	Protein-coding
GRCg6a_ONTann.12934.1	Protein-coding
GRCg6a_ONTann.12935.1	Protein-coding
GRCg6a_ONTann.12935.2	Protein-coding
GRCg6a_ONTann.12936.1	Protein-coding
GRCg6a_ONTann.12936.2	Protein-coding
GRCg6a_ONTann.12937.1	Protein-coding
GRCg6a_ONTann.12939.1	Protein-coding
GRCg6a_ONTann.12940.1	Protein-coding
GRCg6a_ONTann.12941.1	Protein-coding
GRCg6a_ONTann.12943.1	Protein-coding
GRCg6a_ONTann.12944.1	Protein-coding
GRCg6a_ONTann.12944.2	Protein-coding
GRCg6a_ONTann.12944.3	Protein-coding
GRCg6a_ONTann.12944.4	Protein-coding
GRCg6a_ONTann.12944.5	Protein-coding
GRCg6a_ONTann.12945.1	Protein-coding
GRCg6a_ONTann.12948.1	Protein-coding
GRCg6a_ONTann.12949.1	Protein-coding
GRCg6a_ONTann.12951.1	Protein-coding
GRCg6a_ONTann.12951.2	Protein-coding
GRCg6a_ONTann.12952.1	Protein-coding
GRCg6a_ONTann.12953.2	Protein-coding
GRCg6a_ONTann.12953.4	Protein-coding
GRCg6a_ONTann.12955.1	Protein-coding
GRCg6a_ONTann.12955.3	Protein-coding
GRCg6a_ONTann.12956.1	Protein-coding
GRCg6a_ONTann.12956.2	Protein-coding
GRCg6a_ONTann.12958.1	Protein-coding
GRCg6a_ONTann.12959.1	Protein-coding
GRCg6a_ONTann.12959.2	Protein-coding
GRCg6a_ONTann.12960.1	Protein-coding
GRCg6a_ONTann.1296.1	Protein-coding
GRCg6a_ONTann.12961.1	Protein-coding
GRCg6a_ONTann.12963.1	Protein-coding
GRCg6a_ONTann.12965.1	Protein-coding
GRCg6a_ONTann.12969.1	Protein-coding
GRCg6a_ONTann.12969.4	Protein-coding
GRCg6a_ONTann.12970.1	Protein-coding
GRCg6a_ONTann.12970.2	Protein-coding
GRCg6a_ONTann.1297.1	Protein-coding
GRCg6a_ONTann.1297.2	Protein-coding
GRCg6a_ONTann.12972.1	Protein-coding
GRCg6a_ONTann.12974.1	Protein-coding
GRCg6a_ONTann.12974.2	Protein-coding
GRCg6a_ONTann.12975.1	Protein-coding
GRCg6a_ONTann.12976.1	Protein-coding
GRCg6a_ONTann.12977.1	Protein-coding
GRCg6a_ONTann.12978.1	Protein-coding
GRCg6a_ONTann.12978.2	Protein-coding
GRCg6a_ONTann.12979.1	Protein-coding
GRCg6a_ONTann.12980.1	Protein-coding
GRCg6a_ONTann.12982.1	Protein-coding
GRCg6a_ONTann.12982.2	Protein-coding
GRCg6a_ONTann.12984.1	Protein-coding
GRCg6a_ONTann.12985.1	Protein-coding
GRCg6a_ONTann.12985.2	Protein-coding
GRCg6a_ONTann.12986.1	Protein-coding
GRCg6a_ONTann.12987.1	Protein-coding
GRCg6a_ONTann.12987.2	Protein-coding
GRCg6a_ONTann.12987.4	Protein-coding
GRCg6a_ONTann.12987.6	Protein-coding
GRCg6a_ONTann.12987.7	Protein-coding
GRCg6a_ONTann.12989.1	Protein-coding
GRCg6a_ONTann.1299.1	Protein-coding
GRCg6a_ONTann.12991.1	Protein-coding
GRCg6a_ONTann.12991.2	Protein-coding
GRCg6a_ONTann.12992.1	Protein-coding
GRCg6a_ONTann.12994.2	Protein-coding
GRCg6a_ONTann.12994.4	Protein-coding
GRCg6a_ONTann.12995.1	Protein-coding
GRCg6a_ONTann.12995.2	Protein-coding
GRCg6a_ONTann.12998.1	Protein-coding
GRCg6a_ONTann.13001.1	Protein-coding
GRCg6a_ONTann.13003.1	Protein-coding
GRCg6a_ONTann.13005.1	Protein-coding
GRCg6a_ONTann.13005.2	Protein-coding
GRCg6a_ONTann.13008.1	Protein-coding
GRCg6a_ONTann.13010.1	Protein-coding
GRCg6a_ONTann.13011.1	Protein-coding
GRCg6a_ONTann.13012.1	Protein-coding
GRCg6a_ONTann.13018.1	Protein-coding
GRCg6a_ONTann.13022.1	Protein-coding
GRCg6a_ONTann.13022.2	Protein-coding
GRCg6a_ONTann.13023.1	Protein-coding
GRCg6a_ONTann.13024.1	Protein-coding
GRCg6a_ONTann.13025.1	Protein-coding
GRCg6a_ONTann.13027.1	Protein-coding
GRCg6a_ONTann.13029.1	Protein-coding
GRCg6a_ONTann.13031.1	Protein-coding
GRCg6a_ONTann.13032.1	Protein-coding
GRCg6a_ONTann.13032.2	Protein-coding
GRCg6a_ONTann.13032.4	Protein-coding
GRCg6a_ONTann.13032.6	Protein-coding
GRCg6a_ONTann.13035.1	Protein-coding
GRCg6a_ONTann.13036.1	Protein-coding
GRCg6a_ONTann.13038.1	Protein-coding
GRCg6a_ONTann.13039.1	Protein-coding
GRCg6a_ONTann.13041.2	Protein-coding
GRCg6a_ONTann.13042.1	Protein-coding
GRCg6a_ONTann.13043.1	Protein-coding
GRCg6a_ONTann.13043.10	Protein-coding
GRCg6a_ONTann.13043.12	Protein-coding
GRCg6a_ONTann.13043.13	Protein-coding
GRCg6a_ONTann.13043.14	Protein-coding
GRCg6a_ONTann.13043.15	Protein-coding
GRCg6a_ONTann.13043.16	Protein-coding
GRCg6a_ONTann.13043.17	Protein-coding
GRCg6a_ONTann.13043.18	Protein-coding
GRCg6a_ONTann.13043.19	Protein-coding
GRCg6a_ONTann.13043.2	Protein-coding
GRCg6a_ONTann.13043.3	Protein-coding
GRCg6a_ONTann.13043.4	Protein-coding
GRCg6a_ONTann.13043.6	Protein-coding
GRCg6a_ONTann.13043.7	Protein-coding
GRCg6a_ONTann.13043.8	Protein-coding
GRCg6a_ONTann.13043.9	Protein-coding
GRCg6a_ONTann.13049.4	Protein-coding
GRCg6a_ONTann.13050.1	Protein-coding
GRCg6a_ONTann.13050.2	Protein-coding
GRCg6a_ONTann.13050.7	Protein-coding
GRCg6a_ONTann.13053.1	Protein-coding
GRCg6a_ONTann.13056.1	Protein-coding
GRCg6a_ONTann.13063.1	Protein-coding
GRCg6a_ONTann.13064.1	Protein-coding
GRCg6a_ONTann.13066.1	Protein-coding
GRCg6a_ONTann.13066.2	Protein-coding
GRCg6a_ONTann.13066.3	Protein-coding
GRCg6a_ONTann.13070.1	Protein-coding
GRCg6a_ONTann.13074.1	Protein-coding
GRCg6a_ONTann.13077.1	Protein-coding
GRCg6a_ONTann.13078.1	Protein-coding
GRCg6a_ONTann.13079.1	Protein-coding
GRCg6a_ONTann.13080.1	Protein-coding
GRCg6a_ONTann.13090.1	Protein-coding
GRCg6a_ONTann.13090.2	Protein-coding
GRCg6a_ONTann.13090.3	Protein-coding
GRCg6a_ONTann.13090.5	Protein-coding
GRCg6a_ONTann.13090.6	Protein-coding
GRCg6a_ONTann.13090.7	Protein-coding
GRCg6a_ONTann.13099.1	Protein-coding
GRCg6a_ONTann.13200.1	Protein-coding
GRCg6a_ONTann.13203.1	Protein-coding
GRCg6a_ONTann.13203.2	Protein-coding
GRCg6a_ONTann.13203.3	Protein-coding
GRCg6a_ONTann.13204.1	Protein-coding
GRCg6a_ONTann.13208.1	Protein-coding
GRCg6a_ONTann.1321.1	Protein-coding
GRCg6a_ONTann.1321.2	Protein-coding
GRCg6a_ONTann.1321.3	Protein-coding
GRCg6a_ONTann.13213.2	Protein-coding
GRCg6a_ONTann.13213.3	Protein-coding
GRCg6a_ONTann.13213.4	Protein-coding
GRCg6a_ONTann.13213.5	Protein-coding
GRCg6a_ONTann.13213.6	Protein-coding
GRCg6a_ONTann.13213.7	Protein-coding
GRCg6a_ONTann.1321.4	Protein-coding
GRCg6a_ONTann.13218.1	Protein-coding
GRCg6a_ONTann.13220.1	Protein-coding
GRCg6a_ONTann.13222.1	Protein-coding
GRCg6a_ONTann.13223.1	Protein-coding
GRCg6a_ONTann.13227.1	Protein-coding
GRCg6a_ONTann.13228.3	Protein-coding
GRCg6a_ONTann.13228.4	Protein-coding
GRCg6a_ONTann.13229.1	Protein-coding
GRCg6a_ONTann.1323.1	Protein-coding
GRCg6a_ONTann.13231.1	Protein-coding
GRCg6a_ONTann.13234.1	Protein-coding
GRCg6a_ONTann.13238.1	Protein-coding
GRCg6a_ONTann.13238.2	Protein-coding
GRCg6a_ONTann.13241.1	Protein-coding
GRCg6a_ONTann.13247.1	Protein-coding
GRCg6a_ONTann.13248.1	Protein-coding
GRCg6a_ONTann.13248.2	Protein-coding
GRCg6a_ONTann.13255.1	Protein-coding
GRCg6a_ONTann.13256.2	Protein-coding
GRCg6a_ONTann.13256.3	Protein-coding
GRCg6a_ONTann.13258.1	Protein-coding
GRCg6a_ONTann.13260.1	Protein-coding
GRCg6a_ONTann.13261.1	Protein-coding
GRCg6a_ONTann.13261.2	Protein-coding
GRCg6a_ONTann.13263.1	Protein-coding
GRCg6a_ONTann.13275.1	Protein-coding
GRCg6a_ONTann.13280.1	Protein-coding
GRCg6a_ONTann.13282.2	Protein-coding
GRCg6a_ONTann.13284.1	Protein-coding
GRCg6a_ONTann.13286.1	Protein-coding
GRCg6a_ONTann.13288.1	Protein-coding
GRCg6a_ONTann.13289.1	Protein-coding
GRCg6a_ONTann.13290.1	Protein-coding
GRCg6a_ONTann.1329.1	Protein-coding
GRCg6a_ONTann.1329.2	Protein-coding
GRCg6a_ONTann.13296.1	Protein-coding
GRCg6a_ONTann.13297.1	Protein-coding
GRCg6a_ONTann.13300.1	Protein-coding
GRCg6a_ONTann.1330.1	Protein-coding
GRCg6a_ONTann.13303.1	Protein-coding
GRCg6a_ONTann.13303.2	Protein-coding
GRCg6a_ONTann.13305.1	Protein-coding
GRCg6a_ONTann.13305.3	Protein-coding
GRCg6a_ONTann.13305.7	Protein-coding
GRCg6a_ONTann.133.1	Protein-coding
GRCg6a_ONTann.1331.1	Protein-coding
GRCg6a_ONTann.1331.2	Protein-coding
GRCg6a_ONTann.1331.3	Protein-coding
GRCg6a_ONTann.13313.1	Protein-coding
GRCg6a_ONTann.13316.1	Protein-coding
GRCg6a_ONTann.13317.1	Protein-coding
GRCg6a_ONTann.13317.2	Protein-coding
GRCg6a_ONTann.13317.3	Protein-coding
GRCg6a_ONTann.13320.1	Protein-coding
GRCg6a_ONTann.13321.1	Protein-coding
GRCg6a_ONTann.13323.1	Protein-coding
GRCg6a_ONTann.13323.2	Protein-coding
GRCg6a_ONTann.13328.1	Protein-coding
GRCg6a_ONTann.1333.1	Protein-coding
GRCg6a_ONTann.13333.1	Protein-coding
GRCg6a_ONTann.13342.1	Protein-coding
GRCg6a_ONTann.13342.2	Protein-coding
GRCg6a_ONTann.13342.3	Protein-coding
GRCg6a_ONTann.13342.4	Protein-coding
GRCg6a_ONTann.13345.1	Protein-coding
GRCg6a_ONTann.13346.1	Protein-coding
GRCg6a_ONTann.13348.1	Protein-coding
GRCg6a_ONTann.13348.2	Protein-coding
GRCg6a_ONTann.1335.1	Protein-coding
GRCg6a_ONTann.1335.2	Protein-coding
GRCg6a_ONTann.1335.3	Protein-coding
GRCg6a_ONTann.13354.1	Protein-coding
GRCg6a_ONTann.13354.2	Protein-coding
GRCg6a_ONTann.1335.5	Protein-coding
GRCg6a_ONTann.13357.1	Protein-coding
GRCg6a_ONTann.1336.1	Protein-coding
GRCg6a_ONTann.13362.1	Protein-coding
GRCg6a_ONTann.13368.1	Protein-coding
GRCg6a_ONTann.13370.1	Protein-coding
GRCg6a_ONTann.13375.1	Protein-coding
GRCg6a_ONTann.13379.2	Protein-coding
GRCg6a_ONTann.1338.1	Protein-coding
GRCg6a_ONTann.13381.1	Protein-coding
GRCg6a_ONTann.1338.2	Protein-coding
GRCg6a_ONTann.1338.3	Protein-coding
GRCg6a_ONTann.1338.6	Protein-coding
GRCg6a_ONTann.1338.7	Protein-coding
GRCg6a_ONTann.13388.1	Protein-coding
GRCg6a_ONTann.13389.1	Protein-coding
GRCg6a_ONTann.13399.1	Protein-coding
GRCg6a_ONTann.13399.2	Protein-coding
GRCg6a_ONTann.1340.1	Protein-coding
GRCg6a_ONTann.13402.2	Protein-coding
GRCg6a_ONTann.13404.1	Protein-coding
GRCg6a_ONTann.13406.1	Protein-coding
GRCg6a_ONTann.13408.1	Protein-coding
GRCg6a_ONTann.13409.1	Protein-coding
GRCg6a_ONTann.13411.1	Protein-coding
GRCg6a_ONTann.13411.2	Protein-coding
GRCg6a_ONTann.13413.1	Protein-coding
GRCg6a_ONTann.13414.1	Protein-coding
GRCg6a_ONTann.13422.1	Protein-coding
GRCg6a_ONTann.13423.1	Protein-coding
GRCg6a_ONTann.13426.1	Protein-coding
GRCg6a_ONTann.13426.2	Protein-coding
GRCg6a_ONTann.13431.1	Protein-coding
GRCg6a_ONTann.13433.1	Protein-coding
GRCg6a_ONTann.13436.1	Protein-coding
GRCg6a_ONTann.13436.2	Protein-coding
GRCg6a_ONTann.13440.1	Protein-coding
GRCg6a_ONTann.13440.2	Protein-coding
GRCg6a_ONTann.13442.1	Protein-coding
GRCg6a_ONTann.13445.1	Protein-coding
GRCg6a_ONTann.13446.1	Protein-coding
GRCg6a_ONTann.13446.2	Protein-coding
GRCg6a_ONTann.13446.3	Protein-coding
GRCg6a_ONTann.13447.1	Protein-coding
GRCg6a_ONTann.13450.1	Protein-coding
GRCg6a_ONTann.13451.2	Protein-coding
GRCg6a_ONTann.13462.1	Protein-coding
GRCg6a_ONTann.13462.2	Protein-coding
GRCg6a_ONTann.13462.3	Protein-coding
GRCg6a_ONTann.13462.4	Protein-coding
GRCg6a_ONTann.13462.5	Protein-coding
GRCg6a_ONTann.13467.1	Protein-coding
GRCg6a_ONTann.13467.2	Protein-coding
GRCg6a_ONTann.13467.3	Protein-coding
GRCg6a_ONTann.13467.4	Protein-coding
GRCg6a_ONTann.13467.5	Protein-coding
GRCg6a_ONTann.13467.6	Protein-coding
GRCg6a_ONTann.1347.1	Protein-coding
GRCg6a_ONTann.1347.2	Protein-coding
GRCg6a_ONTann.1347.3	Protein-coding
GRCg6a_ONTann.13474.1	Protein-coding
GRCg6a_ONTann.13480.1	Protein-coding
GRCg6a_ONTann.13480.2	Protein-coding
GRCg6a_ONTann.13483.1	Protein-coding
GRCg6a_ONTann.13485.1	Protein-coding
GRCg6a_ONTann.13486.1	Protein-coding
GRCg6a_ONTann.13487.1	Protein-coding
GRCg6a_ONTann.1349.1	Protein-coding
GRCg6a_ONTann.13500.1	Protein-coding
GRCg6a_ONTann.13503.1	Protein-coding
GRCg6a_ONTann.13503.2	Protein-coding
GRCg6a_ONTann.13503.3	Protein-coding
GRCg6a_ONTann.13505.1	Protein-coding
GRCg6a_ONTann.13507.1	Protein-coding
GRCg6a_ONTann.13508.1	Protein-coding
GRCg6a_ONTann.13508.3	Protein-coding
GRCg6a_ONTann.135.1	Protein-coding
GRCg6a_ONTann.13510.1	Protein-coding
GRCg6a_ONTann.13510.2	Protein-coding
GRCg6a_ONTann.13510.3	Protein-coding
GRCg6a_ONTann.13510.5	Protein-coding
GRCg6a_ONTann.1351.1	Protein-coding
GRCg6a_ONTann.1351.2	Protein-coding
GRCg6a_ONTann.1351.3	Protein-coding
GRCg6a_ONTann.13513.1	Protein-coding
GRCg6a_ONTann.13516.1	Protein-coding
GRCg6a_ONTann.13519.1	Protein-coding
GRCg6a_ONTann.135.2	Protein-coding
GRCg6a_ONTann.13520.1	Protein-coding
GRCg6a_ONTann.13523.1	Protein-coding
GRCg6a_ONTann.13523.4	Protein-coding
GRCg6a_ONTann.13526.1	Protein-coding
GRCg6a_ONTann.13536.2	Protein-coding
GRCg6a_ONTann.13540.1	Protein-coding
GRCg6a_ONTann.1354.1	Protein-coding
GRCg6a_ONTann.13544.1	Protein-coding
GRCg6a_ONTann.13547.1	Protein-coding
GRCg6a_ONTann.13548.1	Protein-coding
GRCg6a_ONTann.13557.1	Protein-coding
GRCg6a_ONTann.13560.1	Protein-coding
GRCg6a_ONTann.13562.1	Protein-coding
GRCg6a_ONTann.13564.1	Protein-coding
GRCg6a_ONTann.13565.1	Protein-coding
GRCg6a_ONTann.13566.1	Protein-coding
GRCg6a_ONTann.13567.1	Protein-coding
GRCg6a_ONTann.13573.2	Protein-coding
GRCg6a_ONTann.13574.1	Protein-coding
GRCg6a_ONTann.13579.1	Protein-coding
GRCg6a_ONTann.13579.2	Protein-coding
GRCg6a_ONTann.13579.3	Protein-coding
GRCg6a_ONTann.1358.1	Protein-coding
GRCg6a_ONTann.13581.1	Protein-coding
GRCg6a_ONTann.13583.1	Protein-coding
GRCg6a_ONTann.13583.3	Protein-coding
GRCg6a_ONTann.13587.1	Protein-coding
GRCg6a_ONTann.13588.1	Protein-coding
GRCg6a_ONTann.13588.10	Protein-coding
GRCg6a_ONTann.13588.11	Protein-coding
GRCg6a_ONTann.13588.12	Protein-coding
GRCg6a_ONTann.13588.13	Protein-coding
GRCg6a_ONTann.13588.14	Protein-coding
GRCg6a_ONTann.13588.15	Protein-coding
GRCg6a_ONTann.13588.16	Protein-coding
GRCg6a_ONTann.13588.17	Protein-coding
GRCg6a_ONTann.13588.2	Protein-coding
GRCg6a_ONTann.13588.4	Protein-coding
GRCg6a_ONTann.13588.5	Protein-coding
GRCg6a_ONTann.13588.6	Protein-coding
GRCg6a_ONTann.13588.8	Protein-coding
GRCg6a_ONTann.13589.1	Protein-coding
GRCg6a_ONTann.13597.1	Protein-coding
GRCg6a_ONTann.13599.1	Protein-coding
GRCg6a_ONTann.13600.1	Protein-coding
GRCg6a_ONTann.13600.2	Protein-coding
GRCg6a_ONTann.13601.1	Protein-coding
GRCg6a_ONTann.13605.2	Protein-coding
GRCg6a_ONTann.13605.3	Protein-coding
GRCg6a_ONTann.13605.4	Protein-coding
GRCg6a_ONTann.13607.2	Protein-coding
GRCg6a_ONTann.13607.3	Protein-coding
GRCg6a_ONTann.13607.4	Protein-coding
GRCg6a_ONTann.13608.1	Protein-coding
GRCg6a_ONTann.136.1	Protein-coding
GRCg6a_ONTann.13610.1	Protein-coding
GRCg6a_ONTann.13610.3	Protein-coding
GRCg6a_ONTann.13612.1	Protein-coding
GRCg6a_ONTann.13619.1	Protein-coding
GRCg6a_ONTann.13623.1	Protein-coding
GRCg6a_ONTann.13623.2	Protein-coding
GRCg6a_ONTann.13627.1	Protein-coding
GRCg6a_ONTann.13628.1	Protein-coding
GRCg6a_ONTann.13632.1	Protein-coding
GRCg6a_ONTann.13632.2	Protein-coding
GRCg6a_ONTann.13635.1	Protein-coding
GRCg6a_ONTann.13635.2	Protein-coding
GRCg6a_ONTann.13635.3	Protein-coding
GRCg6a_ONTann.13636.1	Protein-coding
GRCg6a_ONTann.13636.2	Protein-coding
GRCg6a_ONTann.13637.1	Protein-coding
GRCg6a_ONTann.13637.2	Protein-coding
GRCg6a_ONTann.13637.3	Protein-coding
GRCg6a_ONTann.1364.1	Protein-coding
GRCg6a_ONTann.13641.1	Protein-coding
GRCg6a_ONTann.13644.2	Protein-coding
GRCg6a_ONTann.13644.4	Protein-coding
GRCg6a_ONTann.13644.5	Protein-coding
GRCg6a_ONTann.13649.1	Protein-coding
GRCg6a_ONTann.13651.1	Protein-coding
GRCg6a_ONTann.13653.1	Protein-coding
GRCg6a_ONTann.13655.1	Protein-coding
GRCg6a_ONTann.13657.1	Protein-coding
GRCg6a_ONTann.13659.1	Protein-coding
GRCg6a_ONTann.13664.1	Protein-coding
GRCg6a_ONTann.13669.1	Protein-coding
GRCg6a_ONTann.13669.2	Protein-coding
GRCg6a_ONTann.13683.1	Protein-coding
GRCg6a_ONTann.13685.1	Protein-coding
GRCg6a_ONTann.13685.2	Protein-coding
GRCg6a_ONTann.13688.1	Protein-coding
GRCg6a_ONTann.13689.1	Protein-coding
GRCg6a_ONTann.13691.1	Protein-coding
GRCg6a_ONTann.13693.1	Protein-coding
GRCg6a_ONTann.13693.3	Protein-coding
GRCg6a_ONTann.13695.1	Protein-coding
GRCg6a_ONTann.13696.1	Protein-coding
GRCg6a_ONTann.13697.1	Protein-coding
GRCg6a_ONTann.13697.2	Protein-coding
GRCg6a_ONTann.13699.2	Protein-coding
GRCg6a_ONTann.13702.1	Protein-coding
GRCg6a_ONTann.13707.1	Protein-coding
GRCg6a_ONTann.13707.2	Protein-coding
GRCg6a_ONTann.13707.3	Protein-coding
GRCg6a_ONTann.13707.4	Protein-coding
GRCg6a_ONTann.13707.6	Protein-coding
GRCg6a_ONTann.137.1	Protein-coding
GRCg6a_ONTann.13711.1	Protein-coding
GRCg6a_ONTann.13713.1	Protein-coding
GRCg6a_ONTann.13720.1	Protein-coding
GRCg6a_ONTann.13735.1	Protein-coding
GRCg6a_ONTann.13735.2	Protein-coding
GRCg6a_ONTann.13735.3	Protein-coding
GRCg6a_ONTann.13739.1	Protein-coding
GRCg6a_ONTann.13740.1	Protein-coding
GRCg6a_ONTann.13743.1	Protein-coding
GRCg6a_ONTann.13747.2	Protein-coding
GRCg6a_ONTann.13754.1	Protein-coding
GRCg6a_ONTann.13754.2	Protein-coding
GRCg6a_ONTann.13755.1	Protein-coding
GRCg6a_ONTann.13769.1	Protein-coding
GRCg6a_ONTann.13769.2	Protein-coding
GRCg6a_ONTann.1377.1	Protein-coding
GRCg6a_ONTann.13773.1	Protein-coding
GRCg6a_ONTann.13775.1	Protein-coding
GRCg6a_ONTann.13776.1	Protein-coding
GRCg6a_ONTann.13777.2	Protein-coding
GRCg6a_ONTann.13780.1	Protein-coding
GRCg6a_ONTann.1378.1	Protein-coding
GRCg6a_ONTann.13786.1	Protein-coding
GRCg6a_ONTann.13788.2	Protein-coding
GRCg6a_ONTann.13789.1	Protein-coding
GRCg6a_ONTann.13790.1	Protein-coding
GRCg6a_ONTann.13792.1	Protein-coding
GRCg6a_ONTann.13793.1	Protein-coding
GRCg6a_ONTann.13796.1	Protein-coding
GRCg6a_ONTann.13796.2	Protein-coding
GRCg6a_ONTann.13796.3	Protein-coding
GRCg6a_ONTann.13798.1	Protein-coding
GRCg6a_ONTann.13801.1	Protein-coding
GRCg6a_ONTann.13809.1	Protein-coding
GRCg6a_ONTann.13809.2	Protein-coding
GRCg6a_ONTann.13809.3	Protein-coding
GRCg6a_ONTann.138.1	Protein-coding
GRCg6a_ONTann.13817.1	Protein-coding
GRCg6a_ONTann.13817.2	Protein-coding
GRCg6a_ONTann.13817.3	Protein-coding
GRCg6a_ONTann.13832.1	Protein-coding
GRCg6a_ONTann.13833.1	Protein-coding
GRCg6a_ONTann.13835.1	Protein-coding
GRCg6a_ONTann.13835.2	Protein-coding
GRCg6a_ONTann.13838.1	Protein-coding
GRCg6a_ONTann.13849.1	Protein-coding
GRCg6a_ONTann.13851.1	Protein-coding
GRCg6a_ONTann.13852.1	Protein-coding
GRCg6a_ONTann.13853.1	Protein-coding
GRCg6a_ONTann.13860.1	Protein-coding
GRCg6a_ONTann.13861.1	Protein-coding
GRCg6a_ONTann.13867.1	Protein-coding
GRCg6a_ONTann.13874.1	Protein-coding
GRCg6a_ONTann.13875.1	Protein-coding
GRCg6a_ONTann.13880.1	Protein-coding
GRCg6a_ONTann.13881.1	Protein-coding
GRCg6a_ONTann.13886.1	Protein-coding
GRCg6a_ONTann.1389.1	Protein-coding
GRCg6a_ONTann.13892.1	Protein-coding
GRCg6a_ONTann.13892.2	Protein-coding
GRCg6a_ONTann.13899.1	Protein-coding
GRCg6a_ONTann.13900.1	Protein-coding
GRCg6a_ONTann.13901.1	Protein-coding
GRCg6a_ONTann.13902.1	Protein-coding
GRCg6a_ONTann.13904.1	Protein-coding
GRCg6a_ONTann.13904.2	Protein-coding
GRCg6a_ONTann.13906.1	Protein-coding
GRCg6a_ONTann.13906.2	Protein-coding
GRCg6a_ONTann.13907.1	Protein-coding
GRCg6a_ONTann.13908.1	Protein-coding
GRCg6a_ONTann.139.1	Protein-coding
GRCg6a_ONTann.13910.1	Protein-coding
GRCg6a_ONTann.13910.2	Protein-coding
GRCg6a_ONTann.13910.3	Protein-coding
GRCg6a_ONTann.13910.4	Protein-coding
GRCg6a_ONTann.13922.1	Protein-coding
GRCg6a_ONTann.13927.1	Protein-coding
GRCg6a_ONTann.13928.1	Protein-coding
GRCg6a_ONTann.13929.1	Protein-coding
GRCg6a_ONTann.13931.1	Protein-coding
GRCg6a_ONTann.13935.1	Protein-coding
GRCg6a_ONTann.13935.2	Protein-coding
GRCg6a_ONTann.13940.1	Protein-coding
GRCg6a_ONTann.13941.1	Protein-coding
GRCg6a_ONTann.13944.1	Protein-coding
GRCg6a_ONTann.13947.1	Protein-coding
GRCg6a_ONTann.13947.2	Protein-coding
GRCg6a_ONTann.13949.1	Protein-coding
GRCg6a_ONTann.1395.1	Protein-coding
GRCg6a_ONTann.13951.1	Protein-coding
GRCg6a_ONTann.13951.2	Protein-coding
GRCg6a_ONTann.13951.3	Protein-coding
GRCg6a_ONTann.13951.4	Protein-coding
GRCg6a_ONTann.13951.5	Protein-coding
GRCg6a_ONTann.13951.6	Protein-coding
GRCg6a_ONTann.13953.1	Protein-coding
GRCg6a_ONTann.13953.2	Protein-coding
GRCg6a_ONTann.13953.3	Protein-coding
GRCg6a_ONTann.13956.1	Protein-coding
GRCg6a_ONTann.13957.1	Protein-coding
GRCg6a_ONTann.13960.1	Protein-coding
GRCg6a_ONTann.1396.1	Protein-coding
GRCg6a_ONTann.13965.1	Protein-coding
GRCg6a_ONTann.13966.1	Protein-coding
GRCg6a_ONTann.13969.1	Protein-coding
GRCg6a_ONTann.1397.2	Protein-coding
GRCg6a_ONTann.13981.1	Protein-coding
GRCg6a_ONTann.13983.1	Protein-coding
GRCg6a_ONTann.13983.2	Protein-coding
GRCg6a_ONTann.13984.1	Protein-coding
GRCg6a_ONTann.13986.1	Protein-coding
GRCg6a_ONTann.13986.3	Protein-coding
GRCg6a_ONTann.13986.4	Protein-coding
GRCg6a_ONTann.13986.5	Protein-coding
GRCg6a_ONTann.1399.1	Protein-coding
GRCg6a_ONTann.13995.1	Protein-coding
GRCg6a_ONTann.14007.1	Protein-coding
GRCg6a_ONTann.140.1	Protein-coding
GRCg6a_ONTann.14010.1	Protein-coding
GRCg6a_ONTann.14011.1	Protein-coding
GRCg6a_ONTann.14013.1	Protein-coding
GRCg6a_ONTann.14015.2	Protein-coding
GRCg6a_ONTann.14018.1	Protein-coding
GRCg6a_ONTann.1402.1	Protein-coding
GRCg6a_ONTann.14021.1	Protein-coding
GRCg6a_ONTann.1402.2	Protein-coding
GRCg6a_ONTann.14024.1	Protein-coding
GRCg6a_ONTann.1402.6	Protein-coding
GRCg6a_ONTann.1402.7	Protein-coding
GRCg6a_ONTann.1402.8	Protein-coding
GRCg6a_ONTann.14028.1	Protein-coding
GRCg6a_ONTann.14030.1	Protein-coding
GRCg6a_ONTann.14030.2	Protein-coding
GRCg6a_ONTann.14030.3	Protein-coding
GRCg6a_ONTann.14032.1	Protein-coding
GRCg6a_ONTann.14038.2	Protein-coding
GRCg6a_ONTann.14038.3	Protein-coding
GRCg6a_ONTann.14038.4	Protein-coding
GRCg6a_ONTann.14039.1	Protein-coding
GRCg6a_ONTann.14041.1	Protein-coding
GRCg6a_ONTann.14043.1	Protein-coding
GRCg6a_ONTann.14043.2	Protein-coding
GRCg6a_ONTann.14046.1	Protein-coding
GRCg6a_ONTann.14046.2	Protein-coding
GRCg6a_ONTann.14055.1	Protein-coding
GRCg6a_ONTann.14065.1	Protein-coding
GRCg6a_ONTann.14066.1	Protein-coding
GRCg6a_ONTann.14066.2	Protein-coding
GRCg6a_ONTann.14070.1	Protein-coding
GRCg6a_ONTann.14071.1	Protein-coding
GRCg6a_ONTann.14073.1	Protein-coding
GRCg6a_ONTann.14077.1	Protein-coding
GRCg6a_ONTann.14079.1	Protein-coding
GRCg6a_ONTann.14079.2	Protein-coding
GRCg6a_ONTann.14079.3	Protein-coding
GRCg6a_ONTann.14080.1	Protein-coding
GRCg6a_ONTann.14084.1	Protein-coding
GRCg6a_ONTann.14084.2	Protein-coding
GRCg6a_ONTann.14086.1	Protein-coding
GRCg6a_ONTann.14086.2	Protein-coding
GRCg6a_ONTann.14087.1	Protein-coding
GRCg6a_ONTann.14087.2	Protein-coding
GRCg6a_ONTann.14087.3	Protein-coding
GRCg6a_ONTann.14090.1	Protein-coding
GRCg6a_ONTann.14092.1	Protein-coding
GRCg6a_ONTann.14093.1	Protein-coding
GRCg6a_ONTann.14093.2	Protein-coding
GRCg6a_ONTann.14093.3	Protein-coding
GRCg6a_ONTann.14094.1	Protein-coding
GRCg6a_ONTann.14094.3	Protein-coding
GRCg6a_ONTann.14201.1	Protein-coding
GRCg6a_ONTann.14201.2	Protein-coding
GRCg6a_ONTann.14202.1	Protein-coding
GRCg6a_ONTann.14204.1	Protein-coding
GRCg6a_ONTann.14205.1	Protein-coding
GRCg6a_ONTann.14205.2	Protein-coding
GRCg6a_ONTann.14205.5	Protein-coding
GRCg6a_ONTann.14207.1	Protein-coding
GRCg6a_ONTann.142.1	Protein-coding
GRCg6a_ONTann.14213.1	Protein-coding
GRCg6a_ONTann.14221.1	Protein-coding
GRCg6a_ONTann.14222.1	Protein-coding
GRCg6a_ONTann.14225.1	Protein-coding
GRCg6a_ONTann.14225.2	Protein-coding
GRCg6a_ONTann.14225.3	Protein-coding
GRCg6a_ONTann.14225.4	Protein-coding
GRCg6a_ONTann.14226.1	Protein-coding
GRCg6a_ONTann.14226.2	Protein-coding
GRCg6a_ONTann.14228.1	Protein-coding
GRCg6a_ONTann.14228.2	Protein-coding
GRCg6a_ONTann.14229.1	Protein-coding
GRCg6a_ONTann.14232.1	Protein-coding
GRCg6a_ONTann.14233.1	Protein-coding
GRCg6a_ONTann.14237.1	Protein-coding
GRCg6a_ONTann.14240.1	Protein-coding
GRCg6a_ONTann.14240.2	Protein-coding
GRCg6a_ONTann.14240.3	Protein-coding
GRCg6a_ONTann.14240.4	Protein-coding
GRCg6a_ONTann.1424.1	Protein-coding
GRCg6a_ONTann.14244.1	Protein-coding
GRCg6a_ONTann.14246.1	Protein-coding
GRCg6a_ONTann.14246.3	Protein-coding
GRCg6a_ONTann.14246.4	Protein-coding
GRCg6a_ONTann.14246.5	Protein-coding
GRCg6a_ONTann.14246.6	Protein-coding
GRCg6a_ONTann.14246.7	Protein-coding
GRCg6a_ONTann.14247.1	Protein-coding
GRCg6a_ONTann.14252.1	Protein-coding
GRCg6a_ONTann.14258.1	Protein-coding
GRCg6a_ONTann.14266.2	Protein-coding
GRCg6a_ONTann.14268.1	Protein-coding
GRCg6a_ONTann.14269.1	Protein-coding
GRCg6a_ONTann.14275.1	Protein-coding
GRCg6a_ONTann.14275.2	Protein-coding
GRCg6a_ONTann.14275.4	Protein-coding
GRCg6a_ONTann.14286.1	Protein-coding
GRCg6a_ONTann.14286.2	Protein-coding
GRCg6a_ONTann.14286.4	Protein-coding
GRCg6a_ONTann.1429.1	Protein-coding
GRCg6a_ONTann.14294.1	Protein-coding
GRCg6a_ONTann.14294.2	Protein-coding
GRCg6a_ONTann.14294.3	Protein-coding
GRCg6a_ONTann.14294.4	Protein-coding
GRCg6a_ONTann.14294.5	Protein-coding
GRCg6a_ONTann.14294.6	Protein-coding
GRCg6a_ONTann.14294.7	Protein-coding
GRCg6a_ONTann.14294.8	Protein-coding
GRCg6a_ONTann.143.1	Protein-coding
GRCg6a_ONTann.14315.1	Protein-coding
GRCg6a_ONTann.14315.2	Protein-coding
GRCg6a_ONTann.14315.3	Protein-coding
GRCg6a_ONTann.1432.2	Protein-coding
GRCg6a_ONTann.14324.1	Protein-coding
GRCg6a_ONTann.14325.1	Protein-coding
GRCg6a_ONTann.14325.2	Protein-coding
GRCg6a_ONTann.14325.4	Protein-coding
GRCg6a_ONTann.14339.1	Protein-coding
GRCg6a_ONTann.14346.1	Protein-coding
GRCg6a_ONTann.14356.1	Protein-coding
GRCg6a_ONTann.14357.1	Protein-coding
GRCg6a_ONTann.14360.1	Protein-coding
GRCg6a_ONTann.14363.1	Protein-coding
GRCg6a_ONTann.14364.1	Protein-coding
GRCg6a_ONTann.14364.2	Protein-coding
GRCg6a_ONTann.14365.1	Protein-coding
GRCg6a_ONTann.14371.1	Protein-coding
GRCg6a_ONTann.14371.2	Protein-coding
GRCg6a_ONTann.14371.3	Protein-coding
GRCg6a_ONTann.14371.4	Protein-coding
GRCg6a_ONTann.14371.5	Protein-coding
[truncated: 53,383 more rows]
