# Supplementary material for: Prediction of transcript isoforms in 19 chicken tissues by Oxford Nanopore long-read sequencing
Source: Front Genet. 2022 Oct 3;13:997460. doi: 10.3389/fgene.2022.997460 (PMC9561881; doi:10.3389/fgene.2022.997460)
Supplement: Supplementary file 8 [file Table5.xlsx]

## Sheet: Tissue_specific_transcripts
Transcript_id	Tissue-specific index	Type	Tissue
GRCg6a_ONTann.10427.6	0.9854	Protein-coding	Adipose
GRCg6a_ONTann.11261.1	1	Protein-coding	Adipose
GRCg6a_ONTann.11644.1	1	Protein-coding	Adipose
GRCg6a_ONTann.12618.1	0.8784	Protein-coding	Adipose
GRCg6a_ONTann.12618.2	0.8788	Protein-coding	Adipose
GRCg6a_ONTann.12618.3	0.8784	Protein-coding	Adipose
GRCg6a_ONTann.13510.3	1	Protein-coding	Adipose
GRCg6a_ONTann.13817.2	1	Protein-coding	Adipose
GRCg6a_ONTann.13856.1	1	lncRNA	Adipose
GRCg6a_ONTann.14228.1	1	Protein-coding	Adipose
GRCg6a_ONTann.14295.1	1	lncRNA	Adipose
GRCg6a_ONTann.14979.5	1	Protein-coding	Adipose
GRCg6a_ONTann.15054.1	1	Protein-coding	Adipose
GRCg6a_ONTann.15517.1	1	lncRNA	Adipose
GRCg6a_ONTann.16220.2	1	Other	Adipose
GRCg6a_ONTann.16837.4	1	Protein-coding	Adipose
GRCg6a_ONTann.1841.1	1	Protein-coding	Adipose
GRCg6a_ONTann.18541.1	0.9014	Protein-coding	Adipose
GRCg6a_ONTann.18541.2	0.9003	lncRNA	Adipose
GRCg6a_ONTann.18718.1	1	Protein-coding	Adipose
GRCg6a_ONTann.19596.1	1	Protein-coding	Adipose
GRCg6a_ONTann.19709.1	1	Other	Adipose
GRCg6a_ONTann.19738.1	1	Other	Adipose
GRCg6a_ONTann.19956.3	0.9909	Other	Adipose
GRCg6a_ONTann.20226.1	1	Other	Adipose
GRCg6a_ONTann.20556.1	1	lncRNA	Adipose
GRCg6a_ONTann.20639.2	1	Protein-coding	Adipose
GRCg6a_ONTann.20731.1	1	Protein-coding	Adipose
GRCg6a_ONTann.21024.1	1	Protein-coding	Adipose
GRCg6a_ONTann.21268.1	1	Protein-coding	Adipose
GRCg6a_ONTann.22567.1	1	lncRNA	Adipose
GRCg6a_ONTann.23062.8	1	Other	Adipose
GRCg6a_ONTann.23063.1	1	Other	Adipose
GRCg6a_ONTann.23863.2	1	Other	Adipose
GRCg6a_ONTann.23963.1	1	Other	Adipose
GRCg6a_ONTann.24675.1	1	lncRNA	Adipose
GRCg6a_ONTann.25381.4	1	Protein-coding	Adipose
GRCg6a_ONTann.25761.1	1	lncRNA	Adipose
GRCg6a_ONTann.26172.1	1	Protein-coding	Adipose
GRCg6a_ONTann.26561.1	1	lncRNA	Adipose
GRCg6a_ONTann.27532.3	1	Protein-coding	Adipose
GRCg6a_ONTann.27591.1	1	Protein-coding	Adipose
GRCg6a_ONTann.2854.1	1	lncRNA	Adipose
GRCg6a_ONTann.2854.2	1	Protein-coding	Adipose
GRCg6a_ONTann.2855.1	1	Other	Adipose
GRCg6a_ONTann.28752.1	1	lncRNA	Adipose
GRCg6a_ONTann.29486.1	1	Protein-coding	Adipose
GRCg6a_ONTann.30957.1	1	lncRNA	Adipose
GRCg6a_ONTann.3103.1	1	Protein-coding	Adipose
GRCg6a_ONTann.3103.2	1	Protein-coding	Adipose
GRCg6a_ONTann.31062.1	1	lncRNA	Adipose
GRCg6a_ONTann.31720.1	1	Other	Adipose
GRCg6a_ONTann.32061.1	1	lncRNA	Adipose
GRCg6a_ONTann.32394.1	1	lncRNA	Adipose
GRCg6a_ONTann.32578.1	1	Protein-coding	Adipose
GRCg6a_ONTann.33204.1	1	lncRNA	Adipose
GRCg6a_ONTann.33234.1	1	Protein-coding	Adipose
GRCg6a_ONTann.33339.1	1	Protein-coding	Adipose
GRCg6a_ONTann.3360.1	1	Protein-coding	Adipose
GRCg6a_ONTann.33941.2	1	Protein-coding	Adipose
GRCg6a_ONTann.33941.3	1	Protein-coding	Adipose
GRCg6a_ONTann.34242.1	1	lncRNA	Adipose
GRCg6a_ONTann.34850.1	1	Protein-coding	Adipose
GRCg6a_ONTann.34945.2	1	Other	Adipose
GRCg6a_ONTann.34945.4	1	Other	Adipose
GRCg6a_ONTann.34957.4	1	Protein-coding	Adipose
GRCg6a_ONTann.34957.6	1	Protein-coding	Adipose
GRCg6a_ONTann.35121.1	1	Protein-coding	Adipose
GRCg6a_ONTann.35124.1	1	Other	Adipose
GRCg6a_ONTann.35144.1	1	Protein-coding	Adipose
GRCg6a_ONTann.36138.1	1	Protein-coding	Adipose
GRCg6a_ONTann.36228.5	1	Protein-coding	Adipose
GRCg6a_ONTann.36350.3	1	Protein-coding	Adipose
GRCg6a_ONTann.36784.1	1	lncRNA	Adipose
GRCg6a_ONTann.36977.1	1	Other	Adipose
GRCg6a_ONTann.37268.2	1	Other	Adipose
GRCg6a_ONTann.3728.2	1	Protein-coding	Adipose
GRCg6a_ONTann.37341.1	1	Protein-coding	Adipose
GRCg6a_ONTann.37364.1	1	Protein-coding	Adipose
GRCg6a_ONTann.37425.2	1	lncRNA	Adipose
GRCg6a_ONTann.37783.4	1	Protein-coding	Adipose
GRCg6a_ONTann.38437.1	1	Other	Adipose
GRCg6a_ONTann.38510.1	1	lncRNA	Adipose
GRCg6a_ONTann.39129.4	1	Protein-coding	Adipose
GRCg6a_ONTann.3918.1	1	lncRNA	Adipose
GRCg6a_ONTann.3993.3	0.8776	Protein-coding	Adipose
GRCg6a_ONTann.40570.1	1	lncRNA	Adipose
GRCg6a_ONTann.40859.1	1	Protein-coding	Adipose
GRCg6a_ONTann.40861.1	1	Protein-coding	Adipose
GRCg6a_ONTann.40928.2	0.9444	Protein-coding	Adipose
GRCg6a_ONTann.40928.3	0.942	Protein-coding	Adipose
GRCg6a_ONTann.41703.1	1	lncRNA	Adipose
GRCg6a_ONTann.41865.1	1	Other	Adipose
GRCg6a_ONTann.41965.3	0.9324	lncRNA	Adipose
GRCg6a_ONTann.4200.1	0.8187	Protein-coding	Adipose
GRCg6a_ONTann.42120.5	0.9255	Other	Adipose
GRCg6a_ONTann.42273.1	1	Protein-coding	Adipose
GRCg6a_ONTann.42362.1	1	Protein-coding	Adipose
GRCg6a_ONTann.42820.1	1	lncRNA	Adipose
GRCg6a_ONTann.43911.1	1	lncRNA	Adipose
GRCg6a_ONTann.45138.1	1	Protein-coding	Adipose
GRCg6a_ONTann.45194.1	1	lncRNA	Adipose
GRCg6a_ONTann.45656.1	1	lncRNA	Adipose
GRCg6a_ONTann.45809.1	1	Protein-coding	Adipose
GRCg6a_ONTann.46238.1	1	lncRNA	Adipose
GRCg6a_ONTann.46392.2	0.8961	Protein-coding	Adipose
GRCg6a_ONTann.46478.1	1	Protein-coding	Adipose
GRCg6a_ONTann.46628.1	1	Other	Adipose
GRCg6a_ONTann.46838.1	1	Protein-coding	Adipose
GRCg6a_ONTann.47062.3	0.981	Protein-coding	Adipose
GRCg6a_ONTann.47099.1	1	lncRNA	Adipose
GRCg6a_ONTann.47270.6	1	Protein-coding	Adipose
GRCg6a_ONTann.48169.1	1	Protein-coding	Adipose
GRCg6a_ONTann.48170.1	1	Protein-coding	Adipose
GRCg6a_ONTann.4947.1	1	lncRNA	Adipose
GRCg6a_ONTann.49533.2	1	Protein-coding	Adipose
GRCg6a_ONTann.4958.1	1	Other	Adipose
GRCg6a_ONTann.50212.1	1	lncRNA	Adipose
GRCg6a_ONTann.50399.1	0.9064	Protein-coding	Adipose
GRCg6a_ONTann.50997.3	0.9953	Protein-coding	Adipose
GRCg6a_ONTann.51239.1	1	lncRNA	Adipose
GRCg6a_ONTann.51479.5	0.991	Protein-coding	Adipose
GRCg6a_ONTann.51607.2	0.9859	Protein-coding	Adipose
GRCg6a_ONTann.52327.2	1	Protein-coding	Adipose
GRCg6a_ONTann.52408.2	1	Protein-coding	Adipose
GRCg6a_ONTann.52510.5	0.8532	lncRNA	Adipose
GRCg6a_ONTann.52947.1	1	lncRNA	Adipose
GRCg6a_ONTann.52947.5	0.8843	Protein-coding	Adipose
GRCg6a_ONTann.52947.6	1	Protein-coding	Adipose
GRCg6a_ONTann.5349.1	1	lncRNA	Adipose
GRCg6a_ONTann.53810.1	1	Protein-coding	Adipose
GRCg6a_ONTann.53993.2	1	lncRNA	Adipose
GRCg6a_ONTann.54258.1	1	Protein-coding	Adipose
GRCg6a_ONTann.6262.1	1	Other	Adipose
GRCg6a_ONTann.6262.3	1	Other	Adipose
GRCg6a_ONTann.6262.4	1	Other	Adipose
GRCg6a_ONTann.6461.1	1	lncRNA	Adipose
GRCg6a_ONTann.7280.1	1	lncRNA	Adipose
GRCg6a_ONTann.7952.1	1	Other	Adipose
GRCg6a_ONTann.7988.1	1	Protein-coding	Adipose
GRCg6a_ONTann.8475.1	1	lncRNA	Adipose
GRCg6a_ONTann.8748.1	1	lncRNA	Adipose
GRCg6a_ONTann.8907.4	1	Protein-coding	Adipose
GRCg6a_ONTann.8930.4	1	Protein-coding	Adipose
GRCg6a_ONTann.9143.2	1	Protein-coding	Adipose
GRCg6a_ONTann.9473.1	1	lncRNA	Adipose
GRCg6a_ONTann.9479.1	1	Other	Adipose
GRCg6a_ONTann.9480.1	0.9545	Other	Adipose
GRCg6a_ONTann.9518.3	1	Protein-coding	Adipose
GRCg6a_ONTann.9683.1	0.8764	lncRNA	Adipose
GRCg6a_ONTann.9683.2	1	Protein-coding	Adipose
GRCg6a_ONTann.9683.3	0.9104	Protein-coding	Adipose
GRCg6a_ONTann.9683.4	1	lncRNA	Adipose
GRCg6a_ONTann.9942.1	1	Protein-coding	Adipose
GRCg6a_ONTann.999.2	1	lncRNA	Adipose
GRCg6a_ONTann.10261.1	1	lncRNA	BrainCortex
GRCg6a_ONTann.10262.1	1	lncRNA	BrainCortex
GRCg6a_ONTann.10308.3	1	Protein-coding	BrainCortex
GRCg6a_ONTann.10315.1	1	lncRNA	BrainCortex
GRCg6a_ONTann.10317.1	1	lncRNA	BrainCortex
GRCg6a_ONTann.10317.2	1	lncRNA	BrainCortex
GRCg6a_ONTann.10318.1	1	Other	BrainCortex
GRCg6a_ONTann.10319.1	0.8169	Other	BrainCortex
GRCg6a_ONTann.10351.1	1	Other	BrainCortex
GRCg6a_ONTann.10390.1	1	Protein-coding	BrainCortex
GRCg6a_ONTann.10461.1	1	Other	BrainCortex
GRCg6a_ONTann.10527.1	1	Other	BrainCortex
GRCg6a_ONTann.10528.1	1	Protein-coding	BrainCortex
GRCg6a_ONTann.10537.1	1	Other	BrainCortex
GRCg6a_ONTann.10559.1	1	Other	BrainCortex
GRCg6a_ONTann.10628.1	1	Other	BrainCortex
GRCg6a_ONTann.10732.1	1	Protein-coding	BrainCortex
GRCg6a_ONTann.10795.1	1	Other	BrainCortex
GRCg6a_ONTann.10797.1	1	Other	BrainCortex
GRCg6a_ONTann.10912.1	1	Other	BrainCortex
GRCg6a_ONTann.10920.1	0.8104	Protein-coding	BrainCortex
GRCg6a_ONTann.10933.1	0.9984	Other	BrainCortex
GRCg6a_ONTann.10995.1	1	lncRNA	BrainCortex
GRCg6a_ONTann.10998.1	1	Other	BrainCortex
GRCg6a_ONTann.11045.4	1	Protein-coding	BrainCortex
GRCg6a_ONTann.11329.1	1	Protein-coding	BrainCortex
GRCg6a_ONTann.11329.3	1	Protein-coding	BrainCortex
GRCg6a_ONTann.11343.1	1	lncRNA	BrainCortex
GRCg6a_ONTann.11345.1	1	lncRNA	BrainCortex
GRCg6a_ONTann.1152.1	1	lncRNA	BrainCortex
GRCg6a_ONTann.11542.1	1	Other	BrainCortex
GRCg6a_ONTann.11631.1	1	Protein-coding	BrainCortex
GRCg6a_ONTann.11746.1	1	lncRNA	BrainCortex
GRCg6a_ONTann.11803.2	1	Protein-coding	BrainCortex
GRCg6a_ONTann.11813.4	1	Protein-coding	BrainCortex
GRCg6a_ONTann.11813.5	0.8573	Protein-coding	BrainCortex
GRCg6a_ONTann.11816.1	1	lncRNA	BrainCortex
GRCg6a_ONTann.11819.1	1	lncRNA	BrainCortex
GRCg6a_ONTann.12012.1	1	lncRNA	BrainCortex
GRCg6a_ONTann.12295.1	1	lncRNA	BrainCortex
GRCg6a_ONTann.12348.1	0.8384	lncRNA	BrainCortex
GRCg6a_ONTann.12463.1	1	lncRNA	BrainCortex
GRCg6a_ONTann.1251.2	0.8127	Other	BrainCortex
GRCg6a_ONTann.12526.2	1	Protein-coding	BrainCortex
GRCg6a_ONTann.12532.1	1	lncRNA	BrainCortex
GRCg6a_ONTann.12537.1	0.8431	lncRNA	BrainCortex
GRCg6a_ONTann.12548.1	1	lncRNA	BrainCortex
GRCg6a_ONTann.12571.1	0.8641	lncRNA	BrainCortex
GRCg6a_ONTann.12578.1	1	Other	BrainCortex
GRCg6a_ONTann.12632.1	1	Other	BrainCortex
GRCg6a_ONTann.12798.1	1	Protein-coding	BrainCortex
GRCg6a_ONTann.12798.5	1	Protein-coding	BrainCortex
GRCg6a_ONTann.12804.1	1	Other	BrainCortex
GRCg6a_ONTann.12821.1	0.8116	Protein-coding	BrainCortex
GRCg6a_ONTann.12827.1	1	Protein-coding	BrainCortex
GRCg6a_ONTann.12833.1	0.8009	Other	BrainCortex
GRCg6a_ONTann.12840.1	1	Other	BrainCortex
GRCg6a_ONTann.12856.1	1	Other	BrainCortex
GRCg6a_ONTann.12896.1	0.8565	Protein-coding	BrainCortex
GRCg6a_ONTann.12960.1	1	Protein-coding	BrainCortex
GRCg6a_ONTann.13046.1	1	lncRNA	BrainCortex
GRCg6a_ONTann.13090.6	0.9443	Protein-coding	BrainCortex
GRCg6a_ONTann.13094.1	1	Other	BrainCortex
GRCg6a_ONTann.13354.3	1	lncRNA	BrainCortex
GRCg6a_ONTann.13621.1	1	lncRNA	BrainCortex
GRCg6a_ONTann.13672.1	1	lncRNA	BrainCortex
GRCg6a_ONTann.13702.1	0.819	Protein-coding	BrainCortex
GRCg6a_ONTann.13737.1	0.8108	lncRNA	BrainCortex
GRCg6a_ONTann.13919.1	1	Other	BrainCortex
GRCg6a_ONTann.14004.1	1	lncRNA	BrainCortex
GRCg6a_ONTann.14081.1	1	lncRNA	BrainCortex
GRCg6a_ONTann.14201.1	1	Protein-coding	BrainCortex
GRCg6a_ONTann.14201.2	1	Protein-coding	BrainCortex
GRCg6a_ONTann.14215.1	1	lncRNA	BrainCortex
GRCg6a_ONTann.14219.1	1	lncRNA	BrainCortex
GRCg6a_ONTann.14222.1	1	Protein-coding	BrainCortex
GRCg6a_ONTann.14234.1	1	Other	BrainCortex
GRCg6a_ONTann.14345.1	1	Other	BrainCortex
GRCg6a_ONTann.14364.2	0.8075	Protein-coding	BrainCortex
GRCg6a_ONTann.14368.1	1	Other	BrainCortex
GRCg6a_ONTann.14445.1	1	Protein-coding	BrainCortex
GRCg6a_ONTann.14524.1	1	lncRNA	BrainCortex
GRCg6a_ONTann.14525.1	0.8468	lncRNA	BrainCortex
GRCg6a_ONTann.1459.1	1	lncRNA	BrainCortex
GRCg6a_ONTann.1459.2	1	Protein-coding	BrainCortex
GRCg6a_ONTann.1464.1	1	lncRNA	BrainCortex
GRCg6a_ONTann.14780.1	1	Protein-coding	BrainCortex
GRCg6a_ONTann.14859.2	1	Other	BrainCortex
GRCg6a_ONTann.14995.1	1	Protein-coding	BrainCortex
GRCg6a_ONTann.15263.1	1	Other	BrainCortex
GRCg6a_ONTann.15584.1	1	Other	BrainCortex
GRCg6a_ONTann.15990.1	0.8083	lncRNA	BrainCortex
GRCg6a_ONTann.16283.1	1	Other	BrainCortex
GRCg6a_ONTann.16368.1	1	lncRNA	BrainCortex
GRCg6a_ONTann.16386.1	1	lncRNA	BrainCortex
GRCg6a_ONTann.16405.2	1	Protein-coding	BrainCortex
GRCg6a_ONTann.16406.1	1	Other	BrainCortex
GRCg6a_ONTann.16407.1	1	lncRNA	BrainCortex
GRCg6a_ONTann.16408.1	1	lncRNA	BrainCortex
GRCg6a_ONTann.16485.1	1	lncRNA	BrainCortex
GRCg6a_ONTann.16553.2	1	Protein-coding	BrainCortex
GRCg6a_ONTann.16668.1	1	Other	BrainCortex
GRCg6a_ONTann.16668.2	1	Other	BrainCortex
GRCg6a_ONTann.16761.1	1	Protein-coding	BrainCortex
GRCg6a_ONTann.16816.1	1	lncRNA	BrainCortex
GRCg6a_ONTann.16858.1	1	Other	BrainCortex
GRCg6a_ONTann.16949.1	1	lncRNA	BrainCortex
GRCg6a_ONTann.17001.2	1	Other	BrainCortex
GRCg6a_ONTann.17393.1	1	lncRNA	BrainCortex
GRCg6a_ONTann.17414.1	1	lncRNA	BrainCortex
GRCg6a_ONTann.17530.1	1	lncRNA	BrainCortex
GRCg6a_ONTann.17564.1	1	Other	BrainCortex
GRCg6a_ONTann.17819.1	1	lncRNA	BrainCortex
GRCg6a_ONTann.17864.1	1	Other	BrainCortex
GRCg6a_ONTann.17872.1	1	Other	BrainCortex
GRCg6a_ONTann.17877.1	1	Other	BrainCortex
GRCg6a_ONTann.17880.1	1	Protein-coding	BrainCortex
GRCg6a_ONTann.17884.1	1	Protein-coding	BrainCortex
GRCg6a_ONTann.17885.1	1	lncRNA	BrainCortex
GRCg6a_ONTann.179.1	1	lncRNA	BrainCortex
GRCg6a_ONTann.179.3	1	lncRNA	BrainCortex
GRCg6a_ONTann.18039.1	1	lncRNA	BrainCortex
GRCg6a_ONTann.18044.1	1	lncRNA	BrainCortex
GRCg6a_ONTann.18239.1	0.9456	lncRNA	BrainCortex
GRCg6a_ONTann.18269.2	0.8431	Protein-coding	BrainCortex
GRCg6a_ONTann.18281.1	1	lncRNA	BrainCortex
GRCg6a_ONTann.18304.1	1	Protein-coding	BrainCortex
GRCg6a_ONTann.18583.1	1	Protein-coding	BrainCortex
GRCg6a_ONTann.18639.1	1	Protein-coding	BrainCortex
GRCg6a_ONTann.18930.1	1	Other	BrainCortex
GRCg6a_ONTann.19039.1	1	lncRNA	BrainCortex
GRCg6a_ONTann.19282.1	0.8134	Protein-coding	BrainCortex
GRCg6a_ONTann.19283.1	1	lncRNA	BrainCortex
GRCg6a_ONTann.19293.1	0.8253	Protein-coding	BrainCortex
GRCg6a_ONTann.19295.1	0.8558	Protein-coding	BrainCortex
GRCg6a_ONTann.19341.1	1	lncRNA	BrainCortex
GRCg6a_ONTann.19402.1	1	Other	BrainCortex
GRCg6a_ONTann.19432.1	1	Protein-coding	BrainCortex
GRCg6a_ONTann.19451.1	0.882	Protein-coding	BrainCortex
GRCg6a_ONTann.19471.1	1	Protein-coding	BrainCortex
GRCg6a_ONTann.19517.1	1	Protein-coding	BrainCortex
GRCg6a_ONTann.1962.1	1	Protein-coding	BrainCortex
GRCg6a_ONTann.1962.2	1	Protein-coding	BrainCortex
GRCg6a_ONTann.19788.1	1	Other	BrainCortex
GRCg6a_ONTann.1980.1	0.8573	Protein-coding	BrainCortex
GRCg6a_ONTann.19850.1	1	lncRNA	BrainCortex
GRCg6a_ONTann.1993.1	1	Other	BrainCortex
GRCg6a_ONTann.20032.1	1	Other	BrainCortex
GRCg6a_ONTann.20044.1	1	lncRNA	BrainCortex
GRCg6a_ONTann.2014.1	1	Protein-coding	BrainCortex
GRCg6a_ONTann.2015.1	1	Other	BrainCortex
GRCg6a_ONTann.2029.1	1	lncRNA	BrainCortex
GRCg6a_ONTann.20383.1	1	lncRNA	BrainCortex
GRCg6a_ONTann.20386.1	1	lncRNA	BrainCortex
GRCg6a_ONTann.2046.2	1	Protein-coding	BrainCortex
GRCg6a_ONTann.20484.1	1	Protein-coding	BrainCortex
GRCg6a_ONTann.205.1	1	Protein-coding	BrainCortex
GRCg6a_ONTann.20578.1	1	lncRNA	BrainCortex
GRCg6a_ONTann.20605.1	1	lncRNA	BrainCortex
GRCg6a_ONTann.2063.1	1	lncRNA	BrainCortex
GRCg6a_ONTann.2068.1	1	Other	BrainCortex
GRCg6a_ONTann.2078.1	1	Other	BrainCortex
GRCg6a_ONTann.20887.1	1	lncRNA	BrainCortex
GRCg6a_ONTann.20926.1	0.8688	Other	BrainCortex
GRCg6a_ONTann.20976.2	1	Protein-coding	BrainCortex
GRCg6a_ONTann.21043.3	0.9982	Protein-coding	BrainCortex
GRCg6a_ONTann.21111.1	1	lncRNA	BrainCortex
GRCg6a_ONTann.2133.1	1	Other	BrainCortex
GRCg6a_ONTann.2138.1	1	Other	BrainCortex
GRCg6a_ONTann.2139.1	1	Protein-coding	BrainCortex
GRCg6a_ONTann.2140.1	1	Other	BrainCortex
GRCg6a_ONTann.21440.1	1	lncRNA	BrainCortex
GRCg6a_ONTann.21483.1	1	lncRNA	BrainCortex
GRCg6a_ONTann.21500.1	1	lncRNA	BrainCortex
GRCg6a_ONTann.21592.1	1	Protein-coding	BrainCortex
GRCg6a_ONTann.21875.1	1	Other	BrainCortex
GRCg6a_ONTann.22072.1	0.8568	Other	BrainCortex
GRCg6a_ONTann.2212.1	1	lncRNA	BrainCortex
GRCg6a_ONTann.22471.1	1	Other	BrainCortex
GRCg6a_ONTann.22928.1	1	lncRNA	BrainCortex
GRCg6a_ONTann.23029.1	1	Other	BrainCortex
GRCg6a_ONTann.23113.1	1	lncRNA	BrainCortex
GRCg6a_ONTann.23117.1	1	lncRNA	BrainCortex
GRCg6a_ONTann.23202.1	1	lncRNA	BrainCortex
GRCg6a_ONTann.23215.1	1	Other	BrainCortex
GRCg6a_ONTann.23215.2	1	Other	BrainCortex
GRCg6a_ONTann.23299.1	1	Protein-coding	BrainCortex
GRCg6a_ONTann.23305.1	0.8127	Other	BrainCortex
GRCg6a_ONTann.23336.1	1	Protein-coding	BrainCortex
GRCg6a_ONTann.23383.1	0.8967	Other	BrainCortex
GRCg6a_ONTann.23431.1	1	lncRNA	BrainCortex
GRCg6a_ONTann.2345.1	1	Other	BrainCortex
GRCg6a_ONTann.2352.4	1	Protein-coding	BrainCortex
GRCg6a_ONTann.23544.1	1	Other	BrainCortex
GRCg6a_ONTann.23575.2	0.8707	Protein-coding	BrainCortex
GRCg6a_ONTann.23577.1	1	Other	BrainCortex
GRCg6a_ONTann.23619.1	1	lncRNA	BrainCortex
GRCg6a_ONTann.23621.1	0.8733	Protein-coding	BrainCortex
GRCg6a_ONTann.23672.2	1	Protein-coding	BrainCortex
GRCg6a_ONTann.2371.4	1	Protein-coding	BrainCortex
GRCg6a_ONTann.23715.1	1	lncRNA	BrainCortex
GRCg6a_ONTann.23722.1	1	lncRNA	BrainCortex
GRCg6a_ONTann.23857.1	1	lncRNA	BrainCortex
GRCg6a_ONTann.23858.1	1	Other	BrainCortex
GRCg6a_ONTann.23859.1	1	lncRNA	BrainCortex
GRCg6a_ONTann.24084.1	1	lncRNA	BrainCortex
GRCg6a_ONTann.24097.1	0.8065	lncRNA	BrainCortex
GRCg6a_ONTann.24208.1	1	lncRNA	BrainCortex
GRCg6a_ONTann.24216.1	1	Protein-coding	BrainCortex
GRCg6a_ONTann.24218.1	1	Other	BrainCortex
GRCg6a_ONTann.24219.1	1	Other	BrainCortex
GRCg6a_ONTann.24254.1	1	lncRNA	BrainCortex
GRCg6a_ONTann.24259.1	1	lncRNA	BrainCortex
GRCg6a_ONTann.24293.1	1	Other	BrainCortex
GRCg6a_ONTann.24293.2	0.8964	Other	BrainCortex
GRCg6a_ONTann.24293.3	1	Other	BrainCortex
GRCg6a_ONTann.24293.4	1	Other	BrainCortex
GRCg6a_ONTann.24294.1	1	Other	BrainCortex
GRCg6a_ONTann.24296.1	1	Protein-coding	BrainCortex
GRCg6a_ONTann.24297.1	1	Other	BrainCortex
GRCg6a_ONTann.24299.1	1	Other	BrainCortex
GRCg6a_ONTann.24300.1	1	Other	BrainCortex
GRCg6a_ONTann.24301.1	0.895	Other	BrainCortex
GRCg6a_ONTann.24302.1	1	lncRNA	BrainCortex
GRCg6a_ONTann.24303.1	1	Other	BrainCortex
GRCg6a_ONTann.24305.1	0.8177	lncRNA	BrainCortex
GRCg6a_ONTann.24338.1	1	Protein-coding	BrainCortex
GRCg6a_ONTann.24341.1	1	lncRNA	BrainCortex
GRCg6a_ONTann.24360.1	0.8116	lncRNA	BrainCortex
GRCg6a_ONTann.24362.1	1	lncRNA	BrainCortex
GRCg6a_ONTann.24379.1	1	lncRNA	BrainCortex
GRCg6a_ONTann.24405.1	1	lncRNA	BrainCortex
GRCg6a_ONTann.24446.10	0.9981	Protein-coding	BrainCortex
GRCg6a_ONTann.24446.7	1	Protein-coding	BrainCortex
GRCg6a_ONTann.24513.1	0.8083	Protein-coding	BrainCortex
GRCg6a_ONTann.24529.1	1	lncRNA	BrainCortex
GRCg6a_ONTann.24582.1	1	lncRNA	BrainCortex
GRCg6a_ONTann.24645.5	1	Protein-coding	BrainCortex
GRCg6a_ONTann.2473.1	1	Other	BrainCortex
GRCg6a_ONTann.24940.1	1	Protein-coding	BrainCortex
GRCg6a_ONTann.24947.1	1	Protein-coding	BrainCortex
GRCg6a_ONTann.24985.1	1	Other	BrainCortex
GRCg6a_ONTann.24987.1	1	Protein-coding	BrainCortex
GRCg6a_ONTann.24994.1	1	Other	BrainCortex
GRCg6a_ONTann.25002.1	1	Other	BrainCortex
GRCg6a_ONTann.25007.1	1	lncRNA	BrainCortex
GRCg6a_ONTann.25029.1	1	Protein-coding	BrainCortex
GRCg6a_ONTann.25033.1	0.8573	Other	BrainCortex
GRCg6a_ONTann.25048.1	0.8091	Protein-coding	BrainCortex
GRCg6a_ONTann.25049.1	1	lncRNA	BrainCortex
GRCg6a_ONTann.25102.1	1	lncRNA	BrainCortex
GRCg6a_ONTann.25113.1	0.854	lncRNA	BrainCortex
GRCg6a_ONTann.25212.6	1	Protein-coding	BrainCortex
GRCg6a_ONTann.25212.9	1	Protein-coding	BrainCortex
GRCg6a_ONTann.25361.1	0.8254	lncRNA	BrainCortex
GRCg6a_ONTann.25362.1	1	Protein-coding	BrainCortex
GRCg6a_ONTann.25362.2	1	Protein-coding	BrainCortex
GRCg6a_ONTann.2544.1	1	Protein-coding	BrainCortex
GRCg6a_ONTann.25461.1	1	Protein-coding	BrainCortex
GRCg6a_ONTann.25518.1	1	Protein-coding	BrainCortex
GRCg6a_ONTann.25519.1	1	lncRNA	BrainCortex
GRCg6a_ONTann.25541.1	0.884	Protein-coding	BrainCortex
GRCg6a_ONTann.25592.2	1	Protein-coding	BrainCortex
GRCg6a_ONTann.25593.1	1	Other	BrainCortex
GRCg6a_ONTann.25613.1	1	lncRNA	BrainCortex
GRCg6a_ONTann.25618.1	1	Protein-coding	BrainCortex
GRCg6a_ONTann.25632.1	1	Protein-coding	BrainCortex
GRCg6a_ONTann.25635.1	1	lncRNA	BrainCortex
GRCg6a_ONTann.25706.1	1	Protein-coding	BrainCortex
GRCg6a_ONTann.25735.1	1	Protein-coding	BrainCortex
GRCg6a_ONTann.25739.1	0.8688	Protein-coding	BrainCortex
GRCg6a_ONTann.25763.6	0.8935	Protein-coding	BrainCortex
GRCg6a_ONTann.25768.1	1	lncRNA	BrainCortex
GRCg6a_ONTann.25918.1	1	Protein-coding	BrainCortex
GRCg6a_ONTann.2593.1	0.9169	lncRNA	BrainCortex
GRCg6a_ONTann.2598.1	1	Protein-coding	BrainCortex
GRCg6a_ONTann.25988.2	1	Protein-coding	BrainCortex
GRCg6a_ONTann.25988.4	1	Protein-coding	BrainCortex
GRCg6a_ONTann.25993.1	0.8695	lncRNA	BrainCortex
GRCg6a_ONTann.26015.1	1	Other	BrainCortex
GRCg6a_ONTann.2603.1	0.858	Other	BrainCortex
GRCg6a_ONTann.26046.1	1	lncRNA	BrainCortex
GRCg6a_ONTann.26125.1	0.807	lncRNA	BrainCortex
GRCg6a_ONTann.26128.1	1	Other	BrainCortex
GRCg6a_ONTann.26147.1	1	lncRNA	BrainCortex
GRCg6a_ONTann.26160.1	1	Protein-coding	BrainCortex
GRCg6a_ONTann.26160.2	1	Protein-coding	BrainCortex
GRCg6a_ONTann.26295.1	0.8369	Protein-coding	BrainCortex
GRCg6a_ONTann.26356.1	1	lncRNA	BrainCortex
GRCg6a_ONTann.26363.1	1	Protein-coding	BrainCortex
GRCg6a_ONTann.26428.5	1	Protein-coding	BrainCortex
GRCg6a_ONTann.26470.1	1	Protein-coding	BrainCortex
GRCg6a_ONTann.26473.2	1	lncRNA	BrainCortex
GRCg6a_ONTann.26473.3	1	lncRNA	BrainCortex
GRCg6a_ONTann.26591.3	1	Protein-coding	BrainCortex
GRCg6a_ONTann.26592.1	1	Other	BrainCortex
GRCg6a_ONTann.26594.1	0.8568	lncRNA	BrainCortex
GRCg6a_ONTann.26596.1	0.8098	lncRNA	BrainCortex
GRCg6a_ONTann.26651.1	1	lncRNA	BrainCortex
GRCg6a_ONTann.26709.1	1	Protein-coding	BrainCortex
GRCg6a_ONTann.26956.1	1	Other	BrainCortex
GRCg6a_ONTann.27302.1	1	lncRNA	BrainCortex
GRCg6a_ONTann.27335.1	1	Protein-coding	BrainCortex
GRCg6a_ONTann.27339.1	1	Protein-coding	BrainCortex
GRCg6a_ONTann.27347.1	1	Other	BrainCortex
GRCg6a_ONTann.27349.1	1	Other	BrainCortex
GRCg6a_ONTann.27355.1	1	Other	BrainCortex
GRCg6a_ONTann.27414.1	0.8387	Protein-coding	BrainCortex
GRCg6a_ONTann.27664.2	0.9281	Protein-coding	BrainCortex
GRCg6a_ONTann.27665.1	0.9384	Protein-coding	BrainCortex
GRCg6a_ONTann.27671.1	1	lncRNA	BrainCortex
GRCg6a_ONTann.27674.1	1	Protein-coding	BrainCortex
GRCg6a_ONTann.27675.1	0.8186	lncRNA	BrainCortex
GRCg6a_ONTann.27818.1	1	lncRNA	BrainCortex
GRCg6a_ONTann.27928.1	1	lncRNA	BrainCortex
GRCg6a_ONTann.28020.1	1	lncRNA	BrainCortex
GRCg6a_ONTann.2811.1	1	lncRNA	BrainCortex
GRCg6a_ONTann.2819.1	0.8127	Protein-coding	BrainCortex
GRCg6a_ONTann.2830.1	1	Protein-coding	BrainCortex
GRCg6a_ONTann.28457.1	1	Protein-coding	BrainCortex
GRCg6a_ONTann.28611.1	1	lncRNA	BrainCortex
GRCg6a_ONTann.28651.6	0.9964	Other	BrainCortex
GRCg6a_ONTann.28656.1	1	lncRNA	BrainCortex
GRCg6a_ONTann.28657.1	1	lncRNA	BrainCortex
GRCg6a_ONTann.28659.1	1	lncRNA	BrainCortex
GRCg6a_ONTann.28670.1	1	lncRNA	BrainCortex
GRCg6a_ONTann.2886.1	1	Protein-coding	BrainCortex
GRCg6a_ONTann.28864.1	1	Other	BrainCortex
GRCg6a_ONTann.28931.1	1	Protein-coding	BrainCortex
GRCg6a_ONTann.29016.1	1	lncRNA	BrainCortex
GRCg6a_ONTann.2909.8	1	Protein-coding	BrainCortex
GRCg6a_ONTann.29101.2	1	Protein-coding	BrainCortex
GRCg6a_ONTann.29166.1	1	lncRNA	BrainCortex
GRCg6a_ONTann.29238.1	0.858	Protein-coding	BrainCortex
GRCg6a_ONTann.29385.1	1	Protein-coding	BrainCortex
GRCg6a_ONTann.29421.2	0.8116	Protein-coding	BrainCortex
GRCg6a_ONTann.29435.1	1	Other	BrainCortex
GRCg6a_ONTann.29436.2	1	Other	BrainCortex
GRCg6a_ONTann.29472.1	1	Protein-coding	BrainCortex
GRCg6a_ONTann.2952.2	0.9955	Other	BrainCortex
GRCg6a_ONTann.29522.1	1	lncRNA	BrainCortex
GRCg6a_ONTann.29616.1	1	lncRNA	BrainCortex
GRCg6a_ONTann.29618.1	1	Protein-coding	BrainCortex
GRCg6a_ONTann.29637.1	1	Protein-coding	BrainCortex
GRCg6a_ONTann.29700.1	1	Protein-coding	BrainCortex
GRCg6a_ONTann.29791.1	0.8323	Protein-coding	BrainCortex
GRCg6a_ONTann.29835.2	1	Protein-coding	BrainCortex
GRCg6a_ONTann.29835.3	0.9444	Other	BrainCortex
GRCg6a_ONTann.29868.2	0.9672	Protein-coding	BrainCortex
GRCg6a_ONTann.29868.3	0.9844	Protein-coding	BrainCortex
GRCg6a_ONTann.3011.1	1	lncRNA	BrainCortex
GRCg6a_ONTann.30110.1	1	Protein-coding	BrainCortex
GRCg6a_ONTann.30181.3	0.8887	Protein-coding	BrainCortex
GRCg6a_ONTann.30184.1	1	lncRNA	BrainCortex
GRCg6a_ONTann.30337.1	1	lncRNA	BrainCortex
GRCg6a_ONTann.30363.1	1	Other	BrainCortex
GRCg6a_ONTann.3058.1	1	Other	BrainCortex
GRCg6a_ONTann.3060.1	0.8169	Other	BrainCortex
GRCg6a_ONTann.30750.1	0.8359	lncRNA	BrainCortex
GRCg6a_ONTann.30816.1	1	lncRNA	BrainCortex
GRCg6a_ONTann.30871.1	1	Protein-coding	BrainCortex
GRCg6a_ONTann.31009.1	0.8183	Other	BrainCortex
GRCg6a_ONTann.31016.1	0.8006	Other	BrainCortex
GRCg6a_ONTann.31614.1	1	lncRNA	BrainCortex
GRCg6a_ONTann.31659.1	1	Protein-coding	BrainCortex
GRCg6a_ONTann.31660.1	1	lncRNA	BrainCortex
GRCg6a_ONTann.31662.1	1	lncRNA	BrainCortex
GRCg6a_ONTann.31662.2	1	lncRNA	BrainCortex
GRCg6a_ONTann.31662.3	1	lncRNA	BrainCortex
GRCg6a_ONTann.31698.1	1	lncRNA	BrainCortex
GRCg6a_ONTann.31699.1	1	lncRNA	BrainCortex
GRCg6a_ONTann.31699.2	1	lncRNA	BrainCortex
GRCg6a_ONTann.31699.3	1	lncRNA	BrainCortex
GRCg6a_ONTann.31699.6	1	Other	BrainCortex
GRCg6a_ONTann.31701.1	1	Other	BrainCortex
GRCg6a_ONTann.31703.4	1	Other	BrainCortex
GRCg6a_ONTann.31812.5	1	lncRNA	BrainCortex
GRCg6a_ONTann.31846.1	1	Protein-coding	BrainCortex
GRCg6a_ONTann.31909.2	1	Protein-coding	BrainCortex
GRCg6a_ONTann.32029.1	1	Protein-coding	BrainCortex
GRCg6a_ONTann.32182.1	1	lncRNA	BrainCortex
GRCg6a_ONTann.3220.1	1	lncRNA	BrainCortex
GRCg6a_ONTann.3222.1	1	lncRNA	BrainCortex
GRCg6a_ONTann.32240.1	0.8071	lncRNA	BrainCortex
GRCg6a_ONTann.32247.1	1	lncRNA	BrainCortex
GRCg6a_ONTann.3231.1	1	Other	BrainCortex
GRCg6a_ONTann.32313.1	0.8127	Other	BrainCortex
GRCg6a_ONTann.32436.1	1	lncRNA	BrainCortex
GRCg6a_ONTann.32448.1	1	Other	BrainCortex
GRCg6a_ONTann.32504.1	1	lncRNA	BrainCortex
GRCg6a_ONTann.32505.1	1	Protein-coding	BrainCortex
GRCg6a_ONTann.32508.1	1	Protein-coding	BrainCortex
GRCg6a_ONTann.3260.1	1	lncRNA	BrainCortex
GRCg6a_ONTann.3263.1	1	lncRNA	BrainCortex
GRCg6a_ONTann.32740.1	1	Protein-coding	BrainCortex
GRCg6a_ONTann.32778.2	1	Protein-coding	BrainCortex
GRCg6a_ONTann.32865.1	1	Protein-coding	BrainCortex
GRCg6a_ONTann.32865.2	1	lncRNA	BrainCortex
GRCg6a_ONTann.32865.3	1	Protein-coding	BrainCortex
GRCg6a_ONTann.32990.1	1	lncRNA	BrainCortex
GRCg6a_ONTann.33175.1	1	lncRNA	BrainCortex
GRCg6a_ONTann.33177.1	1	Other	BrainCortex
GRCg6a_ONTann.33183.1	1	Other	BrainCortex
GRCg6a_ONTann.33190.1	1	lncRNA	BrainCortex
GRCg6a_ONTann.33546.2	0.9927	Protein-coding	BrainCortex
GRCg6a_ONTann.34236.2	1	Protein-coding	BrainCortex
GRCg6a_ONTann.34239.1	1	lncRNA	BrainCortex
GRCg6a_ONTann.34286.3	1	Protein-coding	BrainCortex
GRCg6a_ONTann.34485.1	1	lncRNA	BrainCortex
GRCg6a_ONTann.34589.2	1	lncRNA	BrainCortex
GRCg6a_ONTann.34662.1	1	lncRNA	BrainCortex
GRCg6a_ONTann.34662.2	1	lncRNA	BrainCortex
GRCg6a_ONTann.34709.1	1	lncRNA	BrainCortex
GRCg6a_ONTann.34787.1	1	lncRNA	BrainCortex
GRCg6a_ONTann.34788.1	1	Protein-coding	BrainCortex
GRCg6a_ONTann.34862.1	1	lncRNA	BrainCortex
GRCg6a_ONTann.34928.1	1	lncRNA	BrainCortex
GRCg6a_ONTann.35093.2	1	Other	BrainCortex
GRCg6a_ONTann.35208.1	1	lncRNA	BrainCortex
GRCg6a_ONTann.35320.1	1	Other	BrainCortex
GRCg6a_ONTann.35512.1	1	lncRNA	BrainCortex
GRCg6a_ONTann.35748.1	1	lncRNA	BrainCortex
GRCg6a_ONTann.35757.1	1	lncRNA	BrainCortex
GRCg6a_ONTann.35994.1	1	Other	BrainCortex
GRCg6a_ONTann.36013.1	1	Protein-coding	BrainCortex
GRCg6a_ONTann.36250.1	1	lncRNA	BrainCortex
GRCg6a_ONTann.3631.1	1	Protein-coding	BrainCortex
GRCg6a_ONTann.36316.1	1	Other	BrainCortex
GRCg6a_ONTann.36478.1	1	Protein-coding	BrainCortex
GRCg6a_ONTann.36655.1	0.8254	lncRNA	BrainCortex
GRCg6a_ONTann.36807.1	1	Protein-coding	BrainCortex
GRCg6a_ONTann.37352.3	0.8127	Protein-coding	BrainCortex
GRCg6a_ONTann.37352.5	0.8127	Protein-coding	BrainCortex
GRCg6a_ONTann.37404.1	0.8251	Protein-coding	BrainCortex
GRCg6a_ONTann.37587.1	1	Protein-coding	BrainCortex
GRCg6a_ONTann.37688.2	1	Protein-coding	BrainCortex
GRCg6a_ONTann.37716.1	1	Protein-coding	BrainCortex
GRCg6a_ONTann.37850.1	0.8318	Other	BrainCortex
GRCg6a_ONTann.37876.1	1	Protein-coding	BrainCortex
GRCg6a_ONTann.37877.1	0.8948	lncRNA	BrainCortex
GRCg6a_ONTann.37878.1	1	Protein-coding	BrainCortex
GRCg6a_ONTann.37879.1	1	Protein-coding	BrainCortex
GRCg6a_ONTann.37882.1	1	lncRNA	BrainCortex
GRCg6a_ONTann.37921.1	0.8066	Protein-coding	BrainCortex
GRCg6a_ONTann.37930.2	1	Protein-coding	BrainCortex
GRCg6a_ONTann.38022.1	1	lncRNA	BrainCortex
GRCg6a_ONTann.38132.2	0.9981	Protein-coding	BrainCortex
GRCg6a_ONTann.38370.1	1	Protein-coding	BrainCortex
GRCg6a_ONTann.38429.1	1	Other	BrainCortex
GRCg6a_ONTann.38593.1	1	Protein-coding	BrainCortex
GRCg6a_ONTann.38635.1	1	Protein-coding	BrainCortex
GRCg6a_ONTann.38654.1	1	Protein-coding	BrainCortex
GRCg6a_ONTann.38690.1	1	Protein-coding	BrainCortex
GRCg6a_ONTann.38777.1	1	Protein-coding	BrainCortex
GRCg6a_ONTann.38778.3	1	Protein-coding	BrainCortex
GRCg6a_ONTann.38926.1	1	Protein-coding	BrainCortex
GRCg6a_ONTann.39274.3	0.8759	Protein-coding	BrainCortex
GRCg6a_ONTann.39568.1	1	lncRNA	BrainCortex
GRCg6a_ONTann.3961.1	0.9032	Protein-coding	BrainCortex
GRCg6a_ONTann.3961.2	0.9032	Protein-coding	BrainCortex
GRCg6a_ONTann.3961.3	1	lncRNA	BrainCortex
GRCg6a_ONTann.39830.1	1	Protein-coding	BrainCortex
GRCg6a_ONTann.39830.2	1	Protein-coding	BrainCortex
GRCg6a_ONTann.39832.1	1	Other	BrainCortex
GRCg6a_ONTann.39838.1	0.8648	Other	BrainCortex
GRCg6a_ONTann.39858.4	1	Protein-coding	BrainCortex
GRCg6a_ONTann.39879.1	1	lncRNA	BrainCortex
GRCg6a_ONTann.39881.1	1	lncRNA	BrainCortex
GRCg6a_ONTann.39883.1	1	lncRNA	BrainCortex
GRCg6a_ONTann.39887.1	1	lncRNA	BrainCortex
GRCg6a_ONTann.39946.1	1	lncRNA	BrainCortex
GRCg6a_ONTann.40000.1	1	Protein-coding	BrainCortex
GRCg6a_ONTann.40003.1	0.811	lncRNA	BrainCortex
GRCg6a_ONTann.40011.1	1	Protein-coding	BrainCortex
GRCg6a_ONTann.40011.2	1	Protein-coding	BrainCortex
GRCg6a_ONTann.40180.1	1	lncRNA	BrainCortex
GRCg6a_ONTann.4019.1	1	Protein-coding	BrainCortex
GRCg6a_ONTann.4025.1	1	Protein-coding	BrainCortex
GRCg6a_ONTann.40278.1	1	Protein-coding	BrainCortex
GRCg6a_ONTann.4029.1	0.804	Other	BrainCortex
GRCg6a_ONTann.4031.1	0.9008	Other	BrainCortex
GRCg6a_ONTann.40609.2	1	Protein-coding	BrainCortex
GRCg6a_ONTann.40841.2	1	Other	BrainCortex
GRCg6a_ONTann.40842.1	1	Protein-coding	BrainCortex
GRCg6a_ONTann.40853.2	1	Other	BrainCortex
GRCg6a_ONTann.40858.1	1	lncRNA	BrainCortex
GRCg6a_ONTann.4087.1	0.8116	Protein-coding	BrainCortex
GRCg6a_ONTann.4089.1	1	Other	BrainCortex
GRCg6a_ONTann.40921.3	0.8205	Protein-coding	BrainCortex
GRCg6a_ONTann.40940.1	1	lncRNA	BrainCortex
GRCg6a_ONTann.40991.3	1	Protein-coding	BrainCortex
GRCg6a_ONTann.40997.1	0.863	lncRNA	BrainCortex
GRCg6a_ONTann.4100.2	1	Other	BrainCortex
GRCg6a_ONTann.4103.2	1	lncRNA	BrainCortex
GRCg6a_ONTann.4103.3	1	lncRNA	BrainCortex
GRCg6a_ONTann.4103.4	1	lncRNA	BrainCortex
GRCg6a_ONTann.4103.5	1	lncRNA	BrainCortex
GRCg6a_ONTann.4104.1	1	Other	BrainCortex
GRCg6a_ONTann.4105.1	0.9783	Other	BrainCortex
GRCg6a_ONTann.4106.1	1	Protein-coding	BrainCortex
GRCg6a_ONTann.4107.1	0.8338	Other	BrainCortex
GRCg6a_ONTann.4109.13	1	Protein-coding	BrainCortex
GRCg6a_ONTann.4109.2	1	Protein-coding	BrainCortex
GRCg6a_ONTann.4109.8	1	Protein-coding	BrainCortex
GRCg6a_ONTann.41180.4	0.9403	Other	BrainCortex
GRCg6a_ONTann.41240.2	0.8489	Protein-coding	BrainCortex
GRCg6a_ONTann.41262.2	0.9465	Protein-coding	BrainCortex
GRCg6a_ONTann.41287.1	1	Protein-coding	BrainCortex
GRCg6a_ONTann.41302.1	1	lncRNA	BrainCortex
GRCg6a_ONTann.41322.3	1	Other	BrainCortex
GRCg6a_ONTann.4140.1	1	lncRNA	BrainCortex
GRCg6a_ONTann.4152.1	0.858	lncRNA	BrainCortex
GRCg6a_ONTann.41525.4	1	Protein-coding	BrainCortex
GRCg6a_ONTann.41527.1	1	Protein-coding	BrainCortex
GRCg6a_ONTann.4153.1	0.85	lncRNA	BrainCortex
GRCg6a_ONTann.4154.1	1	lncRNA	BrainCortex
GRCg6a_ONTann.41571.3	1	Protein-coding	BrainCortex
GRCg6a_ONTann.41594.1	1	Protein-coding	BrainCortex
GRCg6a_ONTann.41594.2	1	Protein-coding	BrainCortex
GRCg6a_ONTann.4170.1	1	Protein-coding	BrainCortex
GRCg6a_ONTann.41756.1	1	Protein-coding	BrainCortex
GRCg6a_ONTann.41826.1	1	lncRNA	BrainCortex
GRCg6a_ONTann.42216.1	0.8036	lncRNA	BrainCortex
GRCg6a_ONTann.42232.1	1	Other	BrainCortex
GRCg6a_ONTann.42243.2	1	Protein-coding	BrainCortex
GRCg6a_ONTann.42248.1	1	lncRNA	BrainCortex
GRCg6a_ONTann.4237.1	1	Protein-coding	BrainCortex
GRCg6a_ONTann.4237.6	1	Other	BrainCortex
GRCg6a_ONTann.42421.1	1	Other	BrainCortex
GRCg6a_ONTann.426.1	1	Other	BrainCortex
GRCg6a_ONTann.42703.1	1	lncRNA	BrainCortex
GRCg6a_ONTann.42811.1	0.8573	Other	BrainCortex
GRCg6a_ONTann.42824.1	1	lncRNA	BrainCortex
GRCg6a_ONTann.42849.8	0.9984	lncRNA	BrainCortex
GRCg6a_ONTann.42999.1	1	Other	BrainCortex
GRCg6a_ONTann.43003.1	1	lncRNA	BrainCortex
GRCg6a_ONTann.4307.1	0.8066	lncRNA	BrainCortex
GRCg6a_ONTann.43105.1	1	Protein-coding	BrainCortex
GRCg6a_ONTann.43186.1	0.858	lncRNA	BrainCortex
GRCg6a_ONTann.43309.1	1	Protein-coding	BrainCortex
GRCg6a_ONTann.43403.2	0.8775	Protein-coding	BrainCortex
GRCg6a_ONTann.43403.3	0.9492	Protein-coding	BrainCortex
GRCg6a_ONTann.43405.1	1	lncRNA	BrainCortex
GRCg6a_ONTann.43407.1	1	lncRNA	BrainCortex
GRCg6a_ONTann.43409.1	1	lncRNA	BrainCortex
GRCg6a_ONTann.43528.2	0.8657	Protein-coding	BrainCortex
GRCg6a_ONTann.43540.1	0.8889	Other	BrainCortex
GRCg6a_ONTann.43583.1	1	lncRNA	BrainCortex
GRCg6a_ONTann.43585.1	1	Protein-coding	BrainCortex
GRCg6a_ONTann.43717.1	1	Other	BrainCortex
GRCg6a_ONTann.4383.2	0.8479	Protein-coding	BrainCortex
GRCg6a_ONTann.4383.3	0.8112	Protein-coding	BrainCortex
GRCg6a_ONTann.43921.1	1	Protein-coding	BrainCortex
GRCg6a_ONTann.43951.1	0.8006	lncRNA	BrainCortex
GRCg6a_ONTann.43952.1	1	lncRNA	BrainCortex
GRCg6a_ONTann.44250.1	1	Protein-coding	BrainCortex
GRCg6a_ONTann.44311.1	1	Protein-coding	BrainCortex
GRCg6a_ONTann.44385.1	1	lncRNA	BrainCortex
GRCg6a_ONTann.44386.1	1	Protein-coding	BrainCortex
GRCg6a_ONTann.44387.1	1	lncRNA	BrainCortex
GRCg6a_ONTann.44388.1	1	Protein-coding	BrainCortex
GRCg6a_ONTann.44389.1	0.8351	lncRNA	BrainCortex
GRCg6a_ONTann.44460.1	0.9311	Protein-coding	BrainCortex
GRCg6a_ONTann.44460.2	0.8392	Protein-coding	BrainCortex
GRCg6a_ONTann.44460.3	0.9173	Protein-coding	BrainCortex
GRCg6a_ONTann.44462.1	1	Protein-coding	BrainCortex
GRCg6a_ONTann.44573.1	1	Other	BrainCortex
GRCg6a_ONTann.44669.4	0.8586	Protein-coding	BrainCortex
GRCg6a_ONTann.44692.1	0.9335	Protein-coding	BrainCortex
GRCg6a_ONTann.44736.1	0.8006	Protein-coding	BrainCortex
GRCg6a_ONTann.44909.1	1	Protein-coding	BrainCortex
GRCg6a_ONTann.44914.2	1	Protein-coding	BrainCortex
GRCg6a_ONTann.4499.1	1	lncRNA	BrainCortex
GRCg6a_ONTann.450.1	1	Other	BrainCortex
GRCg6a_ONTann.45008.1	1	Protein-coding	BrainCortex
GRCg6a_ONTann.45247.1	0.9072	Protein-coding	BrainCortex
GRCg6a_ONTann.45247.2	0.9072	Protein-coding	BrainCortex
GRCg6a_ONTann.45303.1	1	Protein-coding	BrainCortex
GRCg6a_ONTann.45440.1	1	Protein-coding	BrainCortex
GRCg6a_ONTann.45470.1	1	Protein-coding	BrainCortex
GRCg6a_ONTann.45684.1	1	Protein-coding	BrainCortex
GRCg6a_ONTann.4591.1	1	lncRNA	BrainCortex
GRCg6a_ONTann.46026.1	1	lncRNA	BrainCortex
GRCg6a_ONTann.46029.1	1	Protein-coding	BrainCortex
GRCg6a_ONTann.46539.4	1	Protein-coding	BrainCortex
GRCg6a_ONTann.46597.1	1	lncRNA	BrainCortex
GRCg6a_ONTann.46646.1	1	lncRNA	BrainCortex
GRCg6a_ONTann.46655.1	1	Protein-coding	BrainCortex
GRCg6a_ONTann.46842.4	0.8692	Protein-coding	BrainCortex
GRCg6a_ONTann.46842.5	1	lncRNA	BrainCortex
GRCg6a_ONTann.46913.1	1	lncRNA	BrainCortex
GRCg6a_ONTann.47175.1	1	Protein-coding	BrainCortex
GRCg6a_ONTann.47295.1	1	Protein-coding	BrainCortex
GRCg6a_ONTann.47375.1	1	Protein-coding	BrainCortex
GRCg6a_ONTann.47384.1	1	Protein-coding	BrainCortex
GRCg6a_ONTann.47401.3	0.8648	Protein-coding	BrainCortex
GRCg6a_ONTann.47401.4	1	Protein-coding	BrainCortex
GRCg6a_ONTann.47540.5	1	Protein-coding	BrainCortex
GRCg6a_ONTann.47564.1	1	Protein-coding	BrainCortex
GRCg6a_ONTann.47601.2	1	Protein-coding	BrainCortex
GRCg6a_ONTann.47689.1	1	Other	BrainCortex
GRCg6a_ONTann.48074.1	1	lncRNA	BrainCortex
GRCg6a_ONTann.48201.2	1	lncRNA	BrainCortex
GRCg6a_ONTann.48511.1	1	lncRNA	BrainCortex
GRCg6a_ONTann.4862.1	1	lncRNA	BrainCortex
GRCg6a_ONTann.48627.2	1	Protein-coding	BrainCortex
GRCg6a_ONTann.48774.1	1	lncRNA	BrainCortex
GRCg6a_ONTann.48776.1	1	Protein-coding	BrainCortex
GRCg6a_ONTann.4878.1	1	Protein-coding	BrainCortex
GRCg6a_ONTann.49003.1	1	Protein-coding	BrainCortex
GRCg6a_ONTann.49006.1	1	Protein-coding	BrainCortex
GRCg6a_ONTann.49039.2	0.8994	lncRNA	BrainCortex
GRCg6a_ONTann.49328.1	1	Other	BrainCortex
GRCg6a_ONTann.4952.1	1	Protein-coding	BrainCortex
GRCg6a_ONTann.49532.1	1	Protein-coding	BrainCortex
GRCg6a_ONTann.49604.1	1	lncRNA	BrainCortex
GRCg6a_ONTann.49607.1	1	lncRNA	BrainCortex
GRCg6a_ONTann.49614.1	1	lncRNA	BrainCortex
GRCg6a_ONTann.49621.1	1	Protein-coding	BrainCortex
GRCg6a_ONTann.49693.1	0.8642	lncRNA	BrainCortex
GRCg6a_ONTann.49697.1	1	Other	BrainCortex
GRCg6a_ONTann.49698.1	0.863	Other	BrainCortex
GRCg6a_ONTann.4979.4	1	Other	BrainCortex
GRCg6a_ONTann.4979.8	1	Protein-coding	BrainCortex
GRCg6a_ONTann.50008.1	1	Other	BrainCortex
GRCg6a_ONTann.5002.1	1	Protein-coding	BrainCortex
GRCg6a_ONTann.5002.2	1	Protein-coding	BrainCortex
GRCg6a_ONTann.5002.3	1	lncRNA	BrainCortex
GRCg6a_ONTann.50137.1	1	Other	BrainCortex
GRCg6a_ONTann.50174.1	0.868	Protein-coding	BrainCortex
GRCg6a_ONTann.50232.1	1	Protein-coding	BrainCortex
GRCg6a_ONTann.50392.1	1	Protein-coding	BrainCortex
GRCg6a_ONTann.50392.3	1	Protein-coding	BrainCortex
GRCg6a_ONTann.50393.1	1	lncRNA	BrainCortex
GRCg6a_ONTann.50403.1	1	lncRNA	BrainCortex
GRCg6a_ONTann.5052.1	1	Other	BrainCortex
GRCg6a_ONTann.50525.1	0.885	Protein-coding	BrainCortex
GRCg6a_ONTann.50525.2	0.8673	Protein-coding	BrainCortex
GRCg6a_ONTann.50606.1	1	Protein-coding	BrainCortex
GRCg6a_ONTann.5070.1	1	Protein-coding	BrainCortex
GRCg6a_ONTann.5083.1	1	lncRNA	BrainCortex
GRCg6a_ONTann.50975.1	1	Protein-coding	BrainCortex
GRCg6a_ONTann.5106.1	0.854	lncRNA	BrainCortex
GRCg6a_ONTann.5112.1	1	lncRNA	BrainCortex
GRCg6a_ONTann.51409.1	1	Protein-coding	BrainCortex
GRCg6a_ONTann.51409.2	1	Protein-coding	BrainCortex
GRCg6a_ONTann.51409.3	1	Protein-coding	BrainCortex
GRCg6a_ONTann.51461.1	1	lncRNA	BrainCortex
GRCg6a_ONTann.51600.1	1	Other	BrainCortex
GRCg6a_ONTann.51645.1	0.8105	lncRNA	BrainCortex
GRCg6a_ONTann.51731.1	0.8114	Protein-coding	BrainCortex
GRCg6a_ONTann.51810.1	1	Protein-coding	BrainCortex
GRCg6a_ONTann.51951.4	1	Protein-coding	BrainCortex
GRCg6a_ONTann.52124.1	0.8369	Protein-coding	BrainCortex
GRCg6a_ONTann.52265.1	1	lncRNA	BrainCortex
GRCg6a_ONTann.52375.1	1	Protein-coding	BrainCortex
GRCg6a_ONTann.52665.1	1	Protein-coding	BrainCortex
GRCg6a_ONTann.52847.1	1	Protein-coding	BrainCortex
GRCg6a_ONTann.52848.1	1	Protein-coding	BrainCortex
GRCg6a_ONTann.52866.1	1	lncRNA	BrainCortex
GRCg6a_ONTann.53058.1	1	Protein-coding	BrainCortex
GRCg6a_ONTann.53061.3	1	Protein-coding	BrainCortex
GRCg6a_ONTann.53221.1	1	lncRNA	BrainCortex
GRCg6a_ONTann.53243.2	1	Protein-coding	BrainCortex
GRCg6a_ONTann.53339.5	1	Protein-coding	BrainCortex
GRCg6a_ONTann.53370.2	1	Protein-coding	BrainCortex
GRCg6a_ONTann.5342.1	1	Protein-coding	BrainCortex
GRCg6a_ONTann.53440.3	1	Protein-coding	BrainCortex
GRCg6a_ONTann.53588.1	0.9516	Protein-coding	BrainCortex
GRCg6a_ONTann.5364.1	0.8586	lncRNA	BrainCortex
GRCg6a_ONTann.537.1	0.8006	Other	BrainCortex
GRCg6a_ONTann.53718.1	1	Protein-coding	BrainCortex
GRCg6a_ONTann.53883.1	1	Protein-coding	BrainCortex
GRCg6a_ONTann.5397.1	1	Protein-coding	BrainCortex
GRCg6a_ONTann.54144.1	1	Protein-coding	BrainCortex
GRCg6a_ONTann.54223.3	0.9984	Protein-coding	BrainCortex
GRCg6a_ONTann.545.1	0.8573	Protein-coding	BrainCortex
GRCg6a_ONTann.54577.1	1	Protein-coding	BrainCortex
GRCg6a_ONTann.5497.1	1	Protein-coding	BrainCortex
GRCg6a_ONTann.5509.1	1	Other	BrainCortex
GRCg6a_ONTann.5517.1	1	Other	BrainCortex
GRCg6a_ONTann.5541.5	1	Protein-coding	BrainCortex
GRCg6a_ONTann.5616.1	1	lncRNA	BrainCortex
GRCg6a_ONTann.5784.1	1	Protein-coding	BrainCortex
GRCg6a_ONTann.5794.1	0.9287	Other	BrainCortex
GRCg6a_ONTann.5796.2	1	Other	BrainCortex
GRCg6a_ONTann.5822.1	0.8643	Other	BrainCortex
GRCg6a_ONTann.5828.1	0.8806	lncRNA	BrainCortex
GRCg6a_ONTann.6053.1	1	Protein-coding	BrainCortex
GRCg6a_ONTann.6113.1	1	Protein-coding	BrainCortex
GRCg6a_ONTann.615.1	1	Protein-coding	BrainCortex
GRCg6a_ONTann.6268.1	1	Other	BrainCortex
GRCg6a_ONTann.6599.1	1	Protein-coding	BrainCortex
GRCg6a_ONTann.6636.1	1	lncRNA	BrainCortex
GRCg6a_ONTann.6649.1	1	Other	BrainCortex
GRCg6a_ONTann.6654.1	1	Protein-coding	BrainCortex
GRCg6a_ONTann.6656.1	1	Protein-coding	BrainCortex
GRCg6a_ONTann.6659.1	1	Other	BrainCortex
GRCg6a_ONTann.6736.1	1	lncRNA	BrainCortex
GRCg6a_ONTann.6802.2	1	Protein-coding	BrainCortex
GRCg6a_ONTann.6838.2	0.8034	Protein-coding	BrainCortex
GRCg6a_ONTann.6838.3	0.9732	Protein-coding	BrainCortex
GRCg6a_ONTann.6838.5	0.9127	Protein-coding	BrainCortex
GRCg6a_ONTann.6839.1	1	lncRNA	BrainCortex
GRCg6a_ONTann.6856.6	1	Protein-coding	BrainCortex
GRCg6a_ONTann.6899.1	1	Protein-coding	BrainCortex
GRCg6a_ONTann.7314.1	0.8083	lncRNA	BrainCortex
GRCg6a_ONTann.7817.2	1	Protein-coding	BrainCortex
GRCg6a_ONTann.8065.1	1	lncRNA	BrainCortex
GRCg6a_ONTann.8068.1	0.8019	lncRNA	BrainCortex
GRCg6a_ONTann.8113.3	0.8177	Protein-coding	BrainCortex
GRCg6a_ONTann.8335.1	1	Protein-coding	BrainCortex
GRCg6a_ONTann.8336.1	1	lncRNA	BrainCortex
GRCg6a_ONTann.8337.1	1	lncRNA	BrainCortex
GRCg6a_ONTann.8437.1	1	lncRNA	BrainCortex
GRCg6a_ONTann.850.1	1	lncRNA	BrainCortex
GRCg6a_ONTann.8505.1	1	Other	BrainCortex
GRCg6a_ONTann.8522.1	1	Other	BrainCortex
GRCg6a_ONTann.8531.1	1	lncRNA	BrainCortex
GRCg6a_ONTann.8540.1	1	Other	BrainCortex
GRCg6a_ONTann.8562.1	1	Other	BrainCortex
GRCg6a_ONTann.8571.1	1	Other	BrainCortex
GRCg6a_ONTann.8573.1	1	Other	BrainCortex
GRCg6a_ONTann.8578.1	1	Other	BrainCortex
GRCg6a_ONTann.8584.1	1	Other	BrainCortex
GRCg6a_ONTann.8589.1	1	Other	BrainCortex
GRCg6a_ONTann.8592.2	1	Protein-coding	BrainCortex
GRCg6a_ONTann.8595.1	1	Other	BrainCortex
GRCg6a_ONTann.8597.1	1	Protein-coding	BrainCortex
GRCg6a_ONTann.8598.1	1	lncRNA	BrainCortex
GRCg6a_ONTann.8613.1	1	lncRNA	BrainCortex
GRCg6a_ONTann.8614.1	1	lncRNA	BrainCortex
GRCg6a_ONTann.8780.1	1	lncRNA	BrainCortex
GRCg6a_ONTann.8808.1	1	Other	BrainCortex
GRCg6a_ONTann.8808.2	1	Protein-coding	BrainCortex
GRCg6a_ONTann.8837.1	1	Other	BrainCortex
GRCg6a_ONTann.8847.1	1	Other	BrainCortex
GRCg6a_ONTann.8856.1	0.8108	lncRNA	BrainCortex
GRCg6a_ONTann.892.1	1	lncRNA	BrainCortex
GRCg6a_ONTann.8937.4	0.9848	Other	BrainCortex
GRCg6a_ONTann.8937.6	0.9848	Other	BrainCortex
GRCg6a_ONTann.8937.7	0.9848	Other	BrainCortex
GRCg6a_ONTann.8937.8	0.9848	Other	BrainCortex
GRCg6a_ONTann.8987.1	0.8294	Protein-coding	BrainCortex
GRCg6a_ONTann.9070.1	1	Protein-coding	BrainCortex
GRCg6a_ONTann.9120.1	1	lncRNA	BrainCortex
GRCg6a_ONTann.9288.1	0.8787	Protein-coding	BrainCortex
GRCg6a_ONTann.9290.1	1	lncRNA	BrainCortex
GRCg6a_ONTann.9291.1	1	lncRNA	BrainCortex
GRCg6a_ONTann.9305.1	1	lncRNA	BrainCortex
GRCg6a_ONTann.9358.2	1	Protein-coding	BrainCortex
GRCg6a_ONTann.9358.3	1	Protein-coding	BrainCortex
GRCg6a_ONTann.9557.2	1	Protein-coding	BrainCortex
GRCg6a_ONTann.9557.3	1	Protein-coding	BrainCortex
GRCg6a_ONTann.9557.5	1	Protein-coding	BrainCortex
GRCg6a_ONTann.9568.1	1	Other	BrainCortex
GRCg6a_ONTann.9570.1	1	Other	BrainCortex
GRCg6a_ONTann.9583.1	0.9094	Protein-coding	BrainCortex
GRCg6a_ONTann.9630.3	0.8178	Protein-coding	BrainCortex
GRCg6a_ONTann.9630.4	1	Protein-coding	BrainCortex
GRCg6a_ONTann.9634.1	1	Protein-coding	BrainCortex
GRCg6a_ONTann.9635.1	1	Other	BrainCortex
GRCg6a_ONTann.9636.1	0.8564	Other	BrainCortex
GRCg6a_ONTann.9649.1	1	Other	BrainCortex
GRCg6a_ONTann.9714.1	1	Protein-coding	BrainCortex
GRCg6a_ONTann.9747.1	1	Protein-coding	BrainCortex
GRCg6a_ONTann.9753.1	1	Other	BrainCortex
GRCg6a_ONTann.9771.1	1	Other	BrainCortex
GRCg6a_ONTann.11085.1	1	lncRNA	Cecum
GRCg6a_ONTann.12702.2	1	Protein-coding	Cecum
GRCg6a_ONTann.13528.1	1	lncRNA	Cecum
GRCg6a_ONTann.13644.4	1	Protein-coding	Cecum
GRCg6a_ONTann.14385.1	1	lncRNA	Cecum
GRCg6a_ONTann.14704.8	0.878	Protein-coding	Cecum
GRCg6a_ONTann.14713.1	1	Protein-coding	Cecum
GRCg6a_ONTann.15220.1	1	Protein-coding	Cecum
GRCg6a_ONTann.1583.1	1	Protein-coding	Cecum
GRCg6a_ONTann.16335.1	1	Protein-coding	Cecum
GRCg6a_ONTann.16411.2	0.8016	Protein-coding	Cecum
GRCg6a_ONTann.16580.1	0.8018	Protein-coding	Cecum
GRCg6a_ONTann.16634.1	1	Other	Cecum
GRCg6a_ONTann.17989.1	1	lncRNA	Cecum
GRCg6a_ONTann.18539.1	1	Protein-coding	Cecum
GRCg6a_ONTann.18539.2	0.8235	lncRNA	Cecum
GRCg6a_ONTann.1860.1	1	Protein-coding	Cecum
GRCg6a_ONTann.210.1	1	Other	Cecum
GRCg6a_ONTann.21085.1	1	Protein-coding	Cecum
GRCg6a_ONTann.21130.1	1	lncRNA	Cecum
GRCg6a_ONTann.21132.1	1	lncRNA	Cecum
GRCg6a_ONTann.21329.1	1	lncRNA	Cecum
GRCg6a_ONTann.21813.1	1	lncRNA	Cecum
GRCg6a_ONTann.22162.5	1	Other	Cecum
GRCg6a_ONTann.22162.6	1	Other	Cecum
GRCg6a_ONTann.22262.1	1	Protein-coding	Cecum
GRCg6a_ONTann.23204.2	1	Protein-coding	Cecum
GRCg6a_ONTann.24129.1	0.8013	Other	Cecum
GRCg6a_ONTann.24751.3	1	Protein-coding	Cecum
GRCg6a_ONTann.24888.1	1	Other	Cecum
GRCg6a_ONTann.25128.1	1	lncRNA	Cecum
GRCg6a_ONTann.25170.2	1	Protein-coding	Cecum
GRCg6a_ONTann.25239.1	1	lncRNA	Cecum
GRCg6a_ONTann.25408.1	0.9724	Protein-coding	Cecum
GRCg6a_ONTann.25571.1	1	lncRNA	Cecum
GRCg6a_ONTann.25711.1	1	lncRNA	Cecum
GRCg6a_ONTann.26299.1	1	Protein-coding	Cecum
GRCg6a_ONTann.26374.1	1	lncRNA	Cecum
GRCg6a_ONTann.26759.1	1	Protein-coding	Cecum
GRCg6a_ONTann.26759.2	1	Protein-coding	Cecum
GRCg6a_ONTann.27684.1	1	Protein-coding	Cecum
GRCg6a_ONTann.27749.2	1	Protein-coding	Cecum
GRCg6a_ONTann.27796.1	1	lncRNA	Cecum
GRCg6a_ONTann.28303.1	1	lncRNA	Cecum
GRCg6a_ONTann.28617.1	1	Other	Cecum
GRCg6a_ONTann.28639.1	1	lncRNA	Cecum
GRCg6a_ONTann.28647.1	0.8348	Protein-coding	Cecum
GRCg6a_ONTann.28774.1	1	Protein-coding	Cecum
GRCg6a_ONTann.28774.2	1	Protein-coding	Cecum
GRCg6a_ONTann.28846.1	1	Protein-coding	Cecum
GRCg6a_ONTann.28853.1	1	lncRNA	Cecum
GRCg6a_ONTann.28853.6	1	Protein-coding	Cecum
GRCg6a_ONTann.2901.1	0.8154	lncRNA	Cecum
GRCg6a_ONTann.30713.1	1	Protein-coding	Cecum
GRCg6a_ONTann.30713.2	1	Protein-coding	Cecum
GRCg6a_ONTann.31247.1	0.8154	Other	Cecum
GRCg6a_ONTann.31794.1	1	lncRNA	Cecum
GRCg6a_ONTann.32472.1	1	lncRNA	Cecum
GRCg6a_ONTann.33352.1	1	Other	Cecum
GRCg6a_ONTann.33525.1	1	Protein-coding	Cecum
GRCg6a_ONTann.33527.1	1	lncRNA	Cecum
GRCg6a_ONTann.33709.1	1	Other	Cecum
GRCg6a_ONTann.33720.1	1	Protein-coding	Cecum
GRCg6a_ONTann.33992.1	1	lncRNA	Cecum
GRCg6a_ONTann.34125.1	1	lncRNA	Cecum
GRCg6a_ONTann.34484.1	0.8133	lncRNA	Cecum
GRCg6a_ONTann.35393.4	0.9055	Protein-coding	Cecum
GRCg6a_ONTann.35584.1	1	Protein-coding	Cecum
GRCg6a_ONTann.35585.1	1	lncRNA	Cecum
GRCg6a_ONTann.35595.1	1	lncRNA	Cecum
GRCg6a_ONTann.35646.4	0.9913	Protein-coding	Cecum
GRCg6a_ONTann.35654.4	1	Protein-coding	Cecum
GRCg6a_ONTann.36139.1	0.8111	lncRNA	Cecum
GRCg6a_ONTann.36442.1	1	Protein-coding	Cecum
GRCg6a_ONTann.36442.2	1	Protein-coding	Cecum
GRCg6a_ONTann.36442.3	1	Protein-coding	Cecum
GRCg6a_ONTann.36568.1	1	lncRNA	Cecum
GRCg6a_ONTann.36983.1	1	Other	Cecum
GRCg6a_ONTann.37080.1	1	lncRNA	Cecum
GRCg6a_ONTann.37193.2	1	lncRNA	Cecum
GRCg6a_ONTann.38407.2	0.9928	Protein-coding	Cecum
GRCg6a_ONTann.38505.1	1	Protein-coding	Cecum
GRCg6a_ONTann.39320.1	1	lncRNA	Cecum
GRCg6a_ONTann.39898.1	1	Other	Cecum
GRCg6a_ONTann.40073.2	0.9963	Protein-coding	Cecum
GRCg6a_ONTann.4060.2	0.878	lncRNA	Cecum
GRCg6a_ONTann.40730.1	0.8046	lncRNA	Cecum
GRCg6a_ONTann.4118.1	1	Other	Cecum
GRCg6a_ONTann.41496.1	1	lncRNA	Cecum
GRCg6a_ONTann.41621.4	0.9752	Protein-coding	Cecum
GRCg6a_ONTann.41621.7	0.9708	Protein-coding	Cecum
GRCg6a_ONTann.41621.8	0.9708	Protein-coding	Cecum
GRCg6a_ONTann.41621.9	1	lncRNA	Cecum
GRCg6a_ONTann.41623.1	1	Protein-coding	Cecum
GRCg6a_ONTann.42551.1	1	lncRNA	Cecum
GRCg6a_ONTann.4574.1	0.8135	lncRNA	Cecum
GRCg6a_ONTann.4577.3	1	Protein-coding	Cecum
GRCg6a_ONTann.46417.1	1	Protein-coding	Cecum
GRCg6a_ONTann.46766.1	1	lncRNA	Cecum
GRCg6a_ONTann.46795.1	1	Other	Cecum
GRCg6a_ONTann.4877.1	1	lncRNA	Cecum
GRCg6a_ONTann.48994.1	1	Other	Cecum
GRCg6a_ONTann.49809.2	0.9505	Protein-coding	Cecum
GRCg6a_ONTann.50155.1	0.8407	Other	Cecum
GRCg6a_ONTann.50160.1	1	Protein-coding	Cecum
GRCg6a_ONTann.51962.1	0.8339	Protein-coding	Cecum
GRCg6a_ONTann.52075.1	1	Protein-coding	Cecum
GRCg6a_ONTann.52075.2	1	Protein-coding	Cecum
GRCg6a_ONTann.5337.1	1	lncRNA	Cecum
GRCg6a_ONTann.53448.1	0.8556	Protein-coding	Cecum
GRCg6a_ONTann.53448.2	0.8556	Protein-coding	Cecum
GRCg6a_ONTann.54081.8	1	Protein-coding	Cecum
GRCg6a_ONTann.54081.9	1	Protein-coding	Cecum
GRCg6a_ONTann.54083.2	0.8115	Other	Cecum
GRCg6a_ONTann.54086.1	0.8115	Protein-coding	Cecum
GRCg6a_ONTann.54103.5	1	lncRNA	Cecum
GRCg6a_ONTann.54328.1	0.9999	Protein-coding	Cecum
GRCg6a_ONTann.54400.1	1	lncRNA	Cecum
GRCg6a_ONTann.5872.1	1	Protein-coding	Cecum
GRCg6a_ONTann.6180.1	1	Other	Cecum
GRCg6a_ONTann.6946.1	0.8035	lncRNA	Cecum
GRCg6a_ONTann.6981.1	1	lncRNA	Cecum
GRCg6a_ONTann.6988.2	0.8431	lncRNA	Cecum
GRCg6a_ONTann.8236.1	1	lncRNA	Cecum
GRCg6a_ONTann.9218.3	1	Protein-coding	Cecum
GRCg6a_ONTann.9319.1	1	lncRNA	Cecum
GRCg6a_ONTann.9536.1	1	lncRNA	Cecum
GRCg6a_ONTann.9664.1	1	lncRNA	Cecum
GRCg6a_ONTann.9864.1	1	lncRNA	Cecum
GRCg6a_ONTann.10062.1	1	Protein-coding	Cerebellum
GRCg6a_ONTann.10255.1	1	lncRNA	Cerebellum
GRCg6a_ONTann.10256.1	1	lncRNA	Cerebellum
GRCg6a_ONTann.10542.1	1	Other	Cerebellum
GRCg6a_ONTann.10545.1	1	Other	Cerebellum
GRCg6a_ONTann.10549.1	1	Other	Cerebellum
GRCg6a_ONTann.10550.1	0.8173	Other	Cerebellum
GRCg6a_ONTann.10551.1	1	Protein-coding	Cerebellum
GRCg6a_ONTann.10552.1	1	Other	Cerebellum
GRCg6a_ONTann.10591.1	1	Other	Cerebellum
GRCg6a_ONTann.10603.1	0.8359	Other	Cerebellum
GRCg6a_ONTann.10614.1	1	Other	Cerebellum
GRCg6a_ONTann.10616.1	1	Other	Cerebellum
GRCg6a_ONTann.10622.1	1	Protein-coding	Cerebellum
GRCg6a_ONTann.10626.1	1	Other	Cerebellum
GRCg6a_ONTann.10630.1	1	Other	Cerebellum
GRCg6a_ONTann.10636.1	1	Protein-coding	Cerebellum
GRCg6a_ONTann.10641.1	1	Other	Cerebellum
GRCg6a_ONTann.10642.1	1	Other	Cerebellum
GRCg6a_ONTann.10711.5	1	Protein-coding	Cerebellum
GRCg6a_ONTann.10713.1	1	lncRNA	Cerebellum
GRCg6a_ONTann.10730.1	1	Other	Cerebellum
GRCg6a_ONTann.10744.1	1	Protein-coding	Cerebellum
GRCg6a_ONTann.10744.2	1	Other	Cerebellum
GRCg6a_ONTann.10744.3	1	Protein-coding	Cerebellum
GRCg6a_ONTann.10830.1	1	lncRNA	Cerebellum
GRCg6a_ONTann.10940.1	1	Other	Cerebellum
GRCg6a_ONTann.10982.1	1	Other	Cerebellum
GRCg6a_ONTann.10999.1	1	Protein-coding	Cerebellum
GRCg6a_ONTann.11001.1	0.8226	Other	Cerebellum
GRCg6a_ONTann.11002.1	0.8865	Other	Cerebellum
GRCg6a_ONTann.11008.1	1	Other	Cerebellum
GRCg6a_ONTann.11016.1	1	Other	Cerebellum
GRCg6a_ONTann.11026.2	1	Other	Cerebellum
GRCg6a_ONTann.11072.1	1	Protein-coding	Cerebellum
GRCg6a_ONTann.114.1	1	Protein-coding	Cerebellum
GRCg6a_ONTann.11414.1	1	lncRNA	Cerebellum
GRCg6a_ONTann.11415.1	1	lncRNA	Cerebellum
GRCg6a_ONTann.11421.1	1	lncRNA	Cerebellum
GRCg6a_ONTann.11428.1	1	lncRNA	Cerebellum
GRCg6a_ONTann.11436.1	1	lncRNA	Cerebellum
GRCg6a_ONTann.11452.1	1	lncRNA	Cerebellum
GRCg6a_ONTann.11454.1	1	lncRNA	Cerebellum
GRCg6a_ONTann.11458.1	1	lncRNA	Cerebellum
GRCg6a_ONTann.11462.1	1	lncRNA	Cerebellum
GRCg6a_ONTann.11470.1	1	lncRNA	Cerebellum
GRCg6a_ONTann.11477.1	1	lncRNA	Cerebellum
GRCg6a_ONTann.11478.1	1	lncRNA	Cerebellum
GRCg6a_ONTann.11482.1	1	Other	Cerebellum
GRCg6a_ONTann.11503.1	0.862	Protein-coding	Cerebellum
GRCg6a_ONTann.11508.1	1	Other	Cerebellum
GRCg6a_ONTann.11510.1	1	lncRNA	Cerebellum
GRCg6a_ONTann.11518.1	1	Other	Cerebellum
GRCg6a_ONTann.11523.1	1	Protein-coding	Cerebellum
GRCg6a_ONTann.11524.1	1	Other	Cerebellum
GRCg6a_ONTann.11525.1	1	Other	Cerebellum
GRCg6a_ONTann.11527.1	1	Other	Cerebellum
GRCg6a_ONTann.1153.1	1	Protein-coding	Cerebellum
GRCg6a_ONTann.1153.3	1	Protein-coding	Cerebellum
GRCg6a_ONTann.11531.1	1	Other	Cerebellum
GRCg6a_ONTann.11537.1	1	Protein-coding	Cerebellum
GRCg6a_ONTann.11543.1	1	Other	Cerebellum
GRCg6a_ONTann.11544.1	1	Other	Cerebellum
GRCg6a_ONTann.11548.1	1	Protein-coding	Cerebellum
GRCg6a_ONTann.11551.1	1	Other	Cerebellum
GRCg6a_ONTann.11580.1	1	lncRNA	Cerebellum
GRCg6a_ONTann.11635.1	1	lncRNA	Cerebellum
GRCg6a_ONTann.11672.2	1	Other	Cerebellum
GRCg6a_ONTann.11761.1	1	lncRNA	Cerebellum
GRCg6a_ONTann.11765.1	0.8089	Other	Cerebellum
GRCg6a_ONTann.11772.1	1	Other	Cerebellum
GRCg6a_ONTann.11815.1	1	lncRNA	Cerebellum
GRCg6a_ONTann.11860.1	1	Other	Cerebellum
GRCg6a_ONTann.11971.6	1	lncRNA	Cerebellum
GRCg6a_ONTann.11971.7	1	lncRNA	Cerebellum
GRCg6a_ONTann.11984.1	1	lncRNA	Cerebellum
GRCg6a_ONTann.11986.1	1	lncRNA	Cerebellum
GRCg6a_ONTann.11988.1	1	lncRNA	Cerebellum
GRCg6a_ONTann.12077.1	1	lncRNA	Cerebellum
GRCg6a_ONTann.12085.1	1	lncRNA	Cerebellum
GRCg6a_ONTann.12328.1	1	Other	Cerebellum
GRCg6a_ONTann.12403.1	1	Other	Cerebellum
GRCg6a_ONTann.12410.1	1	Other	Cerebellum
GRCg6a_ONTann.1251.1	1	Other	Cerebellum
GRCg6a_ONTann.1252.1	1	Protein-coding	Cerebellum
GRCg6a_ONTann.12707.1	1	lncRNA	Cerebellum
GRCg6a_ONTann.12799.1	1	lncRNA	Cerebellum
GRCg6a_ONTann.12824.1	1	Other	Cerebellum
GRCg6a_ONTann.12836.1	1	Other	Cerebellum
GRCg6a_ONTann.12841.1	1	Other	Cerebellum
GRCg6a_ONTann.12900.1	1	Protein-coding	Cerebellum
GRCg6a_ONTann.12984.1	1	Protein-coding	Cerebellum
GRCg6a_ONTann.12995.1	1	Protein-coding	Cerebellum
GRCg6a_ONTann.12999.1	1	lncRNA	Cerebellum
GRCg6a_ONTann.1302.1	1	lncRNA	Cerebellum
GRCg6a_ONTann.13090.1	1	Protein-coding	Cerebellum
GRCg6a_ONTann.13279.1	1	lncRNA	Cerebellum
GRCg6a_ONTann.13289.1	1	Protein-coding	Cerebellum
GRCg6a_ONTann.13305.1	1	Protein-coding	Cerebellum
GRCg6a_ONTann.13336.1	1	lncRNA	Cerebellum
GRCg6a_ONTann.13363.1	1	Other	Cerebellum
GRCg6a_ONTann.13467.4	1	Protein-coding	Cerebellum
GRCg6a_ONTann.13467.5	1	Protein-coding	Cerebellum
GRCg6a_ONTann.13480.1	0.8407	Protein-coding	Cerebellum
GRCg6a_ONTann.13497.1	1	lncRNA	Cerebellum
GRCg6a_ONTann.13676.1	1	lncRNA	Cerebellum
GRCg6a_ONTann.13680.1	0.8614	lncRNA	Cerebellum
GRCg6a_ONTann.13681.1	1	lncRNA	Cerebellum
GRCg6a_ONTann.13683.1	1	Protein-coding	Cerebellum
GRCg6a_ONTann.13700.1	1	lncRNA	Cerebellum
GRCg6a_ONTann.13701.1	1	lncRNA	Cerebellum
GRCg6a_ONTann.13746.1	1	lncRNA	Cerebellum
GRCg6a_ONTann.13764.1	1	Other	Cerebellum
GRCg6a_ONTann.13789.1	1	Protein-coding	Cerebellum
GRCg6a_ONTann.13791.1	1	lncRNA	Cerebellum
GRCg6a_ONTann.13796.3	0.9304	Protein-coding	Cerebellum
GRCg6a_ONTann.13797.1	1	Other	Cerebellum
GRCg6a_ONTann.13799.1	1	Other	Cerebellum
GRCg6a_ONTann.13803.1	0.8823	Other	Cerebellum
GRCg6a_ONTann.13804.1	1	Other	Cerebellum
GRCg6a_ONTann.13805.1	1	Other	Cerebellum
GRCg6a_ONTann.13808.1	1	lncRNA	Cerebellum
GRCg6a_ONTann.1384.1	1	Other	Cerebellum
GRCg6a_ONTann.13868.1	1	lncRNA	Cerebellum
GRCg6a_ONTann.14033.1	1	Other	Cerebellum
GRCg6a_ONTann.14072.1	1	Other	Cerebellum
GRCg6a_ONTann.14073.1	1	Protein-coding	Cerebellum
GRCg6a_ONTann.14253.1	1	lncRNA	Cerebellum
GRCg6a_ONTann.14254.1	0.8441	lncRNA	Cerebellum
GRCg6a_ONTann.14256.1	0.8832	lncRNA	Cerebellum
GRCg6a_ONTann.14258.1	1	Protein-coding	Cerebellum
GRCg6a_ONTann.14260.1	1	lncRNA	Cerebellum
GRCg6a_ONTann.14286.3	1	Other	Cerebellum
GRCg6a_ONTann.14287.1	1	Other	Cerebellum
GRCg6a_ONTann.14596.1	1	Protein-coding	Cerebellum
GRCg6a_ONTann.1462.1	1	Other	Cerebellum
GRCg6a_ONTann.14621.1	0.811	lncRNA	Cerebellum
GRCg6a_ONTann.14632.1	0.8079	lncRNA	Cerebellum
GRCg6a_ONTann.14633.1	1	lncRNA	Cerebellum
GRCg6a_ONTann.14637.1	1	lncRNA	Cerebellum
GRCg6a_ONTann.14675.1	1	Protein-coding	Cerebellum
GRCg6a_ONTann.14676.1	1	lncRNA	Cerebellum
GRCg6a_ONTann.14678.1	1	lncRNA	Cerebellum
GRCg6a_ONTann.14680.1	1	lncRNA	Cerebellum
GRCg6a_ONTann.14681.1	1	lncRNA	Cerebellum
GRCg6a_ONTann.14787.3	1	Protein-coding	Cerebellum
GRCg6a_ONTann.14787.4	1	Protein-coding	Cerebellum
GRCg6a_ONTann.14792.1	0.807	Protein-coding	Cerebellum
GRCg6a_ONTann.14793.1	1	Other	Cerebellum
GRCg6a_ONTann.14822.1	1	lncRNA	Cerebellum
GRCg6a_ONTann.14929.2	0.8991	lncRNA	Cerebellum
GRCg6a_ONTann.14930.1	1	Other	Cerebellum
GRCg6a_ONTann.14965.1	1	lncRNA	Cerebellum
GRCg6a_ONTann.15203.1	1	Other	Cerebellum
GRCg6a_ONTann.15336.1	1	lncRNA	Cerebellum
GRCg6a_ONTann.15339.1	1	lncRNA	Cerebellum
GRCg6a_ONTann.15378.1	0.8244	Protein-coding	Cerebellum
GRCg6a_ONTann.15378.2	0.8244	Protein-coding	Cerebellum
GRCg6a_ONTann.15414.1	0.8253	lncRNA	Cerebellum
GRCg6a_ONTann.15505.1	1	Protein-coding	Cerebellum
GRCg6a_ONTann.15505.2	1	lncRNA	Cerebellum
GRCg6a_ONTann.15506.1	1	lncRNA	Cerebellum
GRCg6a_ONTann.15509.1	1	lncRNA	Cerebellum
GRCg6a_ONTann.15511.1	1	Other	Cerebellum
GRCg6a_ONTann.15512.1	0.8768	lncRNA	Cerebellum
GRCg6a_ONTann.15513.1	1	lncRNA	Cerebellum
GRCg6a_ONTann.15560.1	1	Protein-coding	Cerebellum
GRCg6a_ONTann.15573.1	1	lncRNA	Cerebellum
GRCg6a_ONTann.15599.1	1	lncRNA	Cerebellum
GRCg6a_ONTann.15615.1	1	lncRNA	Cerebellum
GRCg6a_ONTann.15617.1	1	lncRNA	Cerebellum
GRCg6a_ONTann.15618.1	1	Protein-coding	Cerebellum
GRCg6a_ONTann.15779.3	0.9688	Protein-coding	Cerebellum
GRCg6a_ONTann.15786.1	1	lncRNA	Cerebellum
GRCg6a_ONTann.15789.1	1	Protein-coding	Cerebellum
GRCg6a_ONTann.15928.1	1	Protein-coding	Cerebellum
GRCg6a_ONTann.15938.1	1	lncRNA	Cerebellum
GRCg6a_ONTann.16057.1	1	Other	Cerebellum
GRCg6a_ONTann.16256.1	1	Other	Cerebellum
GRCg6a_ONTann.16258.1	1	Other	Cerebellum
GRCg6a_ONTann.16265.1	0.8765	Other	Cerebellum
GRCg6a_ONTann.16277.1	1	Other	Cerebellum
GRCg6a_ONTann.16282.1	1	Protein-coding	Cerebellum
GRCg6a_ONTann.16286.1	0.8027	lncRNA	Cerebellum
GRCg6a_ONTann.16294.1	1	Protein-coding	Cerebellum
GRCg6a_ONTann.1638.1	0.8441	lncRNA	Cerebellum
GRCg6a_ONTann.1639.1	1	lncRNA	Cerebellum
GRCg6a_ONTann.1641.1	1	lncRNA	Cerebellum
GRCg6a_ONTann.1643.1	1	lncRNA	Cerebellum
GRCg6a_ONTann.16540.1	1	Protein-coding	Cerebellum
GRCg6a_ONTann.16636.1	1	lncRNA	Cerebellum
GRCg6a_ONTann.16636.2	1	Protein-coding	Cerebellum
GRCg6a_ONTann.16636.7	1	lncRNA	Cerebellum
GRCg6a_ONTann.16667.1	1	Other	Cerebellum
GRCg6a_ONTann.16671.4	1	Protein-coding	Cerebellum
GRCg6a_ONTann.16673.1	1	lncRNA	Cerebellum
GRCg6a_ONTann.16689.1	1	lncRNA	Cerebellum
GRCg6a_ONTann.16692.1	1	lncRNA	Cerebellum
GRCg6a_ONTann.1670.1	1	Other	Cerebellum
GRCg6a_ONTann.16732.1	1	lncRNA	Cerebellum
GRCg6a_ONTann.16735.1	1	Other	Cerebellum
GRCg6a_ONTann.16737.1	1	Other	Cerebellum
GRCg6a_ONTann.16738.1	1	Other	Cerebellum
GRCg6a_ONTann.16763.1	1	Protein-coding	Cerebellum
GRCg6a_ONTann.16763.2	1	Other	Cerebellum
GRCg6a_ONTann.16767.1	1	Protein-coding	Cerebellum
GRCg6a_ONTann.16846.1	0.8885	lncRNA	Cerebellum
GRCg6a_ONTann.16847.1	1	lncRNA	Cerebellum
GRCg6a_ONTann.16866.1	1	lncRNA	Cerebellum
GRCg6a_ONTann.16871.1	1	lncRNA	Cerebellum
GRCg6a_ONTann.16893.1	1	Other	Cerebellum
GRCg6a_ONTann.16905.1	1	lncRNA	Cerebellum
GRCg6a_ONTann.16945.1	1	lncRNA	Cerebellum
GRCg6a_ONTann.16958.1	1	lncRNA	Cerebellum
GRCg6a_ONTann.17031.2	1	Protein-coding	Cerebellum
GRCg6a_ONTann.17087.2	1	Protein-coding	Cerebellum
GRCg6a_ONTann.17087.4	1	Protein-coding	Cerebellum
GRCg6a_ONTann.17213.1	0.8402	Protein-coding	Cerebellum
GRCg6a_ONTann.17215.1	1	Other	Cerebellum
GRCg6a_ONTann.17219.1	0.8649	Protein-coding	Cerebellum
GRCg6a_ONTann.17222.1	0.879	Other	Cerebellum
GRCg6a_ONTann.17224.1	0.8828	Other	Cerebellum
GRCg6a_ONTann.17225.1	0.9154	Other	Cerebellum
GRCg6a_ONTann.17228.1	1	lncRNA	Cerebellum
GRCg6a_ONTann.17230.1	1	lncRNA	Cerebellum
GRCg6a_ONTann.17232.1	1	Protein-coding	Cerebellum
GRCg6a_ONTann.17233.1	1	Other	Cerebellum
GRCg6a_ONTann.17234.1	1	Protein-coding	Cerebellum
GRCg6a_ONTann.17236.1	0.8283	Other	Cerebellum
GRCg6a_ONTann.17239.1	1	Protein-coding	Cerebellum
GRCg6a_ONTann.17241.1	1	Other	Cerebellum
GRCg6a_ONTann.17244.1	0.9334	Protein-coding	Cerebellum
GRCg6a_ONTann.17247.1	1	lncRNA	Cerebellum
GRCg6a_ONTann.17250.1	1	lncRNA	Cerebellum
GRCg6a_ONTann.17254.1	1	lncRNA	Cerebellum
GRCg6a_ONTann.17299.1	1	lncRNA	Cerebellum
GRCg6a_ONTann.17354.1	1	Protein-coding	Cerebellum
GRCg6a_ONTann.17433.1	1	lncRNA	Cerebellum
GRCg6a_ONTann.17465.1	1	lncRNA	Cerebellum
GRCg6a_ONTann.17470.1	1	Protein-coding	Cerebellum
GRCg6a_ONTann.17499.1	1	Other	Cerebellum
GRCg6a_ONTann.17523.1	1	Other	Cerebellum
GRCg6a_ONTann.17659.1	1	lncRNA	Cerebellum
GRCg6a_ONTann.17774.1	1	Protein-coding	Cerebellum
GRCg6a_ONTann.17774.6	1	Protein-coding	Cerebellum
GRCg6a_ONTann.17847.1	1	lncRNA	Cerebellum
GRCg6a_ONTann.17848.1	1	lncRNA	Cerebellum
GRCg6a_ONTann.17851.1	1	lncRNA	Cerebellum
GRCg6a_ONTann.17854.1	1	lncRNA	Cerebellum
GRCg6a_ONTann.17867.1	1	Other	Cerebellum
GRCg6a_ONTann.179.2	1	lncRNA	Cerebellum
GRCg6a_ONTann.18019.1	1	Other	Cerebellum
GRCg6a_ONTann.18020.3	1	Other	Cerebellum
GRCg6a_ONTann.18020.8	1	Protein-coding	Cerebellum
GRCg6a_ONTann.18020.9	1	Other	Cerebellum
GRCg6a_ONTann.18025.1	1	Other	Cerebellum
GRCg6a_ONTann.18049.2	1	Protein-coding	Cerebellum
GRCg6a_ONTann.18049.3	1	Protein-coding	Cerebellum
GRCg6a_ONTann.18274.10	0.86	Protein-coding	Cerebellum
GRCg6a_ONTann.18276.1	1	lncRNA	Cerebellum
GRCg6a_ONTann.18283.2	1	Protein-coding	Cerebellum
GRCg6a_ONTann.18493.2	0.9998	Other	Cerebellum
GRCg6a_ONTann.18509.1	1	lncRNA	Cerebellum
GRCg6a_ONTann.18549.5	1	lncRNA	Cerebellum
GRCg6a_ONTann.18596.7	0.9753	Protein-coding	Cerebellum
GRCg6a_ONTann.18600.1	0.8385	Protein-coding	Cerebellum
GRCg6a_ONTann.18601.1	1	Other	Cerebellum
GRCg6a_ONTann.18602.1	1	Other	Cerebellum
GRCg6a_ONTann.18603.1	1	Other	Cerebellum
GRCg6a_ONTann.18604.1	1	Other	Cerebellum
GRCg6a_ONTann.18605.1	0.8196	Other	Cerebellum
GRCg6a_ONTann.18606.1	1	Protein-coding	Cerebellum
GRCg6a_ONTann.18607.1	1	Other	Cerebellum
GRCg6a_ONTann.18611.1	1	Other	Cerebellum
GRCg6a_ONTann.18613.1	1	Other	Cerebellum
GRCg6a_ONTann.18615.1	0.939	Protein-coding	Cerebellum
GRCg6a_ONTann.18615.2	0.9994	Protein-coding	Cerebellum
GRCg6a_ONTann.18619.1	1	Protein-coding	Cerebellum
GRCg6a_ONTann.18622.1	1	Other	Cerebellum
GRCg6a_ONTann.18692.1	1	lncRNA	Cerebellum
GRCg6a_ONTann.18694.1	1	lncRNA	Cerebellum
GRCg6a_ONTann.18749.1	1	Protein-coding	Cerebellum
GRCg6a_ONTann.18749.2	1	Protein-coding	Cerebellum
GRCg6a_ONTann.18865.1	1	Protein-coding	Cerebellum
GRCg6a_ONTann.18877.6	1	Protein-coding	Cerebellum
GRCg6a_ONTann.18911.1	1	Protein-coding	Cerebellum
GRCg6a_ONTann.18923.1	1	Other	Cerebellum
GRCg6a_ONTann.18943.1	1	lncRNA	Cerebellum
GRCg6a_ONTann.18986.1	1	Protein-coding	Cerebellum
GRCg6a_ONTann.18990.1	0.8574	lncRNA	Cerebellum
GRCg6a_ONTann.18995.1	1	lncRNA	Cerebellum
GRCg6a_ONTann.18997.1	1	lncRNA	Cerebellum
GRCg6a_ONTann.18998.1	1	lncRNA	Cerebellum
GRCg6a_ONTann.19002.1	1	Protein-coding	Cerebellum
GRCg6a_ONTann.19008.1	0.8344	lncRNA	Cerebellum
GRCg6a_ONTann.19009.1	1	lncRNA	Cerebellum
GRCg6a_ONTann.19012.1	1	lncRNA	Cerebellum
GRCg6a_ONTann.19021.1	0.8441	lncRNA	Cerebellum
GRCg6a_ONTann.19025.1	1	lncRNA	Cerebellum
GRCg6a_ONTann.19027.1	1	Protein-coding	Cerebellum
GRCg6a_ONTann.19046.1	1	Protein-coding	Cerebellum
GRCg6a_ONTann.19049.1	1	lncRNA	Cerebellum
GRCg6a_ONTann.1905.1	1	Other	Cerebellum
GRCg6a_ONTann.19056.1	0.8284	Protein-coding	Cerebellum
GRCg6a_ONTann.19077.1	1	lncRNA	Cerebellum
GRCg6a_ONTann.19200.1	1	lncRNA	Cerebellum
GRCg6a_ONTann.19202.1	1	lncRNA	Cerebellum
GRCg6a_ONTann.19302.1	1	Protein-coding	Cerebellum
GRCg6a_ONTann.19378.1	1	lncRNA	Cerebellum
GRCg6a_ONTann.1941.1	1	lncRNA	Cerebellum
GRCg6a_ONTann.19565.1	1	Other	Cerebellum
GRCg6a_ONTann.19589.1	1	Other	Cerebellum
GRCg6a_ONTann.19591.1	1	Other	Cerebellum
GRCg6a_ONTann.1962.3	1	Protein-coding	Cerebellum
GRCg6a_ONTann.1969.1	1	lncRNA	Cerebellum
GRCg6a_ONTann.19715.1	1	Other	Cerebellum
GRCg6a_ONTann.1972.1	1	lncRNA	Cerebellum
GRCg6a_ONTann.1973.1	1	lncRNA	Cerebellum
GRCg6a_ONTann.1975.1	1	lncRNA	Cerebellum
GRCg6a_ONTann.1978.1	0.9013	lncRNA	Cerebellum
GRCg6a_ONTann.19793.2	1	Other	Cerebellum
GRCg6a_ONTann.19895.2	1	Protein-coding	Cerebellum
GRCg6a_ONTann.199.2	1	Protein-coding	Cerebellum
GRCg6a_ONTann.199.3	1	Protein-coding	Cerebellum
GRCg6a_ONTann.19941.1	1	Protein-coding	Cerebellum
GRCg6a_ONTann.19994.1	1	lncRNA	Cerebellum
GRCg6a_ONTann.200.1	1	Protein-coding	Cerebellum
GRCg6a_ONTann.20107.2	1	Protein-coding	Cerebellum
GRCg6a_ONTann.20118.1	1	Protein-coding	Cerebellum
GRCg6a_ONTann.20131.1	1	Protein-coding	Cerebellum
GRCg6a_ONTann.20138.1	1	lncRNA	Cerebellum
GRCg6a_ONTann.20141.1	1	Protein-coding	Cerebellum
GRCg6a_ONTann.20149.1	1	lncRNA	Cerebellum
GRCg6a_ONTann.20154.1	0.8077	lncRNA	Cerebellum
GRCg6a_ONTann.20180.1	1	lncRNA	Cerebellum
GRCg6a_ONTann.20183.1	1	lncRNA	Cerebellum
GRCg6a_ONTann.20184.1	1	lncRNA	Cerebellum
GRCg6a_ONTann.20195.1	1	lncRNA	Cerebellum
GRCg6a_ONTann.20207.1	1	lncRNA	Cerebellum
GRCg6a_ONTann.20220.5	1	Other	Cerebellum
GRCg6a_ONTann.20257.1	1	lncRNA	Cerebellum
GRCg6a_ONTann.20261.1	1	lncRNA	Cerebellum
GRCg6a_ONTann.20285.1	1	lncRNA	Cerebellum
GRCg6a_ONTann.20355.1	1	Protein-coding	Cerebellum
GRCg6a_ONTann.20458.1	1	lncRNA	Cerebellum
GRCg6a_ONTann.20490.1	1	Protein-coding	Cerebellum
GRCg6a_ONTann.205.4	1	Protein-coding	Cerebellum
GRCg6a_ONTann.2052.1	1	lncRNA	Cerebellum
GRCg6a_ONTann.20559.1	1	Protein-coding	Cerebellum
GRCg6a_ONTann.20568.1	1	Protein-coding	Cerebellum
GRCg6a_ONTann.20584.1	0.8314	lncRNA	Cerebellum
GRCg6a_ONTann.20586.1	1	lncRNA	Cerebellum
GRCg6a_ONTann.20592.1	1	lncRNA	Cerebellum
GRCg6a_ONTann.20593.1	1	lncRNA	Cerebellum
GRCg6a_ONTann.20595.1	0.8778	lncRNA	Cerebellum
GRCg6a_ONTann.20650.1	1	lncRNA	Cerebellum
GRCg6a_ONTann.20655.1	1	Protein-coding	Cerebellum
GRCg6a_ONTann.20655.2	1	Protein-coding	Cerebellum
GRCg6a_ONTann.2071.1	1	Other	Cerebellum
GRCg6a_ONTann.20742.1	1	Protein-coding	Cerebellum
GRCg6a_ONTann.20743.1	1	lncRNA	Cerebellum
GRCg6a_ONTann.20744.1	1	lncRNA	Cerebellum
GRCg6a_ONTann.20745.1	1	lncRNA	Cerebellum
GRCg6a_ONTann.20768.1	0.8186	lncRNA	Cerebellum
GRCg6a_ONTann.20800.1	1	lncRNA	Cerebellum
GRCg6a_ONTann.20806.1	1	lncRNA	Cerebellum
GRCg6a_ONTann.20809.1	1	lncRNA	Cerebellum
GRCg6a_ONTann.2083.1	1	Protein-coding	Cerebellum
GRCg6a_ONTann.2085.1	1	lncRNA	Cerebellum
GRCg6a_ONTann.2097.1	1	lncRNA	Cerebellum
GRCg6a_ONTann.2100.1	1	Protein-coding	Cerebellum
GRCg6a_ONTann.2103.1	1	lncRNA	Cerebellum
GRCg6a_ONTann.21060.1	0.8055	Protein-coding	Cerebellum
GRCg6a_ONTann.21102.1	1	lncRNA	Cerebellum
GRCg6a_ONTann.2114.1	0.8877	lncRNA	Cerebellum
GRCg6a_ONTann.21174.1	1	Protein-coding	Cerebellum
GRCg6a_ONTann.21233.2	1	Protein-coding	Cerebellum
GRCg6a_ONTann.21239.1	1	Other	Cerebellum
GRCg6a_ONTann.21244.1	1	Protein-coding	Cerebellum
GRCg6a_ONTann.21264.1	1	Protein-coding	Cerebellum
GRCg6a_ONTann.21267.1	1	Other	Cerebellum
GRCg6a_ONTann.21284.2	1	lncRNA	Cerebellum
GRCg6a_ONTann.21425.1	1	lncRNA	Cerebellum
GRCg6a_ONTann.21429.1	1	Protein-coding	Cerebellum
GRCg6a_ONTann.21466.1	1	lncRNA	Cerebellum
GRCg6a_ONTann.21470.1	1	Other	Cerebellum
GRCg6a_ONTann.21502.4	0.8336	Other	Cerebellum
GRCg6a_ONTann.21511.1	1	Other	Cerebellum
GRCg6a_ONTann.21517.1	1	lncRNA	Cerebellum
GRCg6a_ONTann.21547.1	1	Other	Cerebellum
GRCg6a_ONTann.21549.1	0.8139	lncRNA	Cerebellum
GRCg6a_ONTann.21550.1	1	lncRNA	Cerebellum
GRCg6a_ONTann.21554.1	1	Other	Cerebellum
GRCg6a_ONTann.21555.1	1	Other	Cerebellum
GRCg6a_ONTann.21574.8	0.8117	Protein-coding	Cerebellum
GRCg6a_ONTann.21576.1	1	lncRNA	Cerebellum
GRCg6a_ONTann.21580.1	0.8858	lncRNA	Cerebellum
GRCg6a_ONTann.21582.1	1	lncRNA	Cerebellum
GRCg6a_ONTann.21584.1	1	Protein-coding	Cerebellum
GRCg6a_ONTann.21585.1	1	lncRNA	Cerebellum
GRCg6a_ONTann.21587.1	1	lncRNA	Cerebellum
GRCg6a_ONTann.21637.1	1	lncRNA	Cerebellum
GRCg6a_ONTann.21638.1	1	lncRNA	Cerebellum
GRCg6a_ONTann.21681.4	1	Protein-coding	Cerebellum
GRCg6a_ONTann.21689.1	1	Protein-coding	Cerebellum
GRCg6a_ONTann.21910.4	1	Protein-coding	Cerebellum
GRCg6a_ONTann.21910.5	1	Protein-coding	Cerebellum
GRCg6a_ONTann.21914.1	1	Other	Cerebellum
GRCg6a_ONTann.21916.1	1	Other	Cerebellum
GRCg6a_ONTann.21923.1	1	Other	Cerebellum
GRCg6a_ONTann.21926.1	1	Protein-coding	Cerebellum
GRCg6a_ONTann.21929.1	0.822	Other	Cerebellum
GRCg6a_ONTann.21997.1	1	lncRNA	Cerebellum
GRCg6a_ONTann.22002.1	1	lncRNA	Cerebellum
GRCg6a_ONTann.22007.1	1	Other	Cerebellum
GRCg6a_ONTann.22008.1	0.8683	lncRNA	Cerebellum
GRCg6a_ONTann.22011.1	1	lncRNA	Cerebellum
GRCg6a_ONTann.22025.1	1	Protein-coding	Cerebellum
GRCg6a_ONTann.22064.1	0.8557	lncRNA	Cerebellum
GRCg6a_ONTann.22068.1	1	Protein-coding	Cerebellum
GRCg6a_ONTann.22068.2	1	Protein-coding	Cerebellum
GRCg6a_ONTann.22101.1	1	lncRNA	Cerebellum
GRCg6a_ONTann.22104.1	1	lncRNA	Cerebellum
GRCg6a_ONTann.22106.1	1	lncRNA	Cerebellum
GRCg6a_ONTann.22108.1	1	lncRNA	Cerebellum
GRCg6a_ONTann.22238.3	1	Protein-coding	Cerebellum
GRCg6a_ONTann.22239.1	1	lncRNA	Cerebellum
GRCg6a_ONTann.2229.1	1	lncRNA	Cerebellum
GRCg6a_ONTann.223.1	1	lncRNA	Cerebellum
GRCg6a_ONTann.22354.1	1	Other	Cerebellum
GRCg6a_ONTann.22355.1	1	Protein-coding	Cerebellum
GRCg6a_ONTann.22410.2	1	Protein-coding	Cerebellum
GRCg6a_ONTann.22425.5	1	Protein-coding	Cerebellum
GRCg6a_ONTann.22432.1	1	Other	Cerebellum
GRCg6a_ONTann.22435.1	1	Protein-coding	Cerebellum
GRCg6a_ONTann.22541.1	1	lncRNA	Cerebellum
GRCg6a_ONTann.22542.1	1	lncRNA	Cerebellum
GRCg6a_ONTann.22568.1	1	Other	Cerebellum
GRCg6a_ONTann.22568.2	1	Protein-coding	Cerebellum
GRCg6a_ONTann.22572.1	1	Other	Cerebellum
GRCg6a_ONTann.22617.1	0.8086	lncRNA	Cerebellum
GRCg6a_ONTann.22635.1	1	Protein-coding	Cerebellum
GRCg6a_ONTann.22635.2	1	Protein-coding	Cerebellum
GRCg6a_ONTann.22654.1	0.8448	Protein-coding	Cerebellum
GRCg6a_ONTann.22658.1	1	lncRNA	Cerebellum
GRCg6a_ONTann.22676.1	0.8048	Protein-coding	Cerebellum
GRCg6a_ONTann.22676.2	1	Protein-coding	Cerebellum
GRCg6a_ONTann.22676.3	1	Protein-coding	Cerebellum
GRCg6a_ONTann.22676.4	1	Protein-coding	Cerebellum
GRCg6a_ONTann.22715.1	1	lncRNA	Cerebellum
GRCg6a_ONTann.22756.1	1	lncRNA	Cerebellum
GRCg6a_ONTann.22813.1	1	lncRNA	Cerebellum
GRCg6a_ONTann.22814.1	1	lncRNA	Cerebellum
GRCg6a_ONTann.22951.1	0.9988	Protein-coding	Cerebellum
GRCg6a_ONTann.22991.1	1	Other	Cerebellum
GRCg6a_ONTann.22998.1	0.8205	Protein-coding	Cerebellum
GRCg6a_ONTann.22998.2	0.8205	Protein-coding	Cerebellum
GRCg6a_ONTann.22999.1	0.8994	lncRNA	Cerebellum
GRCg6a_ONTann.23018.1	1	Other	Cerebellum
GRCg6a_ONTann.23076.1	1	lncRNA	Cerebellum
GRCg6a_ONTann.23103.1	1	lncRNA	Cerebellum
GRCg6a_ONTann.23209.1	0.8623	Protein-coding	Cerebellum
GRCg6a_ONTann.23241.5	1	Other	Cerebellum
GRCg6a_ONTann.23243.1	1	Other	Cerebellum
GRCg6a_ONTann.23245.1	1	Other	Cerebellum
GRCg6a_ONTann.23289.1	1	Other	Cerebellum
GRCg6a_ONTann.23290.1	1	Other	Cerebellum
GRCg6a_ONTann.23301.1	1	Other	Cerebellum
GRCg6a_ONTann.23302.1	1	Other	Cerebellum
GRCg6a_ONTann.23304.1	1	Protein-coding	Cerebellum
GRCg6a_ONTann.2331.4	1	Protein-coding	Cerebellum
GRCg6a_ONTann.2333.1	1	lncRNA	Cerebellum
GRCg6a_ONTann.23384.1	1	Other	Cerebellum
GRCg6a_ONTann.23415.6	0.8076	Protein-coding	Cerebellum
GRCg6a_ONTann.23435.1	1	Other	Cerebellum
GRCg6a_ONTann.23449.1	1	lncRNA	Cerebellum
GRCg6a_ONTann.23596.1	0.8139	Protein-coding	Cerebellum
GRCg6a_ONTann.23629.1	1	Protein-coding	Cerebellum
GRCg6a_ONTann.23672.3	0.9738	Protein-coding	Cerebellum
GRCg6a_ONTann.23672.4	0.8812	Protein-coding	Cerebellum
GRCg6a_ONTann.23673.2	1	Other	Cerebellum
GRCg6a_ONTann.23673.3	1	Other	Cerebellum
GRCg6a_ONTann.23784.1	1	lncRNA	Cerebellum
GRCg6a_ONTann.23814.1	1	Protein-coding	Cerebellum
GRCg6a_ONTann.23824.1	1	Protein-coding	Cerebellum
GRCg6a_ONTann.23824.3	1	Protein-coding	Cerebellum
GRCg6a_ONTann.2383.1	1	lncRNA	Cerebellum
GRCg6a_ONTann.23876.1	1	Protein-coding	Cerebellum
GRCg6a_ONTann.2403.1	1	Protein-coding	Cerebellum
GRCg6a_ONTann.2403.2	1	Protein-coding	Cerebellum
GRCg6a_ONTann.24094.1	1	Other	Cerebellum
GRCg6a_ONTann.24098.1	1	lncRNA	Cerebellum
GRCg6a_ONTann.24099.1	1	lncRNA	Cerebellum
GRCg6a_ONTann.24100.1	0.8554	Other	Cerebellum
GRCg6a_ONTann.24102.1	1	Other	Cerebellum
GRCg6a_ONTann.24107.1	1	lncRNA	Cerebellum
GRCg6a_ONTann.24108.1	0.8516	lncRNA	Cerebellum
GRCg6a_ONTann.2411.1	1	Other	Cerebellum
GRCg6a_ONTann.24110.1	0.8591	Other	Cerebellum
GRCg6a_ONTann.24111.1	0.8996	Other	Cerebellum
GRCg6a_ONTann.24112.1	1	Other	Cerebellum
GRCg6a_ONTann.24117.1	0.8957	Protein-coding	Cerebellum
GRCg6a_ONTann.24118.1	1	Other	Cerebellum
GRCg6a_ONTann.24119.1	1	lncRNA	Cerebellum
GRCg6a_ONTann.24121.1	0.8396	lncRNA	Cerebellum
GRCg6a_ONTann.24158.1	1	lncRNA	Cerebellum
GRCg6a_ONTann.24160.1	1	lncRNA	Cerebellum
GRCg6a_ONTann.24161.1	1	lncRNA	Cerebellum
GRCg6a_ONTann.24164.1	1	lncRNA	Cerebellum
GRCg6a_ONTann.24166.1	1	lncRNA	Cerebellum
GRCg6a_ONTann.24167.1	1	lncRNA	Cerebellum
GRCg6a_ONTann.24168.1	1	lncRNA	Cerebellum
GRCg6a_ONTann.24169.1	0.8829	Protein-coding	Cerebellum
GRCg6a_ONTann.24173.1	1	lncRNA	Cerebellum
GRCg6a_ONTann.24176.1	1	lncRNA	Cerebellum
GRCg6a_ONTann.24177.1	1	lncRNA	Cerebellum
GRCg6a_ONTann.24182.1	1	Protein-coding	Cerebellum
GRCg6a_ONTann.24183.1	1	Other	Cerebellum
GRCg6a_ONTann.24184.1	1	Other	Cerebellum
GRCg6a_ONTann.24196.1	1	Protein-coding	Cerebellum
GRCg6a_ONTann.24197.1	0.8008	lncRNA	Cerebellum
GRCg6a_ONTann.2429.1	1	lncRNA	Cerebellum
GRCg6a_ONTann.24339.1	1	lncRNA	Cerebellum
GRCg6a_ONTann.24344.1	1	lncRNA	Cerebellum
GRCg6a_ONTann.24354.1	1	lncRNA	Cerebellum
GRCg6a_ONTann.24357.1	1	lncRNA	Cerebellum
GRCg6a_ONTann.24374.1	1	lncRNA	Cerebellum
GRCg6a_ONTann.24381.1	1	Protein-coding	Cerebellum
GRCg6a_ONTann.24387.1	0.8163	lncRNA	Cerebellum
GRCg6a_ONTann.24408.1	1	Protein-coding	Cerebellum
GRCg6a_ONTann.24447.1	1	lncRNA	Cerebellum
GRCg6a_ONTann.24450.1	1	Other	Cerebellum
GRCg6a_ONTann.24452.1	0.845	Other	Cerebellum
GRCg6a_ONTann.24638.1	1	lncRNA	Cerebellum
GRCg6a_ONTann.24788.1	0.9404	Protein-coding	Cerebellum
GRCg6a_ONTann.24847.1	1	Protein-coding	Cerebellum
GRCg6a_ONTann.24848.1	1	lncRNA	Cerebellum
GRCg6a_ONTann.24875.1	0.8037	Protein-coding	Cerebellum
GRCg6a_ONTann.24986.1	1	Other	Cerebellum
GRCg6a_ONTann.25000.1	1	Protein-coding	Cerebellum
GRCg6a_ONTann.25334.3	1	Protein-coding	Cerebellum
GRCg6a_ONTann.25338.1	1	Protein-coding	Cerebellum
GRCg6a_ONTann.25398.1	1	Other	Cerebellum
GRCg6a_ONTann.25401.1	1	lncRNA	Cerebellum
GRCg6a_ONTann.25503.1	1	Other	Cerebellum
GRCg6a_ONTann.25532.1	0.8019	Protein-coding	Cerebellum
GRCg6a_ONTann.25533.1	1	lncRNA	Cerebellum
GRCg6a_ONTann.25540.1	1	Protein-coding	Cerebellum
GRCg6a_ONTann.25580.1	1	Protein-coding	Cerebellum
GRCg6a_ONTann.25672.1	1	Protein-coding	Cerebellum
GRCg6a_ONTann.25672.2	0.8317	Protein-coding	Cerebellum
GRCg6a_ONTann.25673.1	1	Other	Cerebellum
GRCg6a_ONTann.25675.1	1	Other	Cerebellum
GRCg6a_ONTann.25679.1	1	lncRNA	Cerebellum
GRCg6a_ONTann.25732.1	1	Protein-coding	Cerebellum
GRCg6a_ONTann.25742.1	1	lncRNA	Cerebellum
GRCg6a_ONTann.25763.1	1	Protein-coding	Cerebellum
GRCg6a_ONTann.25935.1	1	lncRNA	Cerebellum
GRCg6a_ONTann.25938.1	1	Other	Cerebellum
GRCg6a_ONTann.25941.1	1	Other	Cerebellum
GRCg6a_ONTann.25942.1	1	Other	Cerebellum
GRCg6a_ONTann.25947.1	0.8174	Other	Cerebellum
GRCg6a_ONTann.2596.1	1	Other	Cerebellum
GRCg6a_ONTann.25965.1	1	lncRNA	Cerebellum
GRCg6a_ONTann.25971.1	1	lncRNA	Cerebellum
GRCg6a_ONTann.25975.2	1	Other	Cerebellum
GRCg6a_ONTann.26020.1	1	Other	Cerebellum
GRCg6a_ONTann.26021.1	0.8358	Other	Cerebellum
GRCg6a_ONTann.26025.1	1	Other	Cerebellum
GRCg6a_ONTann.26027.1	1	Other	Cerebellum
GRCg6a_ONTann.26036.1	1	lncRNA	Cerebellum
GRCg6a_ONTann.26038.1	1	lncRNA	Cerebellum
GRCg6a_ONTann.26042.1	1	lncRNA	Cerebellum
GRCg6a_ONTann.26114.1	1	Protein-coding	Cerebellum
GRCg6a_ONTann.26173.1	1	Protein-coding	Cerebellum
GRCg6a_ONTann.26209.1	1	lncRNA	Cerebellum
GRCg6a_ONTann.26225.1	1	Other	Cerebellum
GRCg6a_ONTann.26305.1	1	lncRNA	Cerebellum
GRCg6a_ONTann.26316.1	1	lncRNA	Cerebellum
GRCg6a_ONTann.26386.1	1	Other	Cerebellum
GRCg6a_ONTann.26390.1	1	lncRNA	Cerebellum
GRCg6a_ONTann.26391.2	1	Protein-coding	Cerebellum
GRCg6a_ONTann.26394.1	1	lncRNA	Cerebellum
GRCg6a_ONTann.26402.1	1	Protein-coding	Cerebellum
GRCg6a_ONTann.26402.2	1	Protein-coding	Cerebellum
GRCg6a_ONTann.26414.1	0.8081	lncRNA	Cerebellum
GRCg6a_ONTann.26416.1	0.8147	Protein-coding	Cerebellum
GRCg6a_ONTann.26417.1	1	lncRNA	Cerebellum
GRCg6a_ONTann.2642.1	1	lncRNA	Cerebellum
GRCg6a_ONTann.26422.1	1	Protein-coding	Cerebellum
GRCg6a_ONTann.26427.1	1	lncRNA	Cerebellum
GRCg6a_ONTann.26523.1	1	Other	Cerebellum
GRCg6a_ONTann.26524.1	1	Other	Cerebellum
GRCg6a_ONTann.26528.1	0.8092	Protein-coding	Cerebellum
GRCg6a_ONTann.26530.1	1	Other	Cerebellum
GRCg6a_ONTann.26532.1	0.8707	Other	Cerebellum
GRCg6a_ONTann.26533.1	0.8102	Other	Cerebellum
GRCg6a_ONTann.26555.1	1	lncRNA	Cerebellum
GRCg6a_ONTann.26556.1	1	lncRNA	Cerebellum
GRCg6a_ONTann.26731.2	1	Protein-coding	Cerebellum
GRCg6a_ONTann.26776.1	1	Other	Cerebellum
GRCg6a_ONTann.26784.1	1	lncRNA	Cerebellum
GRCg6a_ONTann.26798.1	1	lncRNA	Cerebellum
GRCg6a_ONTann.26836.1	1	lncRNA	Cerebellum
GRCg6a_ONTann.26876.1	1	Protein-coding	Cerebellum
GRCg6a_ONTann.26918.1	1	Protein-coding	Cerebellum
GRCg6a_ONTann.26948.1	0.8203	Other	Cerebellum
GRCg6a_ONTann.26957.1	1	Protein-coding	Cerebellum
GRCg6a_ONTann.26959.1	1	Protein-coding	Cerebellum
GRCg6a_ONTann.26961.1	1	Other	Cerebellum
GRCg6a_ONTann.26965.1	0.8333	Other	Cerebellum
GRCg6a_ONTann.26969.1	1	Protein-coding	Cerebellum
GRCg6a_ONTann.26972.1	1	lncRNA	Cerebellum
GRCg6a_ONTann.26974.1	0.8014	lncRNA	Cerebellum
GRCg6a_ONTann.27035.1	1	Protein-coding	Cerebellum
GRCg6a_ONTann.27041.1	1	lncRNA	Cerebellum
GRCg6a_ONTann.27102.1	1	lncRNA	Cerebellum
GRCg6a_ONTann.27106.1	1	lncRNA	Cerebellum
GRCg6a_ONTann.27121.1	0.8097	lncRNA	Cerebellum
GRCg6a_ONTann.27282.1	1	Other	Cerebellum
GRCg6a_ONTann.2741.1	1	lncRNA	Cerebellum
GRCg6a_ONTann.2742.1	1	Protein-coding	Cerebellum
GRCg6a_ONTann.27596.1	1	Other	Cerebellum
GRCg6a_ONTann.27606.1	1	lncRNA	Cerebellum
GRCg6a_ONTann.27608.1	1	lncRNA	Cerebellum
GRCg6a_ONTann.27648.1	1	lncRNA	Cerebellum
GRCg6a_ONTann.27802.3	1	Other	Cerebellum
GRCg6a_ONTann.27957.1	1	Protein-coding	Cerebellum
GRCg6a_ONTann.27961.1	1	lncRNA	Cerebellum
GRCg6a_ONTann.27968.1	1	lncRNA	Cerebellum
GRCg6a_ONTann.27979.1	0.8918	lncRNA	Cerebellum
GRCg6a_ONTann.27986.1	0.8111	lncRNA	Cerebellum
GRCg6a_ONTann.28006.1	1	lncRNA	Cerebellum
GRCg6a_ONTann.28033.1	1	lncRNA	Cerebellum
GRCg6a_ONTann.28045.1	1	lncRNA	Cerebellum
GRCg6a_ONTann.28047.1	1	Other	Cerebellum
GRCg6a_ONTann.28048.1	1	Protein-coding	Cerebellum
GRCg6a_ONTann.28049.1	1	Other	Cerebellum
GRCg6a_ONTann.28051.1	1	Other	Cerebellum
GRCg6a_ONTann.28052.1	1	Other	Cerebellum
GRCg6a_ONTann.28054.1	1	lncRNA	Cerebellum
GRCg6a_ONTann.2808.1	0.8972	Protein-coding	Cerebellum
GRCg6a_ONTann.28132.2	1	Protein-coding	Cerebellum
GRCg6a_ONTann.28209.1	1	lncRNA	Cerebellum
GRCg6a_ONTann.28211.1	1	lncRNA	Cerebellum
GRCg6a_ONTann.28266.1	1	lncRNA	Cerebellum
GRCg6a_ONTann.28293.5	1	Protein-coding	Cerebellum
GRCg6a_ONTann.2831.1	1	Other	Cerebellum
GRCg6a_ONTann.28310.1	1	Protein-coding	Cerebellum
GRCg6a_ONTann.28312.1	1	Protein-coding	Cerebellum
GRCg6a_ONTann.28315.1	1	Other	Cerebellum
GRCg6a_ONTann.28318.1	1	Other	Cerebellum
GRCg6a_ONTann.28319.1	1	Other	Cerebellum
GRCg6a_ONTann.28408.1	1	Other	Cerebellum
GRCg6a_ONTann.28425.5	1	lncRNA	Cerebellum
GRCg6a_ONTann.28438.1	1	Other	Cerebellum
GRCg6a_ONTann.28448.1	0.8605	lncRNA	Cerebellum
GRCg6a_ONTann.28451.1	1	lncRNA	Cerebellum
GRCg6a_ONTann.28456.1	1	lncRNA	Cerebellum
GRCg6a_ONTann.28461.1	1	Other	Cerebellum
GRCg6a_ONTann.28486.1	0.8154	lncRNA	Cerebellum
GRCg6a_ONTann.28565.1	1	Protein-coding	Cerebellum
GRCg6a_ONTann.28567.1	1	Protein-coding	Cerebellum
GRCg6a_ONTann.28568.1	0.946	Other	Cerebellum
GRCg6a_ONTann.28571.1	1	Other	Cerebellum
GRCg6a_ONTann.28572.1	0.8323	lncRNA	Cerebellum
GRCg6a_ONTann.2862.2	0.8891	Protein-coding	Cerebellum
GRCg6a_ONTann.2869.1	1	lncRNA	Cerebellum
GRCg6a_ONTann.28705.1	1	Protein-coding	Cerebellum
GRCg6a_ONTann.2877.1	1	lncRNA	Cerebellum
GRCg6a_ONTann.28781.1	1	Other	Cerebellum
GRCg6a_ONTann.28786.1	1	Other	Cerebellum
GRCg6a_ONTann.28793.1	1	Protein-coding	Cerebellum
GRCg6a_ONTann.28804.1	1	lncRNA	Cerebellum
GRCg6a_ONTann.28806.1	1	lncRNA	Cerebellum
GRCg6a_ONTann.28810.1	1	lncRNA	Cerebellum
GRCg6a_ONTann.28811.1	1	Protein-coding	Cerebellum
GRCg6a_ONTann.28848.1	1	Protein-coding	Cerebellum
GRCg6a_ONTann.28854.1	1	Other	Cerebellum
GRCg6a_ONTann.2886.2	1	Other	Cerebellum
GRCg6a_ONTann.28861.1	1	Other	Cerebellum
GRCg6a_ONTann.28873.1	1	lncRNA	Cerebellum
GRCg6a_ONTann.28899.2	1	lncRNA	Cerebellum
GRCg6a_ONTann.28918.1	1	lncRNA	Cerebellum
GRCg6a_ONTann.28920.1	1	Protein-coding	Cerebellum
GRCg6a_ONTann.28921.1	1	lncRNA	Cerebellum
GRCg6a_ONTann.28923.2	1	lncRNA	Cerebellum
GRCg6a_ONTann.28924.1	1	lncRNA	Cerebellum
GRCg6a_ONTann.28941.1	1	Other	Cerebellum
GRCg6a_ONTann.28941.4	1	Other	Cerebellum
GRCg6a_ONTann.28990.1	1	Other	Cerebellum
GRCg6a_ONTann.28992.1	1	lncRNA	Cerebellum
GRCg6a_ONTann.2900.1	1	lncRNA	Cerebellum
GRCg6a_ONTann.29062.3	1	Protein-coding	Cerebellum
GRCg6a_ONTann.29069.1	1	Protein-coding	Cerebellum
GRCg6a_ONTann.2909.2	1	Protein-coding	Cerebellum
GRCg6a_ONTann.2909.3	1	Other	Cerebellum
GRCg6a_ONTann.2910.1	1	Other	Cerebellum
GRCg6a_ONTann.2910.3	1	Other	Cerebellum
GRCg6a_ONTann.2910.4	1	Other	Cerebellum
GRCg6a_ONTann.2911.1	1	Other	Cerebellum
GRCg6a_ONTann.29119.1	1	Protein-coding	Cerebellum
GRCg6a_ONTann.29152.1	1	Protein-coding	Cerebellum
GRCg6a_ONTann.29154.1	1	Other	Cerebellum
GRCg6a_ONTann.29156.1	0.8175	Other	Cerebellum
GRCg6a_ONTann.29160.1	0.8203	Protein-coding	Cerebellum
GRCg6a_ONTann.29213.1	1	Other	Cerebellum
GRCg6a_ONTann.29217.1	1	lncRNA	Cerebellum
GRCg6a_ONTann.29248.1	1	Protein-coding	Cerebellum
GRCg6a_ONTann.29253.1	1	Protein-coding	Cerebellum
GRCg6a_ONTann.29311.1	1	Protein-coding	Cerebellum
GRCg6a_ONTann.29447.1	1	Protein-coding	Cerebellum
GRCg6a_ONTann.29498.1	1	Protein-coding	Cerebellum
GRCg6a_ONTann.2952.4	0.968	Protein-coding	Cerebellum
GRCg6a_ONTann.29536.1	1	Protein-coding	Cerebellum
GRCg6a_ONTann.29544.1	1	Protein-coding	Cerebellum
GRCg6a_ONTann.29614.1	1	lncRNA	Cerebellum
GRCg6a_ONTann.29628.1	1	lncRNA	Cerebellum
GRCg6a_ONTann.29633.1	0.8278	lncRNA	Cerebellum
GRCg6a_ONTann.29634.1	1	lncRNA	Cerebellum
GRCg6a_ONTann.29638.1	1	Protein-coding	Cerebellum
GRCg6a_ONTann.29639.1	1	Other	Cerebellum
GRCg6a_ONTann.29776.1	1	Protein-coding	Cerebellum
GRCg6a_ONTann.29780.1	0.8937	Protein-coding	Cerebellum
GRCg6a_ONTann.29836.1	1	Other	Cerebellum
GRCg6a_ONTann.29837.1	1	Other	Cerebellum
GRCg6a_ONTann.29838.1	0.8519	Other	Cerebellum
GRCg6a_ONTann.29868.4	0.8529	Protein-coding	Cerebellum
GRCg6a_ONTann.29881.1	0.8253	lncRNA	Cerebellum
GRCg6a_ONTann.29882.1	1	Other	Cerebellum
GRCg6a_ONTann.29897.1	1	lncRNA	Cerebellum
GRCg6a_ONTann.2990.1	1	Protein-coding	Cerebellum
GRCg6a_ONTann.2994.1	0.8315	Protein-coding	Cerebellum
GRCg6a_ONTann.2996.1	1	lncRNA	Cerebellum
GRCg6a_ONTann.29969.1	1	Protein-coding	Cerebellum
GRCg6a_ONTann.2997.1	1	lncRNA	Cerebellum
GRCg6a_ONTann.29972.1	1	lncRNA	Cerebellum
GRCg6a_ONTann.2998.1	1	lncRNA	Cerebellum
GRCg6a_ONTann.29992.1	1	lncRNA	Cerebellum
GRCg6a_ONTann.30093.1	0.8208	lncRNA	Cerebellum
GRCg6a_ONTann.3012.1	1	lncRNA	Cerebellum
GRCg6a_ONTann.30147.1	1	lncRNA	Cerebellum
GRCg6a_ONTann.30175.1	1	lncRNA	Cerebellum
GRCg6a_ONTann.30179.1	1	lncRNA	Cerebellum
GRCg6a_ONTann.3019.1	1	Other	Cerebellum
GRCg6a_ONTann.30246.1	1	lncRNA	Cerebellum
GRCg6a_ONTann.30251.1	1	lncRNA	Cerebellum
GRCg6a_ONTann.30255.1	0.8018	lncRNA	Cerebellum
GRCg6a_ONTann.30258.1	1	Protein-coding	Cerebellum
GRCg6a_ONTann.30261.1	1	lncRNA	Cerebellum
GRCg6a_ONTann.30263.1	1	lncRNA	Cerebellum
GRCg6a_ONTann.30517.1	1	Other	Cerebellum
GRCg6a_ONTann.3057.1	1	Other	Cerebellum
GRCg6a_ONTann.30610.1	1	Protein-coding	Cerebellum
GRCg6a_ONTann.30619.1	1	lncRNA	Cerebellum
GRCg6a_ONTann.30683.2	1	Protein-coding	Cerebellum
GRCg6a_ONTann.30683.4	1	Protein-coding	Cerebellum
GRCg6a_ONTann.30843.1	0.8389	Other	Cerebellum
GRCg6a_ONTann.30948.1	0.8284	lncRNA	Cerebellum
GRCg6a_ONTann.30951.1	1	lncRNA	Cerebellum
GRCg6a_ONTann.3097.1	1	lncRNA	Cerebellum
GRCg6a_ONTann.30995.1	1	lncRNA	Cerebellum
GRCg6a_ONTann.30998.8	1	Other	Cerebellum
GRCg6a_ONTann.31007.1	1	Other	Cerebellum
GRCg6a_ONTann.31035.1	1	lncRNA	Cerebellum
GRCg6a_ONTann.31095.1	1	Protein-coding	Cerebellum
GRCg6a_ONTann.31108.1	1	lncRNA	Cerebellum
GRCg6a_ONTann.3112.1	1	Protein-coding	Cerebellum
GRCg6a_ONTann.31121.1	1	lncRNA	Cerebellum
GRCg6a_ONTann.31210.1	1	Protein-coding	Cerebellum
GRCg6a_ONTann.3124.1	1	Protein-coding	Cerebellum
GRCg6a_ONTann.31259.1	1	Protein-coding	Cerebellum
GRCg6a_ONTann.31269.1	1	Protein-coding	Cerebellum
GRCg6a_ONTann.31280.1	0.8206	lncRNA	Cerebellum
GRCg6a_ONTann.3131.1	1	Other	Cerebellum
GRCg6a_ONTann.31340.1	1	Protein-coding	Cerebellum
GRCg6a_ONTann.31432.1	1	lncRNA	Cerebellum
GRCg6a_ONTann.31521.1	1	Protein-coding	Cerebellum
GRCg6a_ONTann.31670.1	1	Other	Cerebellum
GRCg6a_ONTann.31677.6	1	Other	Cerebellum
GRCg6a_ONTann.31849.1	1	Other	Cerebellum
GRCg6a_ONTann.31886.1	1	lncRNA	Cerebellum
GRCg6a_ONTann.31977.3	1	Protein-coding	Cerebellum
GRCg6a_ONTann.31977.4	1	Protein-coding	Cerebellum
GRCg6a_ONTann.3198.1	1	Protein-coding	Cerebellum
GRCg6a_ONTann.32060.1	1	lncRNA	Cerebellum
GRCg6a_ONTann.32110.1	1	lncRNA	Cerebellum
GRCg6a_ONTann.32132.1	1	lncRNA	Cerebellum
GRCg6a_ONTann.32246.1	1	lncRNA	Cerebellum
GRCg6a_ONTann.32247.2	0.9922	lncRNA	Cerebellum
GRCg6a_ONTann.32249.1	1	lncRNA	Cerebellum
GRCg6a_ONTann.32251.3	1	Protein-coding	Cerebellum
GRCg6a_ONTann.32251.4	0.9873	Protein-coding	Cerebellum
GRCg6a_ONTann.32255.1	1	Protein-coding	Cerebellum
GRCg6a_ONTann.32258.1	1	lncRNA	Cerebellum
GRCg6a_ONTann.32261.1	1	lncRNA	Cerebellum
GRCg6a_ONTann.32267.1	1	Protein-coding	Cerebellum
GRCg6a_ONTann.32269.1	1	lncRNA	Cerebellum
GRCg6a_ONTann.32272.1	0.9065	lncRNA	Cerebellum
GRCg6a_ONTann.32273.1	0.8874	lncRNA	Cerebellum
GRCg6a_ONTann.32274.1	1	lncRNA	Cerebellum
GRCg6a_ONTann.32275.1	1	lncRNA	Cerebellum
GRCg6a_ONTann.32277.1	1	lncRNA	Cerebellum
GRCg6a_ONTann.32278.1	1	lncRNA	Cerebellum
GRCg6a_ONTann.32280.1	1	lncRNA	Cerebellum
GRCg6a_ONTann.32295.1	1	lncRNA	Cerebellum
GRCg6a_ONTann.32319.2	1	Protein-coding	Cerebellum
GRCg6a_ONTann.32325.1	1	Other	Cerebellum
GRCg6a_ONTann.32406.1	0.8542	Other	Cerebellum
GRCg6a_ONTann.32408.1	1	Protein-coding	Cerebellum
GRCg6a_ONTann.32409.1	1	Protein-coding	Cerebellum
GRCg6a_ONTann.32409.2	1	Protein-coding	Cerebellum
GRCg6a_ONTann.32410.1	1	Other	Cerebellum
GRCg6a_ONTann.32412.1	1	lncRNA	Cerebellum
GRCg6a_ONTann.3245.1	1	lncRNA	Cerebellum
GRCg6a_ONTann.32571.3	1	Protein-coding	Cerebellum
GRCg6a_ONTann.32574.1	1	Protein-coding	Cerebellum
GRCg6a_ONTann.32793.1	1	Protein-coding	Cerebellum
GRCg6a_ONTann.32885.1	1	lncRNA	Cerebellum
GRCg6a_ONTann.32901.3	1	Protein-coding	Cerebellum
GRCg6a_ONTann.32944.1	1	lncRNA	Cerebellum
GRCg6a_ONTann.33063.1	1	Other	Cerebellum
GRCg6a_ONTann.33072.1	1	Protein-coding	Cerebellum
GRCg6a_ONTann.33073.1	0.8701	Protein-coding	Cerebellum
GRCg6a_ONTann.33075.1	0.8212	lncRNA	Cerebellum
GRCg6a_ONTann.33076.1	1	lncRNA	Cerebellum
GRCg6a_ONTann.33078.1	1	lncRNA	Cerebellum
GRCg6a_ONTann.33087.4	1	Protein-coding	Cerebellum
GRCg6a_ONTann.33089.1	1	lncRNA	Cerebellum
GRCg6a_ONTann.33095.1	1	Protein-coding	Cerebellum
GRCg6a_ONTann.33108.1	0.8753	Protein-coding	Cerebellum
GRCg6a_ONTann.33119.1	1	Other	Cerebellum
GRCg6a_ONTann.33120.1	1	Other	Cerebellum
GRCg6a_ONTann.33188.1	1	lncRNA	Cerebellum
GRCg6a_ONTann.3320.1	1	lncRNA	Cerebellum
GRCg6a_ONTann.33306.3	1	Protein-coding	Cerebellum
GRCg6a_ONTann.33386.1	1	lncRNA	Cerebellum
GRCg6a_ONTann.33428.1	1	lncRNA	Cerebellum
GRCg6a_ONTann.33464.1	1	lncRNA	Cerebellum
GRCg6a_ONTann.33485.1	1	Protein-coding	Cerebellum
GRCg6a_ONTann.337.4	0.8382	lncRNA	Cerebellum
GRCg6a_ONTann.338.3	1	Protein-coding	Cerebellum
GRCg6a_ONTann.33970.1	1	lncRNA	Cerebellum
GRCg6a_ONTann.340.1	1	Other	Cerebellum
GRCg6a_ONTann.3403.1	1	Protein-coding	Cerebellum
GRCg6a_ONTann.34129.6	1	Other	Cerebellum
GRCg6a_ONTann.34146.3	1	Protein-coding	Cerebellum
GRCg6a_ONTann.34517.1	1	lncRNA	Cerebellum
GRCg6a_ONTann.34572.1	1	Protein-coding	Cerebellum
GRCg6a_ONTann.34703.1	1	lncRNA	Cerebellum
GRCg6a_ONTann.34714.6	1	Protein-coding	Cerebellum
GRCg6a_ONTann.34749.1	0.8058	Protein-coding	Cerebellum
GRCg6a_ONTann.34851.1	1	lncRNA	Cerebellum
GRCg6a_ONTann.34917.1	1	Protein-coding	Cerebellum
GRCg6a_ONTann.3500.3	0.8256	Protein-coding	Cerebellum
GRCg6a_ONTann.3503.1	1	lncRNA	Cerebellum
GRCg6a_ONTann.3505.1	0.8048	lncRNA	Cerebellum
GRCg6a_ONTann.35079.1	1	Protein-coding	Cerebellum
GRCg6a_ONTann.35153.1	0.8382	lncRNA	Cerebellum
GRCg6a_ONTann.35154.1	1	Other	Cerebellum
GRCg6a_ONTann.35215.1	1	Protein-coding	Cerebellum
GRCg6a_ONTann.35319.1	1	lncRNA	Cerebellum
GRCg6a_ONTann.3534.1	0.8547	lncRNA	Cerebellum
GRCg6a_ONTann.35424.1	1	lncRNA	Cerebellum
GRCg6a_ONTann.35436.1	1	lncRNA	Cerebellum
GRCg6a_ONTann.35463.12	1	Protein-coding	Cerebellum
GRCg6a_ONTann.35463.13	1	Protein-coding	Cerebellum
GRCg6a_ONTann.35550.1	0.8203	Other	Cerebellum
GRCg6a_ONTann.35716.1	1	lncRNA	Cerebellum
GRCg6a_ONTann.35777.1	1	lncRNA	Cerebellum
GRCg6a_ONTann.35778.1	0.8699	lncRNA	Cerebellum
GRCg6a_ONTann.35795.1	1	lncRNA	Cerebellum
GRCg6a_ONTann.35835.1	1	lncRNA	Cerebellum
GRCg6a_ONTann.35839.1	1	lncRNA	Cerebellum
GRCg6a_ONTann.35840.1	0.8743	Protein-coding	Cerebellum
GRCg6a_ONTann.35840.2	0.9809	Protein-coding	Cerebellum
GRCg6a_ONTann.35842.1	1	Other	Cerebellum
GRCg6a_ONTann.35844.1	1	Other	Cerebellum
GRCg6a_ONTann.35846.1	1	Other	Cerebellum
GRCg6a_ONTann.35847.1	1	Other	Cerebellum
GRCg6a_ONTann.35852.1	1	Other	Cerebellum
GRCg6a_ONTann.35898.1	1	lncRNA	Cerebellum
GRCg6a_ONTann.35899.1	1	lncRNA	Cerebellum
GRCg6a_ONTann.36132.7	1	Protein-coding	Cerebellum
GRCg6a_ONTann.36132.8	1	Protein-coding	Cerebellum
GRCg6a_ONTann.36132.9	1	Protein-coding	Cerebellum
GRCg6a_ONTann.36176.1	1	Protein-coding	Cerebellum
GRCg6a_ONTann.36178.1	1	Protein-coding	Cerebellum
GRCg6a_ONTann.36196.1	1	lncRNA	Cerebellum
GRCg6a_ONTann.36225.1	0.8052	Protein-coding	Cerebellum
GRCg6a_ONTann.36313.1	1	lncRNA	Cerebellum
GRCg6a_ONTann.36328.1	1	lncRNA	Cerebellum
GRCg6a_ONTann.36329.1	1	lncRNA	Cerebellum
GRCg6a_ONTann.36445.2	1	Protein-coding	Cerebellum
GRCg6a_ONTann.36450.1	1	lncRNA	Cerebellum
GRCg6a_ONTann.36535.1	0.8183	Protein-coding	Cerebellum
GRCg6a_ONTann.36567.2	1	Protein-coding	Cerebellum
GRCg6a_ONTann.36613.1	1	Protein-coding	Cerebellum
GRCg6a_ONTann.36663.1	1	Protein-coding	Cerebellum
GRCg6a_ONTann.36669.1	1	lncRNA	Cerebellum
GRCg6a_ONTann.36685.1	1	lncRNA	Cerebellum
GRCg6a_ONTann.36711.1	1	Protein-coding	Cerebellum
GRCg6a_ONTann.36715.2	1	Other	Cerebellum
GRCg6a_ONTann.36716.1	1	Other	Cerebellum
GRCg6a_ONTann.36748.1	0.8455	Protein-coding	Cerebellum
GRCg6a_ONTann.36752.1	0.8644	lncRNA	Cerebellum
GRCg6a_ONTann.370.1	1	Other	Cerebellum
GRCg6a_ONTann.37002.1	1	Other	Cerebellum
GRCg6a_ONTann.37007.1	1	Other	Cerebellum
GRCg6a_ONTann.37011.1	1	Other	Cerebellum
GRCg6a_ONTann.37012.1	1	Other	Cerebellum
GRCg6a_ONTann.37021.1	1	lncRNA	Cerebellum
GRCg6a_ONTann.37099.1	1	lncRNA	Cerebellum
GRCg6a_ONTann.37101.1	1	lncRNA	Cerebellum
GRCg6a_ONTann.37103.1	1	lncRNA	Cerebellum
GRCg6a_ONTann.37104.1	1	lncRNA	Cerebellum
GRCg6a_ONTann.37136.1	1	lncRNA	Cerebellum
GRCg6a_ONTann.37171.1	1	lncRNA	Cerebellum
GRCg6a_ONTann.37176.1	1	lncRNA	Cerebellum
GRCg6a_ONTann.37177.1	1	lncRNA	Cerebellum
GRCg6a_ONTann.37179.1	1	lncRNA	Cerebellum
GRCg6a_ONTann.37181.1	1	lncRNA	Cerebellum
GRCg6a_ONTann.37183.1	1	lncRNA	Cerebellum
GRCg6a_ONTann.37369.2	1	Protein-coding	Cerebellum
GRCg6a_ONTann.37369.3	1	Protein-coding	Cerebellum
GRCg6a_ONTann.37474.1	1	lncRNA	Cerebellum
GRCg6a_ONTann.37504.2	1	Protein-coding	Cerebellum
GRCg6a_ONTann.37638.6	1	Protein-coding	Cerebellum
GRCg6a_ONTann.37640.1	1	Protein-coding	Cerebellum
GRCg6a_ONTann.37657.1	1	Other	Cerebellum
GRCg6a_ONTann.37663.1	1	Protein-coding	Cerebellum
GRCg6a_ONTann.37668.1	1	lncRNA	Cerebellum
GRCg6a_ONTann.37670.1	1	lncRNA	Cerebellum
GRCg6a_ONTann.377.1	1	Other	Cerebellum
GRCg6a_ONTann.37707.1	1	lncRNA	Cerebellum
GRCg6a_ONTann.37709.4	1	Protein-coding	Cerebellum
GRCg6a_ONTann.37775.1	0.8208	lncRNA	Cerebellum
GRCg6a_ONTann.37775.2	0.8208	lncRNA	Cerebellum
GRCg6a_ONTann.37810.1	1	Protein-coding	Cerebellum
GRCg6a_ONTann.37840.1	1	lncRNA	Cerebellum
GRCg6a_ONTann.37860.1	1	lncRNA	Cerebellum
GRCg6a_ONTann.37935.1	1	lncRNA	Cerebellum
GRCg6a_ONTann.37942.3	1	Protein-coding	Cerebellum
GRCg6a_ONTann.38128.1	1	lncRNA	Cerebellum
GRCg6a_ONTann.38179.4	1	Protein-coding	Cerebellum
GRCg6a_ONTann.38337.1	1	lncRNA	Cerebellum
GRCg6a_ONTann.38439.1	1	Other	Cerebellum
[truncated: 9,639 more rows]
