# Supplementary material for: Prediction of transcript isoforms in 19 chicken tissues by Oxford Nanopore long-read sequencing
Source: Front Genet. 2022 Oct 3;13:997460. doi: 10.3389/fgene.2022.997460 (PMC9561881; doi:10.3389/fgene.2022.997460)
Supplement: Supplementary file 10 [file Table8.xlsx]

## Sheet: DAS
Contrast	GeneID	P value	FDR
Heart_vs_Testis	CYB561A3	1.11022e-16	9.11675e-16
Heart_vs_Thymus	ST7	1.11022e-16	1.0785e-15
Cecum_vs_Testis	GRCg6a_ONTann.8293	1.11022e-16	1.16169e-15
Muscle_vs_Ovary	GRCg6a_ONTann.7740	1.11022e-16	1.21828e-15
Heart_vs_Hypothalamus	METTL6	1.11022e-16	1.21915e-15
Heart_vs_Hypothalamus	GRCg6a_ONTann.53203	1.11022e-16	1.21915e-15
Gizzard_vs_Heart	GRCg6a_ONTann.13588	1.11022e-16	1.27984e-15
Muscle_vs_Testis	GRCg6a_ONTann.53653	1.11022e-16	1.35895e-15
Jejunum_vs_Testis	FGL1	1.11022e-16	1.37858e-15
Duodenum_vs_Liver	GRCg6a_ONTann.50233	1.11022e-16	1.38552e-15
Heart_vs_Spleen	GRCg6a_ONTann.20461	1.11022e-16	1.39379e-15
Hypothalamus_vs_Ovary	GRCg6a_ONTann.48541	1.11022e-16	1.44329e-15
Ovary_vs_Spleen	GRCg6a_ONTann.20142	1.11022e-16	1.46376e-15
Kidney_vs_Ovary	GRCg6a_ONTann.24590	1.11022e-16	1.46651e-15
Ileum_vs_Testis	GRCg6a_ONTann.5485	1.11022e-16	1.49278e-15
Hypothalamus_vs_Testis	GRCg6a_ONTann.5485	1.11022e-16	1.50279e-15
Liver_vs_Thymus	SEC31A	1.11022e-16	1.50939e-15
Hypothalamus_vs_Liver	GRCg6a_ONTann.47537	1.11022e-16	1.51063e-15
Cecum_vs_Hypothalamus	GRCg6a_ONTann.8293	1.11022e-16	1.51451e-15
Gizzard_vs_Kidney	ATAD1	1.11022e-16	1.5677e-15
Gizzard_vs_Kidney	GRCg6a_ONTann.21434	1.11022e-16	1.5677e-15
Lung_vs_Ovary	GRCg6a_ONTann.36335	1.11022e-16	1.5882e-15
Duodenum_vs_Kidney	GRCg6a_ONTann.45241	1.11022e-16	1.58828e-15
Duodenum_vs_Thymus	GRCg6a_ONTann.17464	1.11022e-16	1.59585e-15
Kidney_vs_Muscle	GRCg6a_ONTann.51901	1.11022e-16	1.62652e-15
Liver_vs_Lung	GRCg6a_ONTann.47537	1.11022e-16	1.62683e-15
Gizzard_vs_Liver	GRCg6a_ONTann.47537	1.11022e-16	1.64825e-15
Jejunum_vs_Muscle	GRCg6a_ONTann.13707	1.11022e-16	1.66717e-15
Jejunum_vs_Muscle	LGALS2	1.11022e-16	1.66717e-15
Jejunum_vs_Ovary	GRCg6a_ONTann.26276	1.11022e-16	1.70206e-15
Cerebellum_vs_Duodenum	GRCg6a_ONTann.9232	1.11022e-16	1.71774e-15
BrainCortex_vs_Testis	GRCg6a_ONTann.3223	1.11022e-16	1.73181e-15
BrainCortex_vs_Thymus	GRCg6a_ONTann.3223	1.11022e-16	1.73181e-15
Cecum_vs_Cerebellum	GRCg6a_ONTann.3223	1.11022e-16	1.73181e-15
Ovary_vs_Thymus	GRCg6a_ONTann.45766	1.11022e-16	1.75835e-15
Spleen_vs_Testis	GRCg6a_ONTann.45766	1.11022e-16	1.75835e-15
Cerebellum_vs_Kidney	ST7	1.11022e-16	1.7605e-15
Colon_vs_Testis	GRCg6a_ONTann.5892	1.11022e-16	1.76574e-15
Cerebellum_vs_Gizzard	NOVA1	1.11022e-16	1.79856e-15
Gizzard_vs_Ovary	GRCg6a_ONTann.23559	1.11022e-16	1.83227e-15
Gizzard_vs_Ovary	GRCg6a_ONTann.45766	1.11022e-16	1.83227e-15
Gizzard_vs_Spleen	GRCg6a_ONTann.23559	1.11022e-16	1.83227e-15
Gizzard_vs_Spleen	GRCg6a_ONTann.45766	1.11022e-16	1.83227e-15
Adipose_vs_Cecum	GRCg6a_ONTann.29746	1.11022e-16	1.83804e-15
Adipose_vs_Cerebellum	GRCg6a_ONTann.29746	1.11022e-16	1.83804e-15
Colon_vs_Gizzard	GRCg6a_ONTann.15623	1.11022e-16	1.85289e-15
Colon_vs_Duodenum	GRCg6a_ONTann.53756	1.11022e-16	1.88476e-15
Jejunum_vs_Thymus	GRCg6a_ONTann.26796	1.11022e-16	1.90259e-15
Adipose_vs_Colon	GRCg6a_ONTann.47851	1.11022e-16	1.9279e-15
Adipose_vs_Duodenum	GRCg6a_ONTann.47851	1.11022e-16	1.94207e-15
Adipose_vs_Gizzard	GRCg6a_ONTann.47851	1.11022e-16	1.94207e-15
Adipose_vs_Heart	GRCg6a_ONTann.47851	1.11022e-16	1.94207e-15
Adipose_vs_Hypothalamus	GRCg6a_ONTann.47851	1.11022e-16	1.94207e-15
Adipose_vs_Ileum	GRCg6a_ONTann.47851	1.11022e-16	1.94207e-15
Adipose_vs_Jejunum	GRCg6a_ONTann.47851	1.11022e-16	1.94207e-15
Adipose_vs_Kidney	GRCg6a_ONTann.47851	1.11022e-16	1.94207e-15
Adipose_vs_Liver	GRCg6a_ONTann.47851	1.11022e-16	1.94207e-15
Adipose_vs_Lung	GRCg6a_ONTann.47851	1.11022e-16	1.94207e-15
Colon_vs_Muscle	GRCg6a_ONTann.39473	1.11022e-16	1.95803e-15
Cecum_vs_Ileum	GRCg6a_ONTann.34825	1.11022e-16	2.07619e-15
BrainCortex_vs_Cecum	GRCg6a_ONTann.48569	1.11022e-16	2.1737e-15
BrainCortex_vs_Cerebellum	GRCg6a_ONTann.48569	1.11022e-16	2.1737e-15
BrainCortex_vs_Colon	GRCg6a_ONTann.48569	1.11022e-16	2.1737e-15
BrainCortex_vs_Duodenum	GRCg6a_ONTann.48569	1.11022e-16	2.1737e-15
Colon_vs_Ileum	GRCg6a_ONTann.25552	1.11022e-16	2.21456e-15
Ovary_vs_Testis	GRCg6a_ONTann.29024	2.22045e-16	2.22167e-15
Ovary_vs_Testis	GRCg6a_ONTann.5485	2.22045e-16	2.22167e-15
Lung_vs_Spleen	GRCg6a_ONTann.49854	1.11022e-16	2.23946e-15
Cerebellum_vs_Spleen	GRCg6a_ONTann.45766	1.11022e-16	2.33388e-15
Cerebellum_vs_Spleen	PRKAG2	1.11022e-16	2.33388e-15
Jejunum_vs_Lung	GRCg6a_ONTann.47030	1.11022e-16	2.37004e-15
Testis_vs_Thymus	GRCg6a_ONTann.39530	2.22045e-16	2.4678e-15
Testis_vs_Thymus	GRCg6a_ONTann.53653	2.22045e-16	2.4678e-15
Duodenum_vs_Heart	GRCg6a_ONTann.43208	2.22045e-16	2.50521e-15
Duodenum_vs_Ovary	SLC25A12	2.22045e-16	2.81698e-15
Cecum_vs_Duodenum	H-RAS	2.22045e-16	3.07517e-15
Kidney_vs_Muscle	LGALS2	2.22045e-16	3.22681e-15
Heart_vs_Liver	SQSTM1	3.33067e-16	3.27119e-15
Colon_vs_Heart	GRCg6a_ONTann.894	2.22045e-16	3.28592e-15
Ileum_vs_Ovary	GRCg6a_ONTann.45112	2.22045e-16	3.32336e-15
Hypothalamus_vs_Jejunum	GMNN	2.22045e-16	3.36589e-15
BrainCortex_vs_Testis	GRCg6a_ONTann.26884	2.22045e-16	3.44169e-15
BrainCortex_vs_Thymus	GRCg6a_ONTann.26884	2.22045e-16	3.44169e-15
Cecum_vs_Cerebellum	GRCg6a_ONTann.26884	2.22045e-16	3.44169e-15
Cerebellum_vs_Kidney	UPP1	2.22045e-16	3.49828e-15
Gizzard_vs_Thymus	GMNN	2.22045e-16	3.50597e-15
Cerebellum_vs_Ileum	GRCg6a_ONTann.25337	2.22045e-16	3.54622e-15
Cerebellum_vs_Jejunum	GRCg6a_ONTann.25337	2.22045e-16	3.54622e-15
Cerebellum_vs_Gizzard	GRCg6a_ONTann.45323	2.22045e-16	3.57067e-15
Cerebellum_vs_Liver	SEC31A	2.22045e-16	3.62942e-15
Muscle_vs_Ovary	GRCg6a_ONTann.5919	3.33067e-16	3.63065e-15
Heart_vs_Ovary	SQSTM1	4.44089e-16	3.77964e-15
Lung_vs_Testis	GRCg6a_ONTann.1887	2.22045e-16	3.80496e-15
Lung_vs_Testis	GRCg6a_ONTann.15098	2.22045e-16	3.80496e-15
Muscle_vs_Thymus	GRCg6a_ONTann.13707	2.22045e-16	3.89495e-15
Lung_vs_Muscle	GRCg6a_ONTann.13707	2.22045e-16	4.00708e-15
Muscle_vs_Testis	GRCg6a_ONTann.15098	3.33067e-16	4.04548e-15
BrainCortex_vs_Ileum	CLTA	2.22045e-16	4.08786e-15
Jejunum_vs_Testis	GRCg6a_ONTann.32620	3.33067e-16	4.11053e-15
Ileum_vs_Jejunum	GRCg6a_ONTann.38704	2.22045e-16	4.12451e-15
Ileum_vs_Muscle	GRCg6a_ONTann.50997	2.22045e-16	4.21458e-15
Colon_vs_Spleen	GRCg6a_ONTann.43294	2.22045e-16	4.25855e-15
BrainCortex_vs_Cecum	GRCg6a_ONTann.46881	2.22045e-16	4.31899e-15
BrainCortex_vs_Cerebellum	GRCg6a_ONTann.46881	2.22045e-16	4.31899e-15
BrainCortex_vs_Colon	GRCg6a_ONTann.46881	2.22045e-16	4.31899e-15
BrainCortex_vs_Duodenum	GRCg6a_ONTann.46881	2.22045e-16	4.31899e-15
Liver_vs_Ovary	SQSTM1	3.33067e-16	4.35594e-15
BrainCortex_vs_Ovary	GRCg6a_ONTann.41909	2.22045e-16	4.36044e-15
BrainCortex_vs_Spleen	GRCg6a_ONTann.41909	2.22045e-16	4.36044e-15
Cerebellum_vs_Spleen	GRCg6a_ONTann.40059	2.22045e-16	4.63418e-15
Jejunum_vs_Lung	GRCg6a_ONTann.43796	2.22045e-16	4.70026e-15
Cecum_vs_Heart	GRCg6a_ONTann.28574	4.44089e-16	4.70355e-15
Heart_vs_Kidney	GRCg6a_ONTann.32206	4.44089e-16	4.71334e-15
Gizzard_vs_Heart	GRCg6a_ONTann.36259	4.44089e-16	5.08406e-15
Colon_vs_Hypothalamus	ST7	3.33067e-16	5.10847e-15
Cecum_vs_Ovary	C7orf50	4.44089e-16	5.28965e-15
Cecum_vs_Kidney	SS18L2	3.33067e-16	5.4239e-15
Colon_vs_Gizzard	GRCg6a_ONTann.969	3.33067e-16	5.51689e-15
Duodenum_vs_Hypothalamus	SEC31A	4.44089e-16	5.66531e-15
Cecum_vs_Testis	GRCg6a_ONTann.38940	5.55112e-16	5.74855e-15
Cecum_vs_Testis	GRCg6a_ONTann.262	5.55112e-16	5.74855e-15
Kidney_vs_Ovary	SLC25A12	4.44089e-16	5.82795e-15
Hypothalamus_vs_Testis	GRCg6a_ONTann.43197	4.44089e-16	5.97213e-15
Gizzard_vs_Lung	GRCg6a_ONTann.50167	3.33067e-16	6.03961e-15
BrainCortex_vs_Ileum	CYRIB	3.33067e-16	6.08799e-15
Cerebellum_vs_Heart	GRCg6a_ONTann.48620	4.44089e-16	6.23022e-15
Cerebellum_vs_Colon	PRKAG2	3.33067e-16	6.3021e-15
Gizzard_vs_Liver	GRCg6a_ONTann.50167	4.44089e-16	6.53023e-15
Cerebellum_vs_Lung	ARHGEF7	3.33067e-16	6.58926e-15
Hypothalamus_vs_Ileum	GRCg6a_ONTann.38537	4.44089e-16	6.92039e-15
Colon_vs_Testis	GRCg6a_ONTann.44619	4.44089e-16	7.01142e-15
Cecum_vs_Gizzard	GRCg6a_ONTann.24590	4.44089e-16	7.01869e-15
Duodenum_vs_Hypothalamus	GRCg6a_ONTann.7561	5.55112e-16	7.03141e-15
BrainCortex_vs_Gizzard	ACTN1	4.44089e-16	7.60457e-15
Cerebellum_vs_Heart	GRCg6a_ONTann.43208	5.55112e-16	7.73134e-15
Liver_vs_Lung	GRCg6a_ONTann.53969	5.55112e-16	8.0691e-15
Jejunum_vs_Muscle	GRCg6a_ONTann.53367	5.55112e-16	8.26752e-15
Heart_vs_Spleen	GRCg6a_ONTann.43810	6.66134e-16	8.30981e-15
BrainCortex_vs_Testis	GRCg6a_ONTann.34830	5.55112e-16	8.55011e-15
BrainCortex_vs_Thymus	GRCg6a_ONTann.34830	5.55112e-16	8.55011e-15
Cecum_vs_Cerebellum	GRCg6a_ONTann.34830	5.55112e-16	8.55011e-15
Hypothalamus_vs_Ovary	GRCg6a_ONTann.12888	6.66134e-16	8.60423e-15
Cerebellum_vs_Lung	GRCg6a_ONTann.52596	4.44089e-16	8.7206e-15
Ovary_vs_Spleen	SQSTM1	6.66134e-16	8.73375e-15
Colon_vs_Lung	GRCg6a_ONTann.20241	4.44089e-16	8.85909e-15
Ileum_vs_Testis	FGL1	6.66134e-16	8.90306e-15
Muscle_vs_Spleen	GRCg6a_ONTann.45766	5.55112e-16	9.00955e-15
Adipose_vs_Cecum	PRKAG2	5.55112e-16	9.1268e-15
Adipose_vs_Cerebellum	PRKAG2	5.55112e-16	9.1268e-15
Heart_vs_Ovary	GRCg6a_ONTann.12888	1.11022e-15	9.39746e-15
Jejunum_vs_Kidney	GRCg6a_ONTann.48561	5.55112e-16	9.5567e-15
Muscle_vs_Ovary	GRCg6a_ONTann.34780	8.88178e-16	9.61804e-15
Heart_vs_Thymus	GRCg6a_ONTann.39530	9.99201e-16	9.65543e-15
Duodenum_vs_Ovary	GRCg6a_ONTann.47938	7.77156e-16	9.78641e-15
Hypothalamus_vs_Ileum	ST7	6.66134e-16	1.03145e-14
Gizzard_vs_Testis	GRCg6a_ONTann.11756	9.99201e-16	1.05484e-14
Duodenum_vs_Muscle	GRCg6a_ONTann.2432	9.99201e-16	1.06394e-14
BrainCortex_vs_Cecum	GRCg6a_ONTann.52596	5.55112e-16	1.07273e-14
BrainCortex_vs_Cerebellum	GRCg6a_ONTann.52596	5.55112e-16	1.07273e-14
BrainCortex_vs_Colon	GRCg6a_ONTann.52596	5.55112e-16	1.07273e-14
BrainCortex_vs_Duodenum	GRCg6a_ONTann.52596	5.55112e-16	1.07273e-14
Cerebellum_vs_Heart	GRCg6a_ONTann.3670	7.77156e-16	1.0746e-14
Ileum_vs_Thymus	GRCg6a_ONTann.40305	5.55112e-16	1.10861e-14
Cerebellum_vs_Thymus	GRCg6a_ONTann.42514	5.55112e-16	1.16529e-14
Duodenum_vs_Muscle	GRCg6a_ONTann.46146	1.11022e-15	1.17389e-14
Heart_vs_Ileum	GRCg6a_ONTann.49487	1.11022e-15	1.19706e-14
Gizzard_vs_Lung	GRCg6a_ONTann.21739	6.66134e-16	1.19794e-14
Colon_vs_Jejunum	GRCg6a_ONTann.31760	6.66134e-16	1.21379e-14
Ovary_vs_Testis	GRCg6a_ONTann.5286	1.22125e-15	1.21524e-14
Kidney_vs_Spleen	GRCg6a_ONTann.50505	6.66134e-16	1.22156e-14
Hypothalamus_vs_Muscle	GRCg6a_ONTann.38298	8.88178e-16	1.24761e-14
Ileum_vs_Muscle	GRCg6a_ONTann.13707	6.66134e-16	1.25233e-14
Liver_vs_Ovary	GRCg6a_ONTann.767	9.99201e-16	1.29552e-14
BrainCortex_vs_Lung	GRCg6a_ONTann.17552	6.66134e-16	1.30689e-14
Ileum_vs_Thymus	GRCg6a_ONTann.25552	6.66134e-16	1.32077e-14
Heart_vs_Jejunum	GRCg6a_ONTann.26276	1.22125e-15	1.35873e-14
Cerebellum_vs_Spleen	GRCg6a_ONTann.39819	6.66134e-16	1.38032e-14
Cecum_vs_Gizzard	GRCg6a_ONTann.33054	8.88178e-16	1.39286e-14
Cerebellum_vs_Ileum	ST7	8.88178e-16	1.41024e-14
Cerebellum_vs_Jejunum	ST7	8.88178e-16	1.41024e-14
Kidney_vs_Muscle	GRCg6a_ONTann.46706	9.99201e-16	1.44045e-14
Lung_vs_Thymus	GRCg6a_ONTann.42647	7.77156e-16	1.47384e-14
Ileum_vs_Testis	GRCg6a_ONTann.25337	1.11022e-15	1.47501e-14
Heart_vs_Muscle	GRCg6a_ONTann.4593	1.44329e-15	1.48982e-14
Adipose_vs_Muscle	GRCg6a_ONTann.53305	7.77156e-16	1.5025e-14
Adipose_vs_Ovary	GRCg6a_ONTann.53305	7.77156e-16	1.5025e-14
Adipose_vs_Spleen	GRCg6a_ONTann.53305	7.77156e-16	1.5025e-14
Adipose_vs_Testis	GRCg6a_ONTann.53305	7.77156e-16	1.5025e-14
Adipose_vs_Thymus	GRCg6a_ONTann.53305	7.77156e-16	1.5025e-14
Cecum_vs_Testis	FGL1	1.55431e-15	1.60134e-14
Muscle_vs_Testis	GRCg6a_ONTann.39285	1.33227e-15	1.60584e-14
Jejunum_vs_Testis	TPD52L2	1.33227e-15	1.63425e-14
Hypothalamus_vs_Kidney	UPP1	9.99201e-16	1.6539e-14
Ileum_vs_Muscle	GRCg6a_ONTann.38298	8.88178e-16	1.65402e-14
Cecum_vs_Lung	GRCg6a_ONTann.47030	1.11022e-15	1.66199e-14
Adipose_vs_Muscle	GRCg6a_ONTann.45766	8.88178e-16	1.70423e-14
Adipose_vs_Ovary	GRCg6a_ONTann.45766	8.88178e-16	1.70423e-14
Adipose_vs_Spleen	GRCg6a_ONTann.45766	8.88178e-16	1.70423e-14
Adipose_vs_Testis	GRCg6a_ONTann.45766	8.88178e-16	1.70423e-14
Adipose_vs_Thymus	GRCg6a_ONTann.45766	8.88178e-16	1.70423e-14
Cerebellum_vs_Hypothalamus	GRCg6a_ONTann.3904	8.88178e-16	1.72613e-14
Ileum_vs_Lung	GRCg6a_ONTann.38478	8.88178e-16	1.73508e-14
Lung_vs_Ovary	GRCg6a_ONTann.43224	1.22125e-15	1.73574e-14
Duodenum_vs_Thymus	SEC31A	1.22125e-15	1.74289e-14
Gizzard_vs_Heart	LRRFIP1	1.55431e-15	1.76723e-14
Gizzard_vs_Liver	GRCg6a_ONTann.23845	1.22125e-15	1.77887e-14
Hypothalamus_vs_Testis	MCRIP1	1.33227e-15	1.78008e-14
Cecum_vs_Testis	GRCg6a_ONTann.42065	1.77636e-15	1.82077e-14
Lung_vs_Testis	CYB561A3	1.11022e-15	1.88738e-14
Duodenum_vs_Ileum	GRCg6a_ONTann.41395	1.22125e-15	1.90565e-14
BrainCortex_vs_Ovary	GRCg6a_ONTann.17552	9.99201e-16	1.94808e-14
BrainCortex_vs_Spleen	GRCg6a_ONTann.17552	9.99201e-16	1.94808e-14
Colon_vs_Ovary	GRCg6a_ONTann.3904	1.44329e-15	1.95636e-14
Colon_vs_Ileum	GRCg6a_ONTann.15885	9.99201e-16	1.98e-14
Colon_vs_Testis	GRCg6a_ONTann.36003	1.33227e-15	2.08818e-14
Gizzard_vs_Muscle	GRCg6a_ONTann.52312	1.33227e-15	2.12053e-14
Kidney_vs_Spleen	GRCg6a_ONTann.24933	1.22125e-15	2.22354e-14
Gizzard_vs_Liver	LRRFIP1	1.55431e-15	2.24286e-14
Ileum_vs_Ovary	GRCg6a_ONTann.45385	1.55431e-15	2.31115e-14
Cerebellum_vs_Thymus	ST7	1.11022e-15	2.31208e-14
Hypothalamus_vs_Testis	GRCg6a_ONTann.8111	1.77636e-15	2.35823e-14
Colon_vs_Hypothalamus	GRCg6a_ONTann.5656	1.55431e-15	2.36857e-14
Gizzard_vs_Liver	GRCg6a_ONTann.47215	1.66533e-15	2.38081e-14
Muscle_vs_Testis	GRCg6a_ONTann.49022	1.9984e-15	2.39051e-14
Gizzard_vs_Muscle	LRRFIP1	1.66533e-15	2.62634e-14
Cecum_vs_Muscle	LGALS2	2.10942e-15	2.65817e-14
Duodenum_vs_Thymus	GRCg6a_ONTann.34830	1.88738e-15	2.67446e-14
Liver_vs_Ovary	GRCg6a_ONTann.45799	2.10942e-15	2.7116e-14
Cecum_vs_Duodenum	GRCg6a_ONTann.42835	1.9984e-15	2.74882e-14
Liver_vs_Spleen	GRCg6a_ONTann.47215	1.66533e-15	2.75072e-14
Liver_vs_Testis	GRCg6a_ONTann.47215	1.66533e-15	2.75072e-14
Duodenum_vs_Ovary	GRCg6a_ONTann.12888	2.33147e-15	2.91434e-14
BrainCortex_vs_Kidney	GRCg6a_ONTann.46343	1.77636e-15	3.00928e-14
Gizzard_vs_Testis	GRCg6a_ONTann.43208	2.88658e-15	3.02919e-14
Heart_vs_Testis	GRCg6a_ONTann.46898	3.77476e-15	3.06724e-14
Heart_vs_Testis	GRCg6a_ONTann.21487	3.77476e-15	3.06724e-14
Colon_vs_Testis	GRCg6a_ONTann.27127	1.9984e-15	3.10974e-14
Gizzard_vs_Muscle	GRCg6a_ONTann.39085	1.9984e-15	3.12296e-14
Colon_vs_Spleen	GRCg6a_ONTann.52342	1.66533e-15	3.1729e-14
Cerebellum_vs_Spleen	ARHGEF7	1.55431e-15	3.19791e-14
Liver_vs_Lung	GRCg6a_ONTann.31990	2.22045e-15	3.20202e-14
Duodenum_vs_Heart	PTGES	2.88658e-15	3.23209e-14
Cerebellum_vs_Testis	GRCg6a_ONTann.36228	2.33147e-15	3.44756e-14
Cerebellum_vs_Testis	GRCg6a_ONTann.47537	2.33147e-15	3.44756e-14
BrainCortex_vs_Heart	IRF2	2.55351e-15	3.55944e-14
Ileum_vs_Liver	AP1S3	1.9984e-15	3.62163e-14
Kidney_vs_Testis	UPP1	2.77556e-15	3.62264e-14
Lung_vs_Muscle	TRNT1	2.10942e-15	3.7718e-14
Heart_vs_Jejunum	GRCg6a_ONTann.10240	3.55271e-15	3.92797e-14
Cerebellum_vs_Muscle	GRCg6a_ONTann.46618	2.33147e-15	3.9836e-14
Cecum_vs_Jejunum	GRCg6a_ONTann.25326	2.77556e-15	4.12925e-14
BrainCortex_vs_Heart	ZFAND5	2.9976e-15	4.14706e-14
Ileum_vs_Ovary	GRCg6a_ONTann.28293	2.88658e-15	4.26427e-14
Cerebellum_vs_Liver	ST7	2.66454e-15	4.31607e-14
Heart_vs_Ileum	GRCg6a_ONTann.15885	4.10783e-15	4.4045e-14
Colon_vs_Testis	GRCg6a_ONTann.54223	2.88658e-15	4.45977e-14
Cecum_vs_Hypothalamus	GRCg6a_ONTann.25422	3.33067e-15	4.51514e-14
Kidney_vs_Lung	GRCg6a_ONTann.46156	2.55351e-15	4.60196e-14
BrainCortex_vs_Muscle	HDGFRP2	2.88658e-15	4.62587e-14
Cecum_vs_Heart	GRCg6a_ONTann.12888	4.44089e-15	4.67505e-14
Lung_vs_Testis	GRCg6a_ONTann.19770	2.77556e-15	4.68129e-14
Gizzard_vs_Ovary	GRCg6a_ONTann.52342	2.88658e-15	4.72939e-14
Gizzard_vs_Spleen	GRCg6a_ONTann.52342	2.88658e-15	4.72939e-14
Hypothalamus_vs_Ileum	GRCg6a_ONTann.488	3.10862e-15	4.78295e-14
Cerebellum_vs_Gizzard	GRCg6a_ONTann.51426	2.9976e-15	4.78522e-14
Kidney_vs_Spleen	GRCg6a_ONTann.52342	2.66454e-15	4.81695e-14
Heart_vs_Ileum	GRCg6a_ONTann.894	4.55191e-15	4.8537e-14
BrainCortex_vs_Heart	ST6GAL1	3.66374e-15	5.0308e-14
Heart_vs_Lung	GRCg6a_ONTann.14325	4.44089e-15	5.07113e-14
Cecum_vs_Hypothalamus	SELENBP1	3.77476e-15	5.08537e-14
BrainCortex_vs_Hypothalamus	GRCg6a_ONTann.19835	2.66454e-15	5.28659e-14
Jejunum_vs_Kidney	GRCg6a_ONTann.43796	3.10862e-15	5.31353e-14
Duodenum_vs_Gizzard	GRCg6a_ONTann.50167	4.10783e-15	5.34017e-14
Heart_vs_Jejunum	GRCg6a_ONTann.53367	4.88498e-15	5.36741e-14
BrainCortex_vs_Jejunum	GRCg6a_ONTann.33207	3.77476e-15	5.59151e-14
Duodenum_vs_Thymus	GRCg6a_ONTann.4998	3.9968e-15	5.62367e-14
Cerebellum_vs_Heart	PPFIBP1	4.10783e-15	5.63946e-14
Cecum_vs_Spleen	GRCg6a_ONTann.51007	3.55271e-15	5.74973e-14
Heart_vs_Lung	GRCg6a_ONTann.41349	5.10703e-15	5.79708e-14
Liver_vs_Muscle	GRCg6a_ONTann.10408	4.77396e-15	5.80967e-14
Hypothalamus_vs_Jejunum	ATP6V0E2	3.88578e-15	5.84996e-14
Heart_vs_Ileum	PTGES	5.66214e-15	6.00435e-14
Hypothalamus_vs_Testis	GRCg6a_ONTann.27952	4.55191e-15	6.00447e-14
Colon_vs_Gizzard	GRCg6a_ONTann.40244	3.66374e-15	6.02329e-14
Cerebellum_vs_Colon	GRCg6a_ONTann.46898	3.21965e-15	6.04883e-14
Cerebellum_vs_Duodenum	SEC31A	3.9968e-15	6.08647e-14
Cerebellum_vs_Duodenum	GRCg6a_ONTann.53428	3.9968e-15	6.08647e-14
Colon_vs_Kidney	GRCg6a_ONTann.52006	2.88658e-15	6.23752e-14
Gizzard_vs_Thymus	GRCg6a_ONTann.22431	3.9968e-15	6.26365e-14
Cerebellum_vs_Ovary	GRCg6a_ONTann.3670	3.9968e-15	6.29637e-14
Gizzard_vs_Lung	GRCg6a_ONTann.48223	3.55271e-15	6.33664e-14
Cerebellum_vs_Thymus	GRCg6a_ONTann.29876	3.10862e-15	6.42286e-14
Ovary_vs_Testis	GRCg6a_ONTann.33456	6.55032e-15	6.48268e-14
Cerebellum_vs_Testis	GRCg6a_ONTann.17062	4.44089e-15	6.5247e-14
Cerebellum_vs_Ovary	GRCg6a_ONTann.17062	4.21885e-15	6.59969e-14
Ovary_vs_Thymus	GRCg6a_ONTann.3270	4.21885e-15	6.6369e-14
Spleen_vs_Testis	GRCg6a_ONTann.3270	4.21885e-15	6.6369e-14
Colon_vs_Hypothalamus	GRCg6a_ONTann.47851	4.44089e-15	6.72397e-14
Ovary_vs_Testis	GRCg6a_ONTann.48541	6.88338e-15	6.77548e-14
Heart_vs_Liver	GRCg6a_ONTann.36416	6.99441e-15	6.82079e-14
Colon_vs_Heart	ST7	4.66294e-15	6.84734e-14
Colon_vs_Jejunum	GRCg6a_ONTann.11672	3.88578e-15	7.03326e-14
Hypothalamus_vs_Liver	ST7	5.21805e-15	7.04224e-14
BrainCortex_vs_Heart	GRCg6a_ONTann.40965	5.21805e-15	7.11201e-14
Ovary_vs_Testis	GRCg6a_ONTann.40741	7.32747e-15	7.17383e-14
Cecum_vs_Testis	GRCg6a_ONTann.49037	7.21645e-15	7.35931e-14
Muscle_vs_Thymus	GRCg6a_ONTann.5919	4.44089e-15	7.71908e-14
Heart_vs_Muscle	GRCg6a_ONTann.5919	7.66054e-15	7.85581e-14
Muscle_vs_Ovary	GRCg6a_ONTann.29024	7.32747e-15	7.88302e-14
Heart_vs_Muscle	GRCg6a_ONTann.1954	7.77156e-15	7.91791e-14
Colon_vs_Heart	GRCg6a_ONTann.36725	5.44009e-15	7.92759e-14
Heart_vs_Ovary	GRCg6a_ONTann.46408	9.54792e-15	8.03789e-14
Heart_vs_Ileum	GRCg6a_ONTann.39975	7.66054e-15	8.07915e-14
Colon_vs_Muscle	GRCg6a_ONTann.48837	4.66294e-15	8.14964e-14
Kidney_vs_Muscle	GRCg6a_ONTann.54551	5.77316e-15	8.25653e-14
Ileum_vs_Thymus	GRCg6a_ONTann.47460	4.32987e-15	8.52366e-14
Jejunum_vs_Spleen	GRCg6a_ONTann.52342	4.996e-15	8.82407e-14
BrainCortex_vs_Ileum	GRCg6a_ONTann.15885	4.88498e-15	8.86572e-14
Duodenum_vs_Testis	GRCg6a_ONTann.32943	7.10543e-15	9.11299e-14
Duodenum_vs_Ileum	GRCg6a_ONTann.15885	5.88418e-15	9.11845e-14
Kidney_vs_Ovary	GRCg6a_ONTann.15885	6.99441e-15	9.1198e-14
Hypothalamus_vs_Ovary	GRCg6a_ONTann.35054	7.21645e-15	9.26188e-14
BrainCortex_vs_Jejunum	GRCg6a_ONTann.10018	6.32827e-15	9.31392e-14
Gizzard_vs_Liver	GRCg6a_ONTann.34819	6.66134e-15	9.43588e-14
Hypothalamus_vs_Thymus	GRCg6a_ONTann.4324	6.32827e-15	9.58631e-14
Cerebellum_vs_Muscle	GRCg6a_ONTann.18274	5.88418e-15	9.9679e-14
Colon_vs_Kidney	HPCAL1	4.77396e-15	1.0227e-13
Lung_vs_Testis	GRCg6a_ONTann.12695	6.21725e-15	1.04042e-13
Cecum_vs_Muscle	GRCg6a_ONTann.41055	8.43769e-15	1.05588e-13
BrainCortex_vs_Lung	GRCg6a_ONTann.49817	5.44009e-15	1.05889e-13
Ileum_vs_Lung	GRCg6a_ONTann.41471	5.66214e-15	1.09838e-13
Gizzard_vs_Muscle	GRCg6a_ONTann.45323	7.10543e-15	1.10038e-13
Liver_vs_Spleen	GRCg6a_ONTann.31990	6.99441e-15	1.14526e-13
Liver_vs_Testis	GRCg6a_ONTann.31990	6.99441e-15	1.14526e-13
Cerebellum_vs_Gizzard	GRCg6a_ONTann.21739	8.10463e-15	1.28441e-13
Cecum_vs_Colon	GRCg6a_ONTann.50505	7.88258e-15	1.31036e-13
BrainCortex_vs_Muscle	GRCg6a_ONTann.5919	8.32667e-15	1.32317e-13
Gizzard_vs_Testis	CYB561A3	1.31006e-14	1.36665e-13
Ovary_vs_Testis	GRCg6a_ONTann.34880	1.43219e-14	1.39466e-13
Cecum_vs_Gizzard	SS18L2	8.99281e-15	1.39942e-13
Jejunum_vs_Testis	GRCg6a_ONTann.28574	1.16573e-14	1.42135e-13
Jejunum_vs_Testis	LGALS2	1.18794e-14	1.43975e-13
Colon_vs_Jejunum	GRCg6a_ONTann.6114	8.21565e-15	1.47718e-13
Colon_vs_Hypothalamus	GRCg6a_ONTann.488	9.99201e-15	1.50326e-13
Ileum_vs_Muscle	GRCg6a_ONTann.28666	8.21565e-15	1.51567e-13
Adipose_vs_Cecum	ARHGEF7	9.32587e-15	1.5228e-13
Adipose_vs_Cerebellum	ARHGEF7	9.32587e-15	1.5228e-13
Cerebellum_vs_Lung	GRCg6a_ONTann.4410	8.10463e-15	1.57981e-13
Ileum_vs_Testis	GRCg6a_ONTann.50408	1.19904e-14	1.58359e-13
Heart_vs_Hypothalamus	GRCg6a_ONTann.32206	1.4766e-14	1.61134e-13
Cerebellum_vs_Thymus	GRCg6a_ONTann.26213	7.88258e-15	1.61593e-13
Hypothalamus_vs_Kidney	GRCg6a_ONTann.24933	9.88098e-15	1.62341e-13
Muscle_vs_Spleen	GRCg6a_ONTann.10293	1.02141e-14	1.6447e-13
Heart_vs_Spleen	GRCg6a_ONTann.9978	1.33227e-14	1.65151e-13
Heart_vs_Ovary	GRCg6a_ONTann.32920	1.9873e-14	1.66396e-13
Hypothalamus_vs_Testis	GRCg6a_ONTann.5656	1.28786e-14	1.68807e-13
Gizzard_vs_Muscle	GRCg6a_ONTann.49094	1.18794e-14	1.82327e-13
Liver_vs_Ovary	GRCg6a_ONTann.34486	1.45439e-14	1.85373e-13
Colon_vs_Hypothalamus	GRCg6a_ONTann.44619	1.24345e-14	1.85888e-13
Kidney_vs_Thymus	GRCg6a_ONTann.22431	9.99201e-15	2.00344e-13
Cerebellum_vs_Kidney	GRCg6a_ONTann.29746	1.29896e-14	2.03337e-13
Ileum_vs_Lung	GRCg6a_ONTann.30712	1.07692e-14	2.07456e-13
Kidney_vs_Liver	GRCg6a_ONTann.48561	1.36557e-14	2.13123e-13
Duodenum_vs_Muscle	GRCg6a_ONTann.10408	2.05391e-14	2.15661e-13
Muscle_vs_Ovary	GRCg6a_ONTann.28293	2.02061e-14	2.15969e-13
BrainCortex_vs_Kidney	GRCg6a_ONTann.24933	1.31006e-14	2.20303e-13
Hypothalamus_vs_Ovary	MCRIP1	1.73195e-14	2.20878e-13
Lung_vs_Testis	GRCg6a_ONTann.49600	1.34337e-14	2.23062e-13
BrainCortex_vs_Muscle	GRCg6a_ONTann.41685	1.46549e-14	2.30937e-13
Colon_vs_Ileum	GRCg6a_ONTann.46590	1.19904e-14	2.36046e-13
Lung_vs_Testis	GRCg6a_ONTann.6538	1.4766e-14	2.43298e-13
Cerebellum_vs_Hypothalamus	MCRIP1	1.26565e-14	2.44289e-13
Ileum_vs_Ovary	C7orf50	1.66533e-14	2.44428e-13
Hypothalamus_vs_Thymus	GRCg6a_ONTann.7765	1.65423e-14	2.48983e-13
Gizzard_vs_Muscle	GRCg6a_ONTann.28561	1.69864e-14	2.58404e-13
Cecum_vs_Colon	GRCg6a_ONTann.15766	1.62093e-14	2.67801e-13
BrainCortex_vs_Kidney	GRCg6a_ONTann.42342	1.63203e-14	2.72441e-13
Gizzard_vs_Liver	GRCg6a_ONTann.2743	1.94289e-14	2.72711e-13
Heart_vs_Testis	CCDC126	3.40838e-14	2.75511e-13
Jejunum_vs_Spleen	ATP6V0E2	1.58762e-14	2.78564e-13
Cecum_vs_Testis	GRCg6a_ONTann.26781	2.84217e-14	2.8838e-13
Colon_vs_Liver	GRCg6a_ONTann.2743	1.92069e-14	2.8842e-13
Duodenum_vs_Muscle	GRCg6a_ONTann.5892	2.77556e-14	2.89424e-13
BrainCortex_vs_Liver	GRCg6a_ONTann.50597	1.94289e-14	2.92981e-13
Adipose_vs_Muscle	GRCg6a_ONTann.49192	1.56541e-14	2.9813e-13
Adipose_vs_Ovary	GRCg6a_ONTann.49192	1.56541e-14	2.9813e-13
Adipose_vs_Spleen	GRCg6a_ONTann.49192	1.56541e-14	2.9813e-13
Adipose_vs_Testis	GRCg6a_ONTann.49192	1.56541e-14	2.9813e-13
Adipose_vs_Thymus	GRCg6a_ONTann.49192	1.56541e-14	2.9813e-13
Cerebellum_vs_Heart	GRCg6a_ONTann.39926	2.22045e-14	3.02674e-13
Ovary_vs_Testis	GRCg6a_ONTann.42965	3.26406e-14	3.16162e-13
Gizzard_vs_Hypothalamus	GRCg6a_ONTann.20333	2.0095e-14	3.16299e-13
Cecum_vs_Hypothalamus	GRCg6a_ONTann.40757	2.38698e-14	3.1959e-13
Liver_vs_Lung	GRCg6a_ONTann.48620	2.27596e-14	3.25623e-13
Gizzard_vs_Heart	GRCg6a_ONTann.5001	2.88658e-14	3.25968e-13
Heart_vs_Ileum	ST7	3.27516e-14	3.43536e-13
Colon_vs_Liver	GRCg6a_ONTann.767	2.33147e-14	3.47236e-13
Ileum_vs_Testis	GRCg6a_ONTann.41471	2.65343e-14	3.4838e-13
Duodenum_vs_Testis	GRCg6a_ONTann.32924	2.74225e-14	3.48935e-13
Colon_vs_Ovary	GRCg6a_ONTann.45288	2.62013e-14	3.53002e-13
Jejunum_vs_Liver	LGALS2	2.03171e-14	3.53009e-13
Heart_vs_Testis	GRCg6a_ONTann.6392	4.45199e-14	3.58005e-13
Cerebellum_vs_Ileum	GRCg6a_ONTann.31555	2.27596e-14	3.59285e-13
Cerebellum_vs_Jejunum	GRCg6a_ONTann.31555	2.27596e-14	3.59285e-13
Ileum_vs_Lung	GRCg6a_ONTann.47030	1.90958e-14	3.65323e-13
Duodenum_vs_Liver	GRCg6a_ONTann.767	3.0087e-14	3.72448e-13
Gizzard_vs_Heart	GRCg6a_ONTann.11073	3.33067e-14	3.73575e-13
BrainCortex_vs_Lung	GRCg6a_ONTann.44619	1.95399e-14	3.77365e-13
Duodenum_vs_Muscle	LGALS2	3.66374e-14	3.79423e-13
Ileum_vs_Muscle	GRCg6a_ONTann.5919	2.16493e-14	3.95702e-13
Liver_vs_Thymus	GRCg6a_ONTann.39367	2.9643e-14	3.99955e-13
Cecum_vs_Duodenum	GRCg6a_ONTann.33008	3.03091e-14	4.14088e-13
Ileum_vs_Thymus	GRCg6a_ONTann.41395	2.12053e-14	4.1448e-13
Liver_vs_Ovary	GRCg6a_ONTann.36416	3.38618e-14	4.27968e-13
Gizzard_vs_Lung	GRCg6a_ONTann.44619	2.4758e-14	4.37995e-13
Gizzard_vs_Testis	FGL1	4.28546e-14	4.44428e-13
Heart_vs_Kidney	ST7	4.21885e-14	4.45037e-13
Heart_vs_Hypothalamus	GRCg6a_ONTann.1701	4.10783e-14	4.45482e-13
Ileum_vs_Spleen	GRCg6a_ONTann.41395	2.40918e-14	4.48861e-13
Ileum_vs_Lung	GRCg6a_ONTann.41395	2.37588e-14	4.51417e-13
Cerebellum_vs_Duodenum	GRCg6a_ONTann.48424	3.01981e-14	4.56274e-13
Ileum_vs_Muscle	GRCg6a_ONTann.15220	2.54241e-14	4.60433e-13
Cecum_vs_Testis	GRCg6a_ONTann.42965	4.62963e-14	4.67383e-13
Cerebellum_vs_Duodenum	ST7	3.11973e-14	4.67717e-13
Cerebellum_vs_Gizzard	GRCg6a_ONTann.48424	3.01981e-14	4.75131e-13
Gizzard_vs_Ovary	GRCg6a_ONTann.1201	2.93099e-14	4.7676e-13
Gizzard_vs_Spleen	GRCg6a_ONTann.1201	2.93099e-14	4.7676e-13
Muscle_vs_Testis	TPD52L2	4.03011e-14	4.78462e-13
Gizzard_vs_Ileum	GRCg6a_ONTann.47460	3.56382e-14	5.02969e-13
Gizzard_vs_Jejunum	GRCg6a_ONTann.47460	3.56382e-14	5.02969e-13
Cerebellum_vs_Muscle	GRCg6a_ONTann.48424	3.01981e-14	5.07225e-13
Gizzard_vs_Ovary	GRCg6a_ONTann.45323	3.15303e-14	5.09215e-13
Gizzard_vs_Spleen	GRCg6a_ONTann.45323	3.15303e-14	5.09215e-13
Spleen_vs_Thymus	GRCg6a_ONTann.50597	2.42029e-14	5.09805e-13
Adipose_vs_Cecum	ST7	3.20854e-14	5.20352e-13
Adipose_vs_Cerebellum	ST7	3.20854e-14	5.20352e-13
Ileum_vs_Thymus	GRCg6a_ONTann.42760	2.68674e-14	5.21455e-13
Lung_vs_Spleen	GRCg6a_ONTann.43796	2.64233e-14	5.29365e-13
Kidney_vs_Testis	GRCg6a_ONTann.12695	4.09672e-14	5.31252e-13
Muscle_vs_Spleen	GRCg6a_ONTann.31073	3.5083e-14	5.60507e-13
Colon_vs_Hypothalamus	GRCg6a_ONTann.16066	3.77476e-14	5.60753e-13
Duodenum_vs_Ovary	GRCg6a_ONTann.31249	4.52971e-14	5.62081e-13
Liver_vs_Lung	GRCg6a_ONTann.20241	3.9746e-14	5.64207e-13
Cerebellum_vs_Colon	GRCg6a_ONTann.53164	3.03091e-14	5.65414e-13
BrainCortex_vs_Ileum	GRCg6a_ONTann.488	3.18634e-14	5.74214e-13
Kidney_vs_Testis	GRCg6a_ONTann.15241	4.4742e-14	5.76483e-13
BrainCortex_vs_Kidney	GRCg6a_ONTann.40295	3.5083e-14	5.81413e-13
Cecum_vs_Heart	GRCg6a_ONTann.28972	5.65104e-14	5.91316e-13
Ovary_vs_Spleen	GRCg6a_ONTann.41909	4.54081e-14	5.92062e-13
BrainCortex_vs_Heart	GRCg6a_ONTann.32206	4.42979e-14	5.99325e-13
BrainCortex_vs_Ileum	GRCg6a_ONTann.5485	3.35287e-14	6e-13
BrainCortex_vs_Cecum	GRCg6a_ONTann.43208	3.16414e-14	6.07514e-13
BrainCortex_vs_Cerebellum	GRCg6a_ONTann.43208	3.16414e-14	6.07514e-13
BrainCortex_vs_Colon	GRCg6a_ONTann.43208	3.16414e-14	6.07514e-13
BrainCortex_vs_Duodenum	GRCg6a_ONTann.43208	3.16414e-14	6.07514e-13
Hypothalamus_vs_Testis	GRCg6a_ONTann.14266	4.68514e-14	6.10247e-13
Liver_vs_Spleen	GRCg6a_ONTann.52342	3.87468e-14	6.28967e-13
Liver_vs_Testis	GRCg6a_ONTann.52342	3.87468e-14	6.28967e-13
Colon_vs_Ovary	GRCg6a_ONTann.20142	4.75175e-14	6.36334e-13
Ileum_vs_Spleen	PLCD1	3.475e-14	6.43414e-13
Ileum_vs_Spleen	GRCg6a_ONTann.19977	3.55271e-14	6.53743e-13
Cerebellum_vs_Duodenum	GRCg6a_ONTann.24278	4.44089e-14	6.60668e-13
Colon_vs_Ovary	GRCg6a_ONTann.36725	4.9738e-14	6.62081e-13
BrainCortex_vs_Ovary	BTBD10	3.475e-14	6.7266e-13
BrainCortex_vs_Spleen	BTBD10	3.475e-14	6.7266e-13
Colon_vs_Lung	GRCg6a_ONTann.48837	3.41949e-14	6.77207e-13
Testis_vs_Thymus	GRCg6a_ONTann.6392	6.20615e-14	6.86195e-13
Kidney_vs_Spleen	RHOJ	3.83027e-14	6.8756e-13
BrainCortex_vs_Gizzard	GRCg6a_ONTann.15332	4.06342e-14	6.90115e-13
Hypothalamus_vs_Thymus	GRCg6a_ONTann.50771	4.67404e-14	6.99022e-13
Colon_vs_Spleen	GRCg6a_ONTann.41484	3.80806e-14	7.20795e-13
Hypothalamus_vs_Jejunum	GRCg6a_ONTann.28297	4.87388e-14	7.28761e-13
Muscle_vs_Ovary	SLC25A12	6.90559e-14	7.33329e-13
Ileum_vs_Kidney	GRCg6a_ONTann.29418	4.52971e-14	7.37081e-13
BrainCortex_vs_Testis	GRCg6a_ONTann.50597	4.81837e-14	7.37511e-13
BrainCortex_vs_Thymus	GRCg6a_ONTann.50597	4.81837e-14	7.37511e-13
Cecum_vs_Cerebellum	GRCg6a_ONTann.50597	4.81837e-14	7.37511e-13
Heart_vs_Testis	GRCg6a_ONTann.36588	9.22595e-14	7.38076e-13
Cerebellum_vs_Gizzard	GRCg6a_ONTann.52596	4.74065e-14	7.40558e-13
Gizzard_vs_Thymus	GRCg6a_ONTann.22940	4.80727e-14	7.47797e-13
Gizzard_vs_Muscle	GRCg6a_ONTann.8293	5.00711e-14	7.55019e-13
Jejunum_vs_Liver	GRCg6a_ONTann.41145	4.42979e-14	7.62346e-13
Heart_vs_Spleen	ST7	6.28386e-14	7.74093e-13
Lung_vs_Muscle	GRCg6a_ONTann.39085	4.64073e-14	8.22253e-13
Cerebellum_vs_Liver	GRCg6a_ONTann.37455	5.15143e-14	8.26989e-13
Ileum_vs_Muscle	GRCg6a_ONTann.31073	4.64073e-14	8.328e-13
Duodenum_vs_Spleen	GRCg6a_ONTann.29406	5.62883e-14	8.34811e-13
Hypothalamus_vs_Lung	GRCg6a_ONTann.44619	4.56302e-14	8.45607e-13
Cerebellum_vs_Kidney	GRCg6a_ONTann.24278	5.4512e-14	8.47887e-13
Hypothalamus_vs_Spleen	GRCg6a_ONTann.52342	4.9738e-14	8.83806e-13
Muscle_vs_Ovary	PDGFA	8.38218e-14	8.84428e-13
Gizzard_vs_Lung	GRCg6a_ONTann.28293	5.10703e-14	8.96201e-13
Ovary_vs_Testis	GRCg6a_ONTann.49327	9.30367e-14	8.96401e-13
Ovary_vs_Spleen	GRCg6a_ONTann.34880	6.92779e-14	8.98329e-13
Colon_vs_Lung	GRCg6a_ONTann.50505	4.58522e-14	9.0154e-13
Duodenum_vs_Thymus	GRCg6a_ONTann.38516	6.4726e-14	9.04354e-13
BrainCortex_vs_Hypothalamus	GRCg6a_ONTann.3904	4.59632e-14	9.05376e-13
Gizzard_vs_Ileum	GRCg6a_ONTann.15623	6.50591e-14	9.12453e-13
Gizzard_vs_Jejunum	GRCg6a_ONTann.15623	6.50591e-14	9.12453e-13
Cerebellum_vs_Heart	ST7	6.79456e-14	9.19659e-13
Hypothalamus_vs_Testis	GRCg6a_ONTann.39102	7.14984e-14	9.25457e-13
BrainCortex_vs_Lung	GRCg6a_ONTann.15025	4.82947e-14	9.25461e-13
Heart_vs_Lung	GRCg6a_ONTann.4593	8.35998e-14	9.43342e-13
Heart_vs_Ileum	GRCg6a_ONTann.24825	9.05942e-14	9.45118e-13
Jejunum_vs_Kidney	GRCg6a_ONTann.27634	5.57332e-14	9.45883e-13
Lung_vs_Ovary	GRCg6a_ONTann.34780	6.78346e-14	9.57947e-13
Colon_vs_Muscle	GRCg6a_ONTann.3904	5.55112e-14	9.61532e-13
Colon_vs_Spleen	GRCg6a_ONTann.6826	5.14033e-14	9.6665e-13
Heart_vs_Spleen	GRCg6a_ONTann.52342	7.9603e-14	9.74519e-13
BrainCortex_vs_Heart	CAMK2A	7.28306e-14	9.78163e-13
Kidney_vs_Lung	GRCg6a_ONTann.25062	5.4845e-14	9.81205e-13
BrainCortex_vs_Ovary	GRCg6a_ONTann.41594	5.10703e-14	9.81563e-13
BrainCortex_vs_Spleen	GRCg6a_ONTann.41594	5.10703e-14	9.81563e-13
Hypothalamus_vs_Ovary	GRCg6a_ONTann.9831	8.01581e-14	1.01584e-12
Cerebellum_vs_Thymus	GRCg6a_ONTann.20142	5.01821e-14	1.02076e-12
Cerebellum_vs_Ileum	GRCg6a_ONTann.52596	6.52811e-14	1.02461e-12
Cerebellum_vs_Jejunum	GRCg6a_ONTann.52596	6.52811e-14	1.02461e-12
Ileum_vs_Testis	RETREG1	7.89369e-14	1.03033e-12
Kidney_vs_Testis	LGALS2	8.08242e-14	1.03476e-12
Ovary_vs_Testis	GRCg6a_ONTann.50408	1.09135e-13	1.04597e-12
Ileum_vs_Jejunum	GRCg6a_ONTann.10293	5.77316e-14	1.06541e-12
Cecum_vs_Kidney	GRCg6a_ONTann.54551	6.62803e-14	1.07191e-12
Duodenum_vs_Hypothalamus	GRCg6a_ONTann.46146	8.73746e-14	1.09895e-12
Colon_vs_Muscle	GRCg6a_ONTann.33823	6.42819e-14	1.1036e-12
Duodenum_vs_Kidney	GRCg6a_ONTann.54551	8.07132e-14	1.14613e-12
Hypothalamus_vs_Testis	UPP1	9.00391e-14	1.1582e-12
Duodenum_vs_Muscle	GRCg6a_ONTann.5588	1.13909e-13	1.17163e-12
Colon_vs_Heart	MEAF6	8.28226e-14	1.19779e-12
Ovary_vs_Testis	GRCg6a_ONTann.32924	1.26232e-13	1.2035e-12
Liver_vs_Ovary	GRCg6a_ONTann.45630	9.61453e-14	1.20502e-12
Duodenum_vs_Testis	GRCg6a_ONTann.31323	9.54792e-14	1.20542e-12
Lung_vs_Muscle	GRCg6a_ONTann.40741	6.95e-14	1.22032e-12
Gizzard_vs_Muscle	GRCg6a_ONTann.46706	8.31557e-14	1.243e-12
Muscle_vs_Testis	RETREG1	1.06137e-13	1.25068e-12
Cecum_vs_Gizzard	LRRFIP1	8.10463e-14	1.25158e-12
Cerebellum_vs_Spleen	GEMIN8	6.18394e-14	1.26335e-12
Heart_vs_Ileum	CYRIB	1.23346e-13	1.27988e-12
Heart_vs_Hypothalamus	GRCg6a_ONTann.32920	1.19127e-13	1.28392e-12
Spleen_vs_Thymus	PSMB7	6.32827e-14	1.32359e-12
Heart_vs_Thymus	GRCg6a_ONTann.4998	1.40554e-13	1.35109e-12
Ileum_vs_Spleen	GRCg6a_ONTann.6826	7.57172e-14	1.38474e-12
Ovary_vs_Thymus	GRCg6a_ONTann.27127	8.90399e-14	1.3914e-12
Spleen_vs_Testis	GRCg6a_ONTann.27127	8.90399e-14	1.3914e-12
Cerebellum_vs_Testis	GRCg6a_ONTann.37331	9.64784e-14	1.40846e-12
BrainCortex_vs_Lung	GRCg6a_ONTann.29351	7.43849e-14	1.41446e-12
Heart_vs_Ileum	GRCg6a_ONTann.320	1.38445e-13	1.42887e-12
BrainCortex_vs_Hypothalamus	GRCg6a_ONTann.29351	7.43849e-14	1.45476e-12
Colon_vs_Testis	GRCg6a_ONTann.2245	9.51461e-14	1.45958e-12
Duodenum_vs_Thymus	GRCg6a_ONTann.48516	1.05249e-13	1.46033e-12
Colon_vs_Ileum	GRCg6a_ONTann.42760	7.60503e-14	1.48742e-12
Cerebellum_vs_Ileum	GRCg6a_ONTann.38894	1.00919e-13	1.57492e-12
Cerebellum_vs_Jejunum	GRCg6a_ONTann.38894	1.00919e-13	1.57492e-12
Gizzard_vs_Ileum	GRCg6a_ONTann.23559	1.13798e-13	1.5861e-12
Gizzard_vs_Jejunum	GRCg6a_ONTann.23559	1.13798e-13	1.5861e-12
BrainCortex_vs_Cecum	GRCg6a_ONTann.47361	8.471e-14	1.61601e-12
BrainCortex_vs_Cerebellum	GRCg6a_ONTann.47361	8.471e-14	1.61601e-12
BrainCortex_vs_Colon	GRCg6a_ONTann.47361	8.471e-14	1.61601e-12
BrainCortex_vs_Duodenum	GRCg6a_ONTann.47361	8.471e-14	1.61601e-12
Cecum_vs_Heart	GRCg6a_ONTann.34775	1.56652e-13	1.62937e-12
Lung_vs_Muscle	GRCg6a_ONTann.27173	9.58122e-14	1.6673e-12
Kidney_vs_Muscle	GRCg6a_ONTann.52934	1.19016e-13	1.68871e-12
Lung_vs_Spleen	GRCg6a_ONTann.29556	8.58202e-14	1.70771e-12
Cerebellum_vs_Spleen	GRCg6a_ONTann.20142	8.51541e-14	1.7275e-12
Liver_vs_Thymus	GRCg6a_ONTann.767	1.2923e-13	1.73052e-12
Duodenum_vs_Liver	VPS35	1.43552e-13	1.76282e-12
Gizzard_vs_Heart	GRCg6a_ONTann.32920	1.60538e-13	1.78855e-12
Heart_vs_Testis	GRCg6a_ONTann.28972	2.2482e-13	1.78934e-12
Cecum_vs_Kidney	GRCg6a_ONTann.31442	1.13687e-13	1.826e-12
Hypothalamus_vs_Spleen	GRCg6a_ONTann.41594	1.03584e-13	1.82782e-12
Muscle_vs_Ovary	GRCg6a_ONTann.3738	1.74749e-13	1.83208e-12
Cerebellum_vs_Lung	GRCg6a_ONTann.15025	9.49241e-14	1.83682e-12
Cecum_vs_Heart	GRCg6a_ONTann.19895	1.88627e-13	1.95027e-12
Heart_vs_Testis	GRCg6a_ONTann.47634	2.47691e-13	1.96131e-12
Jejunum_vs_Lung	GRCg6a_ONTann.49600	9.35918e-14	1.96465e-12
Ileum_vs_Muscle	GRCg6a_ONTann.29418	1.14353e-13	2.03363e-12
Gizzard_vs_Heart	GRCg6a_ONTann.49417	1.89182e-13	2.09361e-12
Hypothalamus_vs_Ileum	GRCg6a_ONTann.7715	1.39e-13	2.12521e-12
Cerebellum_vs_Gizzard	GRCg6a_ONTann.33311	1.37446e-13	2.13187e-12
Ovary_vs_Thymus	GRCg6a_ONTann.53653	1.3789e-13	2.14049e-12
Spleen_vs_Testis	GRCg6a_ONTann.53653	1.3789e-13	2.14049e-12
Gizzard_vs_Testis	SNX27	2.07723e-13	2.14161e-12
Duodenum_vs_Thymus	GRCg6a_ONTann.10520	1.57652e-13	2.17233e-12
Lung_vs_Testis	GRCg6a_ONTann.30712	1.34115e-13	2.19293e-12
Cerebellum_vs_Liver	PDCD4	1.3789e-13	2.19403e-12
Kidney_vs_Liver	GRCg6a_ONTann.40244	1.43774e-13	2.22484e-12
Duodenum_vs_Testis	GRCg6a_ONTann.46146	1.81632e-13	2.27533e-12
Heart_vs_Lung	GRCg6a_ONTann.24146	2.07834e-13	2.33141e-12
Cerebellum_vs_Liver	PRKAG2	1.49103e-13	2.35164e-12
Hypothalamus_vs_Ovary	GRCg6a_ONTann.47938	1.89182e-13	2.38251e-12
Cecum_vs_Ovary	GRCg6a_ONTann.51231	2.04392e-13	2.42024e-12
Ileum_vs_Muscle	GRCg6a_ONTann.25552	1.39999e-13	2.46748e-12
Cecum_vs_Testis	LGALS2	2.48357e-13	2.49474e-12
Colon_vs_Muscle	GRCg6a_ONTann.5588	1.48437e-13	2.52603e-12
Heart_vs_Ovary	GRCg6a_ONTann.24146	3.03424e-13	2.5269e-12
Hypothalamus_vs_Muscle	GRCg6a_ONTann.17970	1.8141e-13	2.5285e-12
Adipose_vs_Muscle	GRCg6a_ONTann.12618	1.34337e-13	2.53947e-12
Adipose_vs_Ovary	GRCg6a_ONTann.12618	1.34337e-13	2.53947e-12
Adipose_vs_Spleen	GRCg6a_ONTann.12618	1.34337e-13	2.53947e-12
Adipose_vs_Testis	GRCg6a_ONTann.12618	1.34337e-13	2.53947e-12
Adipose_vs_Thymus	GRCg6a_ONTann.12618	1.34337e-13	2.53947e-12
Duodenum_vs_Liver	ESD	2.09055e-13	2.54682e-12
Kidney_vs_Spleen	GRCg6a_ONTann.43796	1.43885e-13	2.56477e-12
Gizzard_vs_Hypothalamus	MCRIP1	1.64757e-13	2.57304e-12
Heart_vs_Ovary	GRCg6a_ONTann.16713	3.15303e-13	2.61179e-12
BrainCortex_vs_Liver	SEC31A	1.75304e-13	2.62034e-12
Ileum_vs_Spleen	CYB561A3	1.47105e-13	2.67389e-12
Cecum_vs_Muscle	SELENBP1	2.16716e-13	2.69325e-12
Ileum_vs_Lung	GRCg6a_ONTann.47074	1.42886e-13	2.69636e-12
Gizzard_vs_Muscle	GRCg6a_ONTann.18274	1.83076e-13	2.71299e-12
Colon_vs_Thymus	GRCg6a_ONTann.32127	1.49103e-13	2.73051e-12
Colon_vs_Thymus	GRCg6a_ONTann.51409	1.50768e-13	2.74235e-12
Gizzard_vs_Ovary	GRCg6a_ONTann.5001	1.71974e-13	2.75768e-12
Gizzard_vs_Spleen	GRCg6a_ONTann.5001	1.71974e-13	2.75768e-12
Gizzard_vs_Ileum	GRCg6a_ONTann.28561	2.01283e-13	2.78815e-12
Gizzard_vs_Jejunum	GRCg6a_ONTann.28561	2.01283e-13	2.78815e-12
Cerebellum_vs_Heart	ARHGEF7	2.1505e-13	2.89039e-12
Hypothalamus_vs_Ovary	SLC25A12	2.33813e-13	2.92629e-12
Cecum_vs_Ovary	GRCg6a_ONTann.24278	2.50688e-13	2.95109e-12
Duodenum_vs_Kidney	GRCg6a_ONTann.11858	2.1505e-13	3.03126e-12
Colon_vs_Hypothalamus	GRCg6a_ONTann.8975	2.05724e-13	3.03701e-12
Duodenum_vs_Heart	GRCg6a_ONTann.37352	2.73337e-13	3.03753e-12
Hypothalamus_vs_Liver	GRCg6a_ONTann.36416	2.35811e-13	3.15683e-12
Heart_vs_Thymus	GRCg6a_ONTann.1549	3.30957e-13	3.16478e-12
Cecum_vs_Hypothalamus	GRCg6a_ONTann.15577	2.39253e-13	3.18368e-12
Muscle_vs_Ovary	C7orf50	3.0953e-13	3.2246e-12
Cerebellum_vs_Kidney	GRCg6a_ONTann.38894	2.08944e-13	3.22937e-12
Liver_vs_Muscle	GRCg6a_ONTann.21560	2.69229e-13	3.24885e-12
Colon_vs_Liver	GRCg6a_ONTann.52006	2.24598e-13	3.31784e-12
Colon_vs_Spleen	FAM13A	1.81299e-13	3.38737e-12
Duodenum_vs_Heart	KCNMA1	3.14415e-13	3.46795e-12
Cerebellum_vs_Muscle	GRCg6a_ONTann.48569	2.12608e-13	3.54108e-12
Ileum_vs_Ovary	CYRIB	2.46025e-13	3.58787e-12
Hypothalamus_vs_Testis	GRCg6a_ONTann.52190	2.83773e-13	3.62774e-12
Duodenum_vs_Ovary	GRCg6a_ONTann.50233	2.94875e-13	3.63252e-12
Gizzard_vs_Hypothalamus	GRCg6a_ONTann.49094	2.39364e-13	3.70922e-12
Jejunum_vs_Spleen	SQSTM1	2.1616e-13	3.76797e-12
Cecum_vs_Liver	GRCg6a_ONTann.38548	2.68341e-13	3.77824e-12
Heart_vs_Testis	GRCg6a_ONTann.54223	4.9083e-13	3.86684e-12
Heart_vs_Jejunum	IL1RL1	3.56715e-13	3.89524e-12
Gizzard_vs_Ovary	LRRFIP1	2.47469e-13	3.94033e-12
Gizzard_vs_Spleen	LRRFIP1	2.47469e-13	3.94033e-12
Cecum_vs_Ileum	GRCg6a_ONTann.27180	2.14384e-13	3.98204e-12
Cecum_vs_Heart	GRCg6a_ONTann.35933	3.92797e-13	4.03721e-12
Heart_vs_Muscle	GRCg6a_ONTann.33226	4.03788e-13	4.08738e-12
Heart_vs_Spleen	MAFK	3.37286e-13	4.10364e-12
Lung_vs_Muscle	OSBPL2	2.39475e-13	4.13042e-12
Adipose_vs_Cecum	GRCg6a_ONTann.52841	2.75446e-13	4.43692e-12
Adipose_vs_Cerebellum	GRCg6a_ONTann.52841	2.75446e-13	4.43692e-12
Ileum_vs_Ovary	PLCD1	3.09863e-13	4.49006e-12
Hypothalamus_vs_Spleen	GRCg6a_ONTann.41745	2.60014e-13	4.55653e-12
Duodenum_vs_Spleen	SQSTM1	3.13083e-13	4.61086e-12
Cecum_vs_Ovary	GRCg6a_ONTann.12888	3.9635e-13	4.63867e-12
Kidney_vs_Liver	LGALS2	3.12195e-13	4.79048e-12
Cecum_vs_Duodenum	GRCg6a_ONTann.47938	3.5616e-13	4.83325e-12
Colon_vs_Testis	GRCg6a_ONTann.5485	3.20521e-13	4.88231e-12
Colon_vs_Kidney	GRCg6a_ONTann.25315	2.3026e-13	4.89057e-12
Kidney_vs_Testis	GRCg6a_ONTann.43208	3.84914e-13	4.89669e-12
Muscle_vs_Ovary	LRRFIP1	4.73954e-13	4.90647e-12
Hypothalamus_vs_Spleen	TMEM120B	2.84772e-13	4.95621e-12
Cerebellum_vs_Liver	CLTA	3.2685e-13	5.11022e-12
Cerebellum_vs_Colon	ST7	2.88658e-13	5.34724e-12
Heart_vs_Muscle	GRCg6a_ONTann.18839	5.32907e-13	5.35982e-12
Cerebellum_vs_Hypothalamus	ST7	2.79998e-13	5.36759e-12
Cerebellum_vs_Colon	GRCg6a_ONTann.29172	2.92766e-13	5.38567e-12
Lung_vs_Muscle	GRCg6a_ONTann.5588	3.15192e-13	5.38868e-12
Cecum_vs_Liver	EXOSC8	3.86802e-13	5.40294e-12
Duodenum_vs_Lung	GRCg6a_ONTann.3904	3.34399e-13	5.52855e-12
Heart_vs_Liver	GRCg6a_ONTann.320	5.76095e-13	5.57838e-12
Gizzard_vs_Heart	GRCg6a_ONTann.13411	5.08149e-13	5.58627e-12
Ileum_vs_Muscle	LGALS2	3.22853e-13	5.63993e-12
Colon_vs_Muscle	GRCg6a_ONTann.40639	3.41727e-13	5.76478e-12
Gizzard_vs_Heart	GRCg6a_ONTann.40619	5.45453e-13	5.95692e-12
Hypothalamus_vs_Liver	GRCg6a_ONTann.10408	4.53193e-13	6.0184e-12
Cecum_vs_Gizzard	GRCg6a_ONTann.47938	3.95906e-13	6.06755e-12
Hypothalamus_vs_Jejunum	TMEM141	4.11338e-13	6.10892e-12
BrainCortex_vs_Hypothalamus	GRCg6a_ONTann.20333	3.34066e-13	6.48704e-12
Cerebellum_vs_Muscle	GRCg6a_ONTann.5892	4.00124e-13	6.60872e-12
Colon_vs_Ovary	GRCg6a_ONTann.15241	5.04929e-13	6.6813e-12
Liver_vs_Thymus	GRCg6a_ONTann.2743	5.08149e-13	6.75383e-12
Kidney_vs_Liver	GRCg6a_ONTann.48727	4.48974e-13	6.83189e-12
Lung_vs_Spleen	TMEM120B	3.45723e-13	6.83326e-12
Hypothalamus_vs_Testis	GRCg6a_ONTann.28297	5.38569e-13	6.8428e-12
Cecum_vs_Liver	LGALS2	5.0171e-13	6.95283e-12
Spleen_vs_Thymus	GRCg6a_ONTann.29556	3.36287e-13	6.98441e-12
Kidney_vs_Muscle	GRCg6a_ONTann.18274	4.98934e-13	7.02406e-12
Liver_vs_Thymus	VPS35	5.38125e-13	7.09927e-12
Lung_vs_Thymus	INTS10	3.77809e-13	7.11451e-12
Ileum_vs_Kidney	GRCg6a_ONTann.41395	4.42646e-13	7.1575e-12
Adipose_vs_Cecum	GRCg6a_ONTann.51298	4.47531e-13	7.16049e-12
Adipose_vs_Cerebellum	GRCg6a_ONTann.51298	4.47531e-13	7.16049e-12
BrainCortex_vs_Kidney	UPP1	4.47087e-13	7.35603e-12
Hypothalamus_vs_Lung	CD47	4.12115e-13	7.57707e-12
Kidney_vs_Testis	GRCg6a_ONTann.41678	6.10179e-13	7.71358e-12
Gizzard_vs_Lung	GRCg6a_ONTann.23559	4.49973e-13	7.83314e-12
Gizzard_vs_Testis	GRCg6a_ONTann.50441	7.66609e-13	7.85774e-12
Cerebellum_vs_Duodenum	GRCg6a_ONTann.53164	5.32685e-13	7.86422e-12
Heart_vs_Kidney	GRCg6a_ONTann.894	7.54063e-13	7.90624e-12
Duodenum_vs_Gizzard	GRCg6a_ONTann.33311	6.13953e-13	7.91952e-12
BrainCortex_vs_Hypothalamus	ZFAND5	4.14002e-13	7.98266e-12
Gizzard_vs_Ovary	GRCg6a_ONTann.22940	5.0504e-13	7.98529e-12
Gizzard_vs_Spleen	GRCg6a_ONTann.22940	5.0504e-13	7.98529e-12
Heart_vs_Hypothalamus	ZFAND5	7.49401e-13	8.02732e-12
Colon_vs_Lung	GRCg6a_ONTann.52006	4.24105e-13	8.27914e-12
Duodenum_vs_Ovary	GRCg6a_ONTann.10567	6.80567e-13	8.32348e-12
Lung_vs_Testis	GRCg6a_ONTann.38478	5.14477e-13	8.34856e-12
Jejunum_vs_Muscle	GRCg6a_ONTann.41055	5.70322e-13	8.42499e-12
Heart_vs_Hypothalamus	GRCg6a_ONTann.41889	7.96807e-13	8.48308e-12
Muscle_vs_Spleen	GRCg6a_ONTann.41745	5.35794e-13	8.49378e-12
Gizzard_vs_Liver	GRCg6a_ONTann.11756	6.13065e-13	8.52768e-12
Heart_vs_Muscle	GRCg6a_ONTann.28165	8.60756e-13	8.60208e-12
Hypothalamus_vs_Spleen	GRCg6a_ONTann.35199	5.03597e-13	8.70504e-12
Liver_vs_Lung	GRCg6a_ONTann.2743	6.30163e-13	8.87601e-12
Heart_vs_Ileum	GRCg6a_ONTann.25337	8.82183e-13	9.05646e-12
Cecum_vs_Kidney	GRCg6a_ONTann.22947	5.70211e-13	9.09622e-12
Adipose_vs_Colon	GRCg6a_ONTann.41326	5.36016e-13	9.24044e-12
Adipose_vs_Duodenum	GRCg6a_ONTann.41326	5.36016e-13	9.30789e-12
Adipose_vs_Gizzard	GRCg6a_ONTann.41326	5.36016e-13	9.30789e-12
Adipose_vs_Heart	GRCg6a_ONTann.41326	5.36016e-13	9.30789e-12
Adipose_vs_Hypothalamus	GRCg6a_ONTann.41326	5.36016e-13	9.30789e-12
Adipose_vs_Ileum	GRCg6a_ONTann.41326	5.36016e-13	9.30789e-12
Adipose_vs_Jejunum	GRCg6a_ONTann.41326	5.36016e-13	9.30789e-12
Adipose_vs_Kidney	GRCg6a_ONTann.41326	5.36016e-13	9.30789e-12
Adipose_vs_Liver	GRCg6a_ONTann.41326	5.36016e-13	9.30789e-12
Adipose_vs_Lung	GRCg6a_ONTann.41326	5.36016e-13	9.30789e-12
Colon_vs_Lung	GRCg6a_ONTann.47030	4.85278e-13	9.40614e-12
Cerebellum_vs_Spleen	ST7	4.67737e-13	9.42295e-12
Cerebellum_vs_Kidney	MTF1	6.24389e-13	9.58968e-12
BrainCortex_vs_Muscle	GRCg6a_ONTann.25552	6.23834e-13	9.74934e-12
Duodenum_vs_Hypothalamus	GRCg6a_ONTann.40213	7.85039e-13	9.80475e-12
Ileum_vs_Kidney	GRCg6a_ONTann.42342	6.11178e-13	9.82086e-12
Muscle_vs_Spleen	GRCg6a_ONTann.30634	6.27054e-13	9.86404e-12
Cerebellum_vs_Testis	GRCg6a_ONTann.6392	6.81455e-13	9.88541e-12
Gizzard_vs_Heart	IL1RL1	9.13047e-13	9.90627e-12
Cerebellum_vs_Gizzard	GRCg6a_ONTann.50167	6.51479e-13	9.96353e-12
Cerebellum_vs_Gizzard	GRCg6a_ONTann.20522	6.48703e-13	9.96353e-12
Hypothalamus_vs_Testis	GRCg6a_ONTann.262	8.1124e-13	1.02444e-11
Kidney_vs_Liver	GRCg6a_ONTann.37832	6.83564e-13	1.03156e-11
BrainCortex_vs_Muscle	H-RAS	6.809e-13	1.05539e-11
Colon_vs_Ileum	GRCg6a_ONTann.27891	5.43232e-13	1.05562e-11
Cerebellum_vs_Testis	GRCg6a_ONTann.52497	7.52398e-13	1.08459e-11
Adipose_vs_Muscle	GRCg6a_ONTann.49050	5.81424e-13	1.09102e-11
Adipose_vs_Ovary	GRCg6a_ONTann.49050	5.81424e-13	1.09102e-11
Adipose_vs_Spleen	GRCg6a_ONTann.49050	5.81424e-13	1.09102e-11
Adipose_vs_Testis	GRCg6a_ONTann.49050	5.81424e-13	1.09102e-11
Adipose_vs_Thymus	GRCg6a_ONTann.49050	5.81424e-13	1.09102e-11
BrainCortex_vs_Heart	GRCg6a_ONTann.33054	8.38551e-13	1.11807e-11
Heart_vs_Muscle	GRCg6a_ONTann.38392	1.1674e-12	1.15927e-11
Duodenum_vs_Jejunum	GRCg6a_ONTann.46146	7.87259e-13	1.17704e-11
Ileum_vs_Lung	GRCg6a_ONTann.20090	6.28719e-13	1.17842e-11
Cerebellum_vs_Gizzard	PRKAG2	7.81486e-13	1.18688e-11
Jejunum_vs_Testis	GRCg6a_ONTann.53457	9.85656e-13	1.18748e-11
Ileum_vs_Muscle	GRCg6a_ONTann.46590	6.8745e-13	1.19037e-11
Cecum_vs_Colon	GRCg6a_ONTann.3904	7.37299e-13	1.2107e-11
Liver_vs_Muscle	GRCg6a_ONTann.5919	1.0123e-12	1.21139e-11
Gizzard_vs_Lung	GRCg6a_ONTann.20241	7.04437e-13	1.21655e-11
BrainCortex_vs_Ovary	GRCg6a_ONTann.41745	6.43374e-13	1.22785e-11
BrainCortex_vs_Spleen	GRCg6a_ONTann.41745	6.43374e-13	1.22785e-11
Gizzard_vs_Hypothalamus	SEC31A	7.99361e-13	1.22917e-11
Cecum_vs_Colon	GRCg6a_ONTann.26883	7.65721e-13	1.24975e-11
Colon_vs_Hypothalamus	GRCg6a_ONTann.20333	8.59424e-13	1.26084e-11
Cecum_vs_Heart	GRCg6a_ONTann.320	1.24278e-12	1.26983e-11
Testis_vs_Thymus	MGMT	1.1795e-12	1.29745e-11
Heart_vs_Thymus	MAFK	1.39122e-12	1.32346e-11
Kidney_vs_Liver	GRCg6a_ONTann.50527	8.90066e-13	1.33218e-11
Ovary_vs_Thymus	GRCg6a_ONTann.27515	8.73079e-13	1.34638e-11
Spleen_vs_Testis	GRCg6a_ONTann.27515	8.73079e-13	1.34638e-11
Cecum_vs_Ileum	GRCg6a_ONTann.51452	7.45071e-13	1.37463e-11
Duodenum_vs_Testis	GRCg6a_ONTann.47634	1.109e-12	1.37857e-11
Cerebellum_vs_Ovary	GRCg6a_ONTann.54378	8.9273e-13	1.38683e-11
Duodenum_vs_Ileum	GRCg6a_ONTann.39842	9.19154e-13	1.41462e-11
Hypothalamus_vs_Kidney	CD47	8.68527e-13	1.41647e-11
Ovary_vs_Thymus	GRCg6a_ONTann.37069	9.34697e-13	1.43198e-11
Spleen_vs_Testis	GRCg6a_ONTann.37069	9.34697e-13	1.43198e-11
Duodenum_vs_Kidney	GRCg6a_ONTann.13735	1.03595e-12	1.44957e-11
Heart_vs_Thymus	GRCg6a_ONTann.46199	1.53311e-12	1.45092e-11
Muscle_vs_Ovary	LGALS2	1.45162e-12	1.49335e-11
Cecum_vs_Gizzard	GRCg6a_ONTann.13411	9.83991e-13	1.4967e-11
Adipose_vs_Colon	GRCg6a_ONTann.34780	8.86291e-13	1.5169e-11
Adipose_vs_Duodenum	GRCg6a_ONTann.34780	8.86291e-13	1.52789e-11
Adipose_vs_Gizzard	GRCg6a_ONTann.34780	8.86291e-13	1.52789e-11
Adipose_vs_Heart	GRCg6a_ONTann.34780	8.86291e-13	1.52789e-11
Adipose_vs_Hypothalamus	GRCg6a_ONTann.34780	8.86291e-13	1.52789e-11
Adipose_vs_Ileum	GRCg6a_ONTann.34780	8.86291e-13	1.52789e-11
Adipose_vs_Jejunum	GRCg6a_ONTann.34780	8.86291e-13	1.52789e-11
Adipose_vs_Kidney	GRCg6a_ONTann.34780	8.86291e-13	1.52789e-11
Adipose_vs_Liver	GRCg6a_ONTann.34780	8.86291e-13	1.52789e-11
Adipose_vs_Lung	GRCg6a_ONTann.34780	8.86291e-13	1.52789e-11
Hypothalamus_vs_Kidney	SEC31A	9.4813e-13	1.535e-11
Kidney_vs_Thymus	MTF1	7.73159e-13	1.5373e-11
Heart_vs_Ovary	LGALS2	1.86828e-12	1.53935e-11
Lung_vs_Spleen	GRCg6a_ONTann.11743	7.86704e-13	1.54456e-11
Testis_vs_Thymus	GRCg6a_ONTann.45779	1.42308e-12	1.55741e-11
Duodenum_vs_Heart	SQSTM1	1.43097e-12	1.56664e-11
Cerebellum_vs_Ileum	GRCg6a_ONTann.39819	1.02429e-12	1.5894e-11
Cerebellum_vs_Jejunum	GRCg6a_ONTann.39819	1.02429e-12	1.5894e-11
Ileum_vs_Lung	GRCg6a_ONTann.25337	8.82183e-13	1.6424e-11
Heart_vs_Testis	GRCg6a_ONTann.12695	2.11131e-12	1.65493e-11
Testis_vs_Thymus	GRCg6a_ONTann.49480	1.5743e-12	1.71414e-11
Heart_vs_Testis	GRCg6a_ONTann.39975	2.23699e-12	1.74463e-11
Lung_vs_Thymus	GRCg6a_ONTann.7765	9.3503e-13	1.74844e-11
Cecum_vs_Duodenum	GRCg6a_ONTann.12888	1.30185e-12	1.75489e-11
BrainCortex_vs_Testis	GRCg6a_ONTann.4998	1.17562e-12	1.78825e-11
BrainCortex_vs_Thymus	GRCg6a_ONTann.4998	1.17562e-12	1.78825e-11
Cecum_vs_Cerebellum	GRCg6a_ONTann.4998	1.17562e-12	1.78825e-11
Hypothalamus_vs_Thymus	GRCg6a_ONTann.42514	1.2117e-12	1.80067e-11
Heart_vs_Kidney	GRCg6a_ONTann.28972	1.7375e-12	1.81077e-11
Jejunum_vs_Kidney	GRCg6a_ONTann.41621	1.08435e-12	1.82737e-11
Cerebellum_vs_Kidney	SEC31A	1.19937e-12	1.83054e-11
Duodenum_vs_Ovary	ESD	1.51967e-12	1.84532e-11
Cerebellum_vs_Testis	GRCg6a_ONTann.30259	1.3054e-12	1.86999e-11
Gizzard_vs_Thymus	GRCg6a_ONTann.47139	1.21114e-12	1.87015e-11
Lung_vs_Testis	GRCg6a_ONTann.49022	1.18727e-12	1.91213e-11
Gizzard_vs_Testis	GRCg6a_ONTann.12695	1.87994e-12	1.9158e-11
Cerebellum_vs_Liver	GRCg6a_ONTann.2743	1.24756e-12	1.93371e-11
BrainCortex_vs_Hypothalamus	GRCg6a_ONTann.48201	1.01275e-12	1.93909e-11
Heart_vs_Kidney	GRCg6a_ONTann.51875	1.89171e-12	1.95967e-11
Duodenum_vs_Hypothalamus	GRCg6a_ONTann.53756	1.58762e-12	1.96909e-11
Colon_vs_Heart	GRCg6a_ONTann.44608	1.37457e-12	1.97297e-11
Cerebellum_vs_Spleen	GRCg6a_ONTann.29462	1.00209e-12	2.00487e-11
Kidney_vs_Ovary	GRCg6a_ONTann.43208	1.55143e-12	2.00989e-11
Lung_vs_Spleen	CYB561A3	1.03251e-12	2.01373e-11
Ileum_vs_Liver	GRCg6a_ONTann.48660	1.12443e-12	2.01873e-11
Cecum_vs_Jejunum	GRCg6a_ONTann.830	1.36924e-12	2.0252e-11
BrainCortex_vs_Gizzard	GRCg6a_ONTann.23559	1.2067e-12	2.03275e-11
Cecum_vs_Ovary	GRCg6a_ONTann.53367	1.75637e-12	2.04369e-11
Cecum_vs_Ovary	GRCg6a_ONTann.47938	1.78979e-12	2.0706e-11
Cerebellum_vs_Spleen	GRCg6a_ONTann.19835	1.05371e-12	2.09371e-11
Ileum_vs_Thymus	ATP5S	1.09468e-12	2.10975e-11
Colon_vs_Thymus	GRCg6a_ONTann.4998	1.17562e-12	2.124e-11
Duodenum_vs_Gizzard	GRCg6a_ONTann.52312	1.66123e-12	2.12637e-11
Cerebellum_vs_Ovary	SGK3	1.38678e-12	2.13947e-11
Gizzard_vs_Thymus	ACTN1	1.3971e-12	2.14155e-11
Duodenum_vs_Lung	GRCg6a_ONTann.41055	1.32805e-12	2.17778e-11
Gizzard_vs_Muscle	GRCg6a_ONTann.40371	1.4887e-12	2.18724e-11
Duodenum_vs_Ileum	GRCg6a_ONTann.46146	1.44695e-12	2.21177e-11
Cerebellum_vs_Duodenum	CLTA	1.52167e-12	2.22948e-11
Colon_vs_Heart	METTL6	1.57008e-12	2.23677e-11
Heart_vs_Ileum	IMPDH2	2.21057e-12	2.25735e-11
Hypothalamus_vs_Testis	GRCg6a_ONTann.29079	1.85041e-12	2.32254e-11
Duodenum_vs_Testis	LGALS2	1.89215e-12	2.33414e-11
Liver_vs_Muscle	GRCg6a_ONTann.49572	1.97464e-12	2.34346e-11
Hypothalamus_vs_Thymus	GRCg6a_ONTann.48984	1.5955e-12	2.35612e-11
Hypothalamus_vs_Kidney	GRCg6a_ONTann.27634	1.48004e-12	2.37879e-11
Colon_vs_Muscle	GRCg6a_ONTann.10408	1.42719e-12	2.38686e-11
Hypothalamus_vs_Thymus	CMSS1	1.63902e-12	2.40527e-11
Duodenum_vs_Ovary	GRCg6a_ONTann.46146	1.99751e-12	2.40835e-11
Hypothalamus_vs_Kidney	GRCg6a_ONTann.42992	1.51112e-12	2.41128e-11
Cerebellum_vs_Muscle	GRCg6a_ONTann.27953	1.48925e-12	2.43942e-11
Cerebellum_vs_Liver	GRCg6a_ONTann.44515	1.59173e-12	2.44609e-11
Duodenum_vs_Hypothalamus	GRCg6a_ONTann.10408	1.9883e-12	2.44904e-11
Jejunum_vs_Kidney	COX20	1.46494e-12	2.45147e-11
Ileum_vs_Jejunum	GRCg6a_ONTann.33207	1.35436e-12	2.48329e-11
Duodenum_vs_Jejunum	GRCg6a_ONTann.43208	1.71174e-12	2.54146e-11
Gizzard_vs_Thymus	GRCg6a_ONTann.20522	1.69231e-12	2.57526e-11
Cecum_vs_Kidney	GRCg6a_ONTann.15577	1.67866e-12	2.65976e-11
Colon_vs_Jejunum	GRCg6a_ONTann.46590	1.50524e-12	2.68864e-11
Heart_vs_Testis	GRCg6a_ONTann.49232	3.47156e-12	2.69393e-11
BrainCortex_vs_Testis	GRCg6a_ONTann.40965	1.7949e-12	2.7134e-11
BrainCortex_vs_Thymus	GRCg6a_ONTann.40965	1.7949e-12	2.7134e-11
Cecum_vs_Cerebellum	GRCg6a_ONTann.40965	1.7949e-12	2.7134e-11
Colon_vs_Hypothalamus	GRCg6a_ONTann.51400	1.86495e-12	2.71915e-11
Hypothalamus_vs_Liver	GRCg6a_ONTann.33795	2.09999e-12	2.76665e-11
Cerebellum_vs_Thymus	GRCg6a_ONTann.4998	1.38012e-12	2.78572e-11
Hypothalamus_vs_Jejunum	GRCg6a_ONTann.20333	1.91758e-12	2.82875e-11
Duodenum_vs_Heart	GRCg6a_ONTann.40965	2.61324e-12	2.83998e-11
Kidney_vs_Ovary	AP3S2	2.24476e-12	2.88959e-11
Muscle_vs_Ovary	GTF2E2	2.8334e-12	2.89676e-11
Cerebellum_vs_Ileum	GRCg6a_ONTann.49232	1.88316e-12	2.9056e-11
Cerebellum_vs_Jejunum	GRCg6a_ONTann.49232	1.88316e-12	2.9056e-11
Adipose_vs_BrainCortex	SELENBP1	2.0054e-12	2.94082e-11
Heart_vs_Kidney	GRCg6a_ONTann.41349	2.88758e-12	2.97352e-11
Jejunum_vs_Lung	COX20	1.46494e-12	3.04974e-11
Duodenum_vs_Liver	LGALS2	2.52465e-12	3.05144e-11
BrainCortex_vs_Kidney	GRCg6a_ONTann.46567	1.88027e-12	3.07156e-11
BrainCortex_vs_Kidney	SEC31A	1.91613e-12	3.10794e-11
Heart_vs_Jejunum	ST7	2.90212e-12	3.1496e-11
Cecum_vs_Gizzard	GRCg6a_ONTann.49094	2.10798e-12	3.18242e-11
BrainCortex_vs_Testis	GRCg6a_ONTann.40772	2.12885e-12	3.1985e-11
BrainCortex_vs_Thymus	GRCg6a_ONTann.40772	2.12885e-12	3.1985e-11
Cecum_vs_Cerebellum	GRCg6a_ONTann.40772	2.12885e-12	3.1985e-11
Colon_vs_Muscle	GRCg6a_ONTann.40741	1.94478e-12	3.22467e-11
Heart_vs_Liver	GRCg6a_ONTann.49487	3.42171e-12	3.2901e-11
Gizzard_vs_Hypothalamus	GRCg6a_ONTann.27319	2.16471e-12	3.30325e-11
BrainCortex_vs_Testis	GRCg6a_ONTann.20142	2.24731e-12	3.3559e-11
BrainCortex_vs_Thymus	GRCg6a_ONTann.20142	2.24731e-12	3.3559e-11
Cecum_vs_Cerebellum	GRCg6a_ONTann.20142	2.24731e-12	3.3559e-11
Kidney_vs_Ovary	FARS2	2.63722e-12	3.37331e-11
Ovary_vs_Testis	GRCg6a_ONTann.46408	3.55938e-12	3.37584e-11
Cecum_vs_Testis	GRCg6a_ONTann.24278	3.38773e-12	3.38605e-11
Cerebellum_vs_Ovary	GRCg6a_ONTann.4410	2.22511e-12	3.40929e-11
Muscle_vs_Thymus	LGALS2	1.98763e-12	3.42374e-11
BrainCortex_vs_Testis	GRCg6a_ONTann.48577	2.31537e-12	3.43657e-11
BrainCortex_vs_Thymus	GRCg6a_ONTann.48577	2.31537e-12	3.43657e-11
Cecum_vs_Cerebellum	GRCg6a_ONTann.48577	2.31537e-12	3.43657e-11
Cerebellum_vs_Thymus	GRCg6a_ONTann.24278	1.72262e-12	3.4505e-11
Lung_vs_Spleen	GRCg6a_ONTann.45101	1.78602e-12	3.46041e-11
Cecum_vs_Thymus	SS18L2	2.23632e-12	3.47049e-11
Cerebellum_vs_Kidney	GRCg6a_ONTann.36838	2.29994e-12	3.48848e-11
Jejunum_vs_Liver	GRCg6a_ONTann.47537	2.06024e-12	3.51213e-11
Heart_vs_Testis	TPD52L2	4.56013e-12	3.52106e-11
Hypothalamus_vs_Ileum	GRCg6a_ONTann.41594	2.33003e-12	3.54018e-11
BrainCortex_vs_Kidney	GRCg6a_ONTann.27634	2.27862e-12	3.66986e-11
Ileum_vs_Thymus	GRCg6a_ONTann.50744	1.9299e-12	3.69362e-11
Heart_vs_Ovary	C7orf50	4.52061e-12	3.70498e-11
Jejunum_vs_Testis	ATP6V0E2	3.13627e-12	3.7561e-11
Gizzard_vs_Heart	GRCg6a_ONTann.8981	3.49032e-12	3.76229e-11
Heart_vs_Ovary	GRCg6a_ONTann.46898	4.64018e-12	3.78297e-11
Duodenum_vs_Ovary	RPL31	3.20133e-12	3.83258e-11
Heart_vs_Jejunum	GRCg6a_ONTann.41349	3.56892e-12	3.84965e-11
Muscle_vs_Thymus	GRCg6a_ONTann.40425	2.27984e-12	3.89202e-11
Hypothalamus_vs_Spleen	GRCg6a_ONTann.21604	2.2925e-12	3.93597e-11
Ileum_vs_Spleen	GRCg6a_ONTann.35448	2.18336e-12	3.94461e-11
Colon_vs_Duodenum	GRCg6a_ONTann.33311	2.357e-12	3.97008e-11
Heart_vs_Kidney	GRCg6a_ONTann.5732	3.93574e-12	4.02889e-11
Ileum_vs_Ovary	GRCg6a_ONTann.53875	2.81042e-12	4.04665e-11
Heart_vs_Liver	GRCg6a_ONTann.31990	4.32321e-12	4.12806e-11
Ovary_vs_Testis	GRCg6a_ONTann.52841	4.43712e-12	4.18652e-11
Ileum_vs_Kidney	GRCg6a_ONTann.27634	2.64821e-12	4.22892e-11
Colon_vs_Hypothalamus	GRCg6a_ONTann.48837	2.93698e-12	4.25592e-11
Hypothalamus_vs_Ileum	GRCg6a_ONTann.50744	2.95131e-12	4.45629e-11
Gizzard_vs_Testis	GRCg6a_ONTann.52312	4.42268e-12	4.48115e-11
BrainCortex_vs_Cecum	GRCg6a_ONTann.4410	2.36422e-12	4.48148e-11
BrainCortex_vs_Cerebellum	GRCg6a_ONTann.4410	2.36422e-12	4.48148e-11
BrainCortex_vs_Colon	GRCg6a_ONTann.4410	2.36422e-12	4.48148e-11
BrainCortex_vs_Duodenum	GRCg6a_ONTann.4410	2.36422e-12	4.48148e-11
Heart_vs_Jejunum	GRCg6a_ONTann.2315	4.19231e-12	4.49467e-11
Hypothalamus_vs_Testis	DFNA5	3.63454e-12	4.53441e-11
Heart_vs_Ovary	LRRFIP1	5.64759e-12	4.58017e-11
BrainCortex_vs_Jejunum	GRCg6a_ONTann.15920	3.13349e-12	4.58248e-11
Liver_vs_Muscle	RETREG1	3.90121e-12	4.59192e-11
Muscle_vs_Testis	GRCg6a_ONTann.47634	3.98537e-12	4.6614e-11
Cerebellum_vs_Colon	GRCg6a_ONTann.36225	2.57283e-12	4.7003e-11
Ileum_vs_Lung	GRCg6a_ONTann.41349	2.56739e-12	4.71652e-11
Ileum_vs_Lung	GRCg6a_ONTann.8132	2.55795e-12	4.71652e-11
Cecum_vs_Testis	GRCg6a_ONTann.29024	4.74853e-12	4.72268e-11
Cecum_vs_Hypothalamus	GRCg6a_ONTann.12888	3.60889e-12	4.77298e-11
Liver_vs_Muscle	GRCg6a_ONTann.51901	4.25526e-12	4.96793e-11
Colon_vs_Muscle	LGALS2	3.02669e-12	4.97608e-11
Cerebellum_vs_Liver	GRCg6a_ONTann.53969	3.2957e-12	5.02175e-11
Liver_vs_Ovary	GRCg6a_ONTann.32699	4.04909e-12	5.03292e-11
Hypothalamus_vs_Muscle	GRCg6a_ONTann.12053	3.67728e-12	5.08596e-11
Cerebellum_vs_Testis	GRCg6a_ONTann.20142	3.5969e-12	5.12056e-11
Cerebellum_vs_Thymus	GRCg6a_ONTann.52497	2.65199e-12	5.27183e-11
Duodenum_vs_Thymus	MGMT	3.98437e-12	5.45258e-11
BrainCortex_vs_Kidney	GRCg6a_ONTann.25605	3.44913e-12	5.5162e-11
Duodenum_vs_Liver	GRCg6a_ONTann.2743	4.62386e-12	5.54502e-11
Colon_vs_Hypothalamus	GRCg6a_ONTann.33311	3.90676e-12	5.62669e-11
Lung_vs_Muscle	GRCg6a_ONTann.41349	3.38263e-12	5.73282e-11
Heart_vs_Spleen	SQSTM1	4.75819e-12	5.75362e-11
Cerebellum_vs_Colon	GRCg6a_ONTann.9182	3.17124e-12	5.75385e-11
Cerebellum_vs_Heart	GRCg6a_ONTann.41897	4.31133e-12	5.75443e-11
Cerebellum_vs_Kidney	GRCg6a_ONTann.54069	3.82949e-12	5.77261e-11
Cerebellum_vs_Muscle	GRCg6a_ONTann.20142	3.5969e-12	5.84349e-11
Ileum_vs_Ovary	GRCg6a_ONTann.34830	4.14579e-12	5.93188e-11
Cecum_vs_Ovary	GRCg6a_ONTann.13735	5.22304e-12	6.00799e-11
Duodenum_vs_Spleen	GRCg6a_ONTann.38537	4.11393e-12	6.01662e-11
Liver_vs_Muscle	GRCg6a_ONTann.960	5.25369e-12	6.08411e-11
Heart_vs_Muscle	GRCg6a_ONTann.36049	6.25378e-12	6.17118e-11
Gizzard_vs_Kidney	GRCg6a_ONTann.8293	4.41536e-12	6.19083e-11
Cecum_vs_Liver	MTRF1	4.5286e-12	6.22682e-11
BrainCortex_vs_Testis	GRCg6a_ONTann.30592	4.24272e-12	6.25929e-11
BrainCortex_vs_Thymus	GRCg6a_ONTann.30592	4.24272e-12	6.25929e-11
Cecum_vs_Cerebellum	GRCg6a_ONTann.30592	4.24272e-12	6.25929e-11
Heart_vs_Hypothalamus	MAFK	5.95757e-12	6.30419e-11
Cerebellum_vs_Liver	LRRFIP1	4.19309e-12	6.33544e-11
Cerebellum_vs_Heart	GRCg6a_ONTann.24278	4.8378e-12	6.41258e-11
Hypothalamus_vs_Spleen	GRCg6a_ONTann.7765	3.78186e-12	6.44947e-11
Heart_vs_Liver	GRCg6a_ONTann.960	6.90226e-12	6.54524e-11
Colon_vs_Ovary	GRCg6a_ONTann.43208	4.98768e-12	6.56071e-11
Duodenum_vs_Hypothalamus	GRCg6a_ONTann.47938	5.4049e-12	6.61175e-11
Cerebellum_vs_Liver	GRCg6a_ONTann.20820	4.42069e-12	6.62366e-11
Cecum_vs_Kidney	GRCg6a_ONTann.13735	4.22185e-12	6.64445e-11
Cerebellum_vs_Liver	GRCg6a_ONTann.29746	4.47642e-12	6.65174e-11
Cerebellum_vs_Muscle	GRCg6a_ONTann.53144	4.13947e-12	6.67026e-11
Cerebellum_vs_Spleen	GRCg6a_ONTann.24278	3.38118e-12	6.67266e-11
BrainCortex_vs_Ileum	GRCg6a_ONTann.34830	3.76144e-12	6.68438e-11
Cerebellum_vs_Heart	GRCg6a_ONTann.4897	5.11013e-12	6.72718e-11
Kidney_vs_Spleen	RALB	3.80285e-12	6.73157e-11
Gizzard_vs_Muscle	GRCg6a_ONTann.12053	4.67471e-12	6.81002e-11
Kidney_vs_Spleen	CYB561A3	3.90055e-12	6.85689e-11
Colon_vs_Liver	GRCg6a_ONTann.44608	4.6867e-12	6.86752e-11
Kidney_vs_Liver	GRCg6a_ONTann.2743	4.63241e-12	6.87705e-11
Gizzard_vs_Kidney	GRCg6a_ONTann.53234	4.97613e-12	6.88019e-11
Gizzard_vs_Kidney	GRCg6a_ONTann.22947	4.95093e-12	6.88019e-11
BrainCortex_vs_Ovary	HDGFRP2	3.64275e-12	6.9034e-11
BrainCortex_vs_Spleen	HDGFRP2	3.64275e-12	6.9034e-11
Cecum_vs_Spleen	GRCg6a_ONTann.24590	4.30711e-12	6.92814e-11
Colon_vs_Hypothalamus	MAFK	4.8419e-12	6.93126e-11
Ileum_vs_Testis	LGALS2	5.47118e-12	7.09981e-11
Colon_vs_Kidney	GRCg6a_ONTann.37110	3.38629e-12	7.1313e-11
BrainCortex_vs_Ileum	GRCg6a_ONTann.8256	4.08018e-12	7.20082e-11
Ileum_vs_Spleen	GRCg6a_ONTann.8256	4.07951e-12	7.32592e-11
Cecum_vs_Spleen	RPL31	4.59299e-12	7.34322e-11
Cecum_vs_Kidney	GRCg6a_ONTann.3432	4.70091e-12	7.34908e-11
BrainCortex_vs_Jejunum	GRCg6a_ONTann.40772	5.07872e-12	7.38021e-11
Muscle_vs_Spleen	GRCg6a_ONTann.51007	4.73577e-12	7.39286e-11
BrainCortex_vs_Liver	GRCg6a_ONTann.31990	5.00011e-12	7.40886e-11
BrainCortex_vs_Liver	GRCg6a_ONTann.10408	5.06917e-12	7.44643e-11
Ileum_vs_Ovary	GRCg6a_ONTann.49973	5.25691e-12	7.47466e-11
Gizzard_vs_Ileum	GRCg6a_ONTann.49094	5.45153e-12	7.50505e-11
Gizzard_vs_Jejunum	GRCg6a_ONTann.49094	5.45153e-12	7.50505e-11
BrainCortex_vs_Lung	GRCg6a_ONTann.40295	3.98093e-12	7.5121e-11
Duodenum_vs_Testis	GRCg6a_ONTann.38496	6.19771e-12	7.5875e-11
Muscle_vs_Ovary	GRCg6a_ONTann.18839	7.53153e-12	7.65241e-11
Cerebellum_vs_Ileum	GRCg6a_ONTann.16636	4.99822e-12	7.66862e-11
Cerebellum_vs_Jejunum	GRCg6a_ONTann.16636	4.99822e-12	7.66862e-11
Cerebellum_vs_Colon	GRAMD1C	4.26603e-12	7.68756e-11
Gizzard_vs_Heart	GRCg6a_ONTann.47829	7.2129e-12	7.72478e-11
Lung_vs_Testis	MGMT	4.83857e-12	7.7345e-11
Cecum_vs_Hypothalamus	GRCg6a_ONTann.24590	5.90161e-12	7.75794e-11
Kidney_vs_Liver	GRCg6a_ONTann.960	5.27411e-12	7.76656e-11
Cecum_vs_Lung	GRCg6a_ONTann.13735	5.22316e-12	7.77218e-11
Heart_vs_Spleen	GRCg6a_ONTann.37158	6.47093e-12	7.77696e-11
Cerebellum_vs_Hypothalamus	GRCg6a_ONTann.4410	4.10705e-12	7.82004e-11
Cerebellum_vs_Heart	GRCg6a_ONTann.44515	6.0113e-12	7.85968e-11
Duodenum_vs_Hypothalamus	GRCg6a_ONTann.52190	6.49769e-12	7.89447e-11
Ovary_vs_Spleen	GRCg6a_ONTann.47938	6.13298e-12	7.9092e-11
Muscle_vs_Ovary	GRCg6a_ONTann.24636	7.90901e-12	7.98664e-11
Gizzard_vs_Kidney	GRCg6a_ONTann.33311	5.83922e-12	8.01785e-11
Liver_vs_Ovary	GRCg6a_ONTann.9830	6.59006e-12	8.12414e-11
Muscle_vs_Testis	GRCg6a_ONTann.5092	7.04115e-12	8.17498e-11
Colon_vs_Hypothalamus	GRCg6a_ONTann.34780	5.75973e-12	8.19547e-11
Hypothalamus_vs_Muscle	GRCg6a_ONTann.49572	5.97167e-12	8.19623e-11
Liver_vs_Spleen	GRCg6a_ONTann.49572	5.10936e-12	8.22301e-11
Liver_vs_Testis	GRCg6a_ONTann.49572	5.10936e-12	8.22301e-11
Gizzard_vs_Heart	C7orf50	7.74381e-12	8.2402e-11
Duodenum_vs_Ileum	GRCg6a_ONTann.34830	5.47751e-12	8.31619e-11
Duodenum_vs_Jejunum	GRCg6a_ONTann.38213	5.6557e-12	8.33923e-11
Hypothalamus_vs_Spleen	ST7	5.01155e-12	8.48956e-11
Cerebellum_vs_Thymus	GRCg6a_ONTann.29422	4.33864e-12	8.55984e-11
Duodenum_vs_Thymus	GRCg6a_ONTann.5230	6.31095e-12	8.57774e-11
Kidney_vs_Testis	GRCg6a_ONTann.43796	6.94955e-12	8.73037e-11
Gizzard_vs_Lung	GRCg6a_ONTann.49094	5.10592e-12	8.7484e-11
Duodenum_vs_Thymus	GRCg6a_ONTann.39367	6.50457e-12	8.78118e-11
Gizzard_vs_Kidney	GRCg6a_ONTann.1882	6.44562e-12	8.78989e-11
Jejunum_vs_Kidney	GRCg6a_ONTann.42342	5.3777e-12	8.93669e-11
BrainCortex_vs_Ovary	GRCg6a_ONTann.20142	4.75064e-12	8.94045e-11
BrainCortex_vs_Spleen	GRCg6a_ONTann.20142	4.75064e-12	8.94045e-11
Heart_vs_Jejunum	GRCg6a_ONTann.24825	8.5274e-12	9.08733e-11
BrainCortex_vs_Liver	GRCg6a_ONTann.44647	6.25833e-12	9.11469e-11
Ileum_vs_Thymus	GRCg6a_ONTann.27056	4.81981e-12	9.16097e-11
Cerebellum_vs_Ovary	HADH	6.08558e-12	9.26084e-11
Kidney_vs_Thymus	GRCg6a_ONTann.3432	4.70091e-12	9.26972e-11
Ileum_vs_Liver	GRCg6a_ONTann.39842	5.26579e-12	9.36628e-11
Colon_vs_Hypothalamus	GRCg6a_ONTann.41594	6.67333e-12	9.43856e-11
Gizzard_vs_Testis	GRCg6a_ONTann.38752	9.59299e-12	9.66426e-11
Heart_vs_Testis	GRCg6a_ONTann.2352	1.27928e-11	9.8289e-11
Gizzard_vs_Muscle	GRCg6a_ONTann.5919	6.8715e-12	9.92615e-11
Cecum_vs_Kidney	GRCg6a_ONTann.36703	6.40221e-12	9.94251e-11
Gizzard_vs_Ileum	GRCg6a_ONTann.27638	7.34257e-12	1.00468e-10
Gizzard_vs_Jejunum	GRCg6a_ONTann.27638	7.34257e-12	1.00468e-10
Heart_vs_Hypothalamus	GRCg6a_ONTann.44599	9.59832e-12	1.00956e-10
Jejunum_vs_Ovary	GRCg6a_ONTann.46408	6.69276e-12	1.0184e-10
Muscle_vs_Spleen	GRCg6a_ONTann.18274	6.64169e-12	1.02896e-10
Cerebellum_vs_Liver	MAP2K1	7.13551e-12	1.05161e-10
Colon_vs_Ileum	GRCg6a_ONTann.5485	5.49327e-12	1.06062e-10
Gizzard_vs_Thymus	GRCg6a_ONTann.13411	7.2431e-12	1.09428e-10
Cecum_vs_Duodenum	GRCg6a_ONTann.42965	8.24496e-12	1.10406e-10
Liver_vs_Thymus	GRCg6a_ONTann.960	8.46223e-12	1.10818e-10
Colon_vs_Testis	GRCg6a_ONTann.43208	7.42628e-12	1.12329e-10
Adipose_vs_Muscle	CAPZB	6.09457e-12	1.13528e-10
Adipose_vs_Ovary	CAPZB	6.09457e-12	1.13528e-10
Adipose_vs_Spleen	CAPZB	6.09457e-12	1.13528e-10
Adipose_vs_Testis	CAPZB	6.09457e-12	1.13528e-10
Adipose_vs_Thymus	CAPZB	6.09457e-12	1.13528e-10
Jejunum_vs_Testis	GRCg6a_ONTann.50475	9.60632e-12	1.14372e-10
Jejunum_vs_Kidney	GRCg6a_ONTann.53201	6.95044e-12	1.14706e-10
Jejunum_vs_Lung	GRCg6a_ONTann.36335	5.58387e-12	1.15293e-10
Ovary_vs_Spleen	GRCg6a_ONTann.40977	9.03289e-12	1.15857e-10
Duodenum_vs_Liver	GRCg6a_ONTann.24278	9.83558e-12	1.17036e-10
Heart_vs_Ovary	GRCg6a_ONTann.43208	1.47864e-11	1.19292e-10
Cerebellum_vs_Lung	GRCg6a_ONTann.10858	6.23479e-12	1.19771e-10
Liver_vs_Lung	GRCg6a_ONTann.50009	8.64764e-12	1.20867e-10
Heart_vs_Hypothalamus	GRCg6a_ONTann.3286	1.16239e-11	1.21529e-10
Heart_vs_Spleen	GRCg6a_ONTann.37069	1.01749e-11	1.21543e-10
Ileum_vs_Testis	GRCg6a_ONTann.5092	9.47953e-12	1.22302e-10
Colon_vs_Spleen	GRCg6a_ONTann.22940	6.65634e-12	1.23569e-10
Cerebellum_vs_Heart	GRCg6a_ONTann.39285	9.5719e-12	1.24305e-10
Heart_vs_Ileum	GRCg6a_ONTann.30038	1.236e-11	1.25552e-10
Ileum_vs_Kidney	GRCg6a_ONTann.2634	7.97418e-12	1.26553e-10
Ovary_vs_Spleen	CYB561A3	9.93183e-12	1.26698e-10
Cerebellum_vs_Colon	GRCg6a_ONTann.47330	7.08655e-12	1.2684e-10
Ileum_vs_Spleen	GRCg6a_ONTann.36576	7.15217e-12	1.27668e-10
Testis_vs_Thymus	GRCg6a_ONTann.41626	1.17978e-11	1.27809e-10
Kidney_vs_Spleen	GRCg6a_ONTann.1195	7.35567e-12	1.28422e-10
Hypothalamus_vs_Muscle	GRCg6a_ONTann.2956	9.43556e-12	1.28524e-10
Cerebellum_vs_Heart	GRCg6a_ONTann.40284	9.99567e-12	1.28937e-10
Ovary_vs_Spleen	GRCg6a_ONTann.37158	1.0166e-11	1.28988e-10
Liver_vs_Spleen	SOX5	8.11939e-12	1.29566e-10
Liver_vs_Testis	SOX5	8.11939e-12	1.29566e-10
Cerebellum_vs_Kidney	PDCD4	8.75156e-12	1.31112e-10
Heart_vs_Lung	GRCg6a_ONTann.40977	1.19653e-11	1.33438e-10
Ileum_vs_Thymus	GRCg6a_ONTann.23522	7.079e-12	1.33628e-10
Heart_vs_Liver	C7orf50	1.42115e-11	1.33841e-10
Liver_vs_Lung	NMRK1	9.69758e-12	1.34508e-10
Cerebellum_vs_Gizzard	GRCg6a_ONTann.29356	8.95894e-12	1.35126e-10
Hypothalamus_vs_Ileum	GRCg6a_ONTann.28297	9.18876e-12	1.37888e-10
Gizzard_vs_Liver	GRCg6a_ONTann.45323	1.00289e-11	1.38255e-10
Heart_vs_Liver	GRCg6a_ONTann.24234	1.47983e-11	1.38419e-10
Cerebellum_vs_Kidney	SPOP	9.32332e-12	1.38827e-10
Heart_vs_Muscle	GRCg6a_ONTann.40371	1.44005e-11	1.41215e-10
BrainCortex_vs_Muscle	GRCg6a_ONTann.2956	9.19964e-12	1.41435e-10
Hypothalamus_vs_Liver	CD47	1.08884e-11	1.42321e-10
Jejunum_vs_Kidney	GRCg6a_ONTann.34956	8.72835e-12	1.43061e-10
Adipose_vs_BrainCortex	RCAN1	9.85656e-12	1.43615e-10
Gizzard_vs_Testis	TPD52L2	1.43808e-11	1.44053e-10
Heart_vs_Muscle	GRCg6a_ONTann.30483	1.48306e-11	1.44529e-10
Liver_vs_Ovary	GRCg6a_ONTann.9521	1.18451e-11	1.44837e-10
Hypothalamus_vs_Jejunum	ST7	9.95648e-12	1.45896e-10
Hypothalamus_vs_Kidney	GRCg6a_ONTann.34264	9.3392e-12	1.4796e-10
Lung_vs_Ovary	GRCg6a_ONTann.32350	1.07953e-11	1.51477e-10
Duodenum_vs_Kidney	H-RAS	1.09188e-11	1.51677e-10
Cerebellum_vs_Testis	GRCg6a_ONTann.54069	1.07514e-11	1.52112e-10
Duodenum_vs_Kidney	GRCg6a_ONTann.53030	1.10451e-11	1.52326e-10
Hypothalamus_vs_Spleen	GRCg6a_ONTann.41909	9.11904e-12	1.53453e-10
Colon_vs_Kidney	GRCg6a_ONTann.41621	7.38976e-12	1.54315e-10
Ovary_vs_Thymus	GRCg6a_ONTann.37753	1.0164e-11	1.54704e-10
Spleen_vs_Testis	GRCg6a_ONTann.37753	1.0164e-11	1.54704e-10
Cerebellum_vs_Spleen	GRCg6a_ONTann.52497	7.98406e-12	1.56498e-10
Cerebellum_vs_Gizzard	GRCg6a_ONTann.35302	1.04622e-11	1.56718e-10
Heart_vs_Spleen	CYB561A3	1.3616e-11	1.61669e-10
Duodenum_vs_Testis	GRCg6a_ONTann.34880	1.33333e-11	1.62005e-10
Lung_vs_Spleen	GRCg6a_ONTann.52342	8.42759e-12	1.62217e-10
Duodenum_vs_Lung	GRCg6a_ONTann.47030	1.00643e-11	1.63707e-10
Cerebellum_vs_Muscle	GRCg6a_ONTann.44599	1.02682e-11	1.64126e-10
Duodenum_vs_Spleen	GRCg6a_ONTann.8273	1.14719e-11	1.6662e-10
Cerebellum_vs_Ileum	GRCg6a_ONTann.37331	1.11271e-11	1.69766e-10
Cerebellum_vs_Jejunum	GRCg6a_ONTann.37331	1.11271e-11	1.69766e-10
Cerebellum_vs_Ileum	GRCg6a_ONTann.51298	1.12573e-11	1.70799e-10
Cerebellum_vs_Jejunum	GRCg6a_ONTann.51298	1.12573e-11	1.70799e-10
Colon_vs_Spleen	GRCg6a_ONTann.14931	9.27025e-12	1.70998e-10
Jejunum_vs_Lung	TRNT1	8.36586e-12	1.7133e-10
Colon_vs_Duodenum	MEAF6	1.03426e-11	1.72858e-10
Cerebellum_vs_Colon	GRCg6a_ONTann.33311	9.73011e-12	1.72987e-10
Spleen_vs_Thymus	GRCg6a_ONTann.9182	8.45246e-12	1.74332e-10
Cerebellum_vs_Heart	GRCg6a_ONTann.22676	1.36389e-11	1.74759e-10
Lung_vs_Muscle	GRCg6a_ONTann.38298	1.0415e-11	1.7499e-10
Kidney_vs_Thymus	ACTN1	8.95228e-12	1.75083e-10
Ileum_vs_Spleen	GRCg6a_ONTann.48660	9.92273e-12	1.76069e-10
Lung_vs_Ovary	FAM3C	1.26382e-11	1.76215e-10
Gizzard_vs_Hypothalamus	GRCg6a_ONTann.33311	1.16451e-11	1.76353e-10
Hypothalamus_vs_Thymus	GRCg6a_ONTann.34264	1.21522e-11	1.77225e-10
Gizzard_vs_Testis	GRCg6a_ONTann.43197	1.79048e-11	1.7834e-10
BrainCortex_vs_Ileum	GRCg6a_ONTann.35516	1.05005e-11	1.84046e-10
Cecum_vs_Thymus	GRCg6a_ONTann.36730	1.20386e-11	1.85664e-10
Cerebellum_vs_Spleen	GRCg6a_ONTann.49192	9.71934e-12	1.89234e-10
Hypothalamus_vs_Thymus	GRCg6a_ONTann.41594	1.30616e-11	1.89312e-10
Ovary_vs_Testis	GRCg6a_ONTann.36416	2.02285e-11	1.89877e-10
Hypothalamus_vs_Spleen	GRCg6a_ONTann.43599	1.14694e-11	1.91735e-10
Ileum_vs_Liver	LGALS2	1.09392e-11	1.92792e-10
Cerebellum_vs_Lung	GRCg6a_ONTann.53164	1.01745e-11	1.94048e-10
Kidney_vs_Spleen	GRCg6a_ONTann.53305	1.12326e-11	1.94774e-10
Gizzard_vs_Hypothalamus	GRCg6a_ONTann.43599	1.30589e-11	1.96276e-10
Kidney_vs_Testis	RPL31	1.58193e-11	1.97496e-10
BrainCortex_vs_Cecum	GEMIN8	1.05552e-11	1.98812e-10
BrainCortex_vs_Cerebellum	GEMIN8	1.05552e-11	1.98812e-10
BrainCortex_vs_Colon	GEMIN8	1.05552e-11	1.98812e-10
BrainCortex_vs_Duodenum	GEMIN8	1.05552e-11	1.98812e-10
Adipose_vs_Muscle	GRCg6a_ONTann.26982	1.08901e-11	2.01387e-10
Adipose_vs_Ovary	GRCg6a_ONTann.26982	1.08901e-11	2.01387e-10
Adipose_vs_Spleen	GRCg6a_ONTann.26982	1.08901e-11	2.01387e-10
Adipose_vs_Testis	GRCg6a_ONTann.26982	1.08901e-11	2.01387e-10
Adipose_vs_Thymus	GRCg6a_ONTann.26982	1.08901e-11	2.01387e-10
Jejunum_vs_Muscle	GRCg6a_ONTann.5919	1.39153e-11	2.03904e-10
Ileum_vs_Thymus	SEC31A	1.11132e-11	2.08354e-10
Hypothalamus_vs_Testis	GRCg6a_ONTann.54318	1.728e-11	2.14292e-10
Ileum_vs_Kidney	GRCg6a_ONTann.28077	1.36051e-11	2.14594e-10
Lung_vs_Testis	GRCg6a_ONTann.45779	1.35254e-11	2.14603e-10
Duodenum_vs_Ileum	GRCg6a_ONTann.8143	1.42903e-11	2.15506e-10
Colon_vs_Hypothalamus	GRCg6a_ONTann.14979	1.5448e-11	2.17191e-10
Cerebellum_vs_Heart	NOVA1	1.72073e-11	2.19023e-10
Colon_vs_Heart	GRCg6a_ONTann.28972	1.55507e-11	2.19898e-10
Liver_vs_Spleen	GRCg6a_ONTann.49854	1.39119e-11	2.20135e-10
Liver_vs_Testis	GRCg6a_ONTann.49854	1.39119e-11	2.20135e-10
Heart_vs_Testis	GRCg6a_ONTann.14671	2.89541e-11	2.21363e-10
Hypothalamus_vs_Muscle	SNCA	1.68306e-11	2.2753e-10
Cerebellum_vs_Ovary	GRCg6a_ONTann.9521	1.51581e-11	2.29113e-10
Cerebellum_vs_Ileum	NOVA1	1.52874e-11	2.30663e-10
Cerebellum_vs_Jejunum	NOVA1	1.52874e-11	2.30663e-10
BrainCortex_vs_Liver	GRCg6a_ONTann.50864	1.59767e-11	2.30714e-10
Adipose_vs_BrainCortex	GRCg6a_ONTann.39134	1.59465e-11	2.30868e-10
Ovary_vs_Spleen	GRCg6a_ONTann.49487	1.8344e-11	2.31507e-10
Cerebellum_vs_Ileum	GRCg6a_ONTann.41969	1.54466e-11	2.31785e-10
Cerebellum_vs_Jejunum	GRCg6a_ONTann.41969	1.54466e-11	2.31785e-10
Cecum_vs_Spleen	GRCg6a_ONTann.8273	1.47617e-11	2.34587e-10
Gizzard_vs_Hypothalamus	GRCg6a_ONTann.45323	1.57286e-11	2.34638e-10
Cerebellum_vs_Heart	GRCg6a_ONTann.29356	1.87711e-11	2.37356e-10
Duodenum_vs_Kidney	GRCg6a_ONTann.41051	1.73608e-11	2.37719e-10
Jejunum_vs_Ovary	GRCg6a_ONTann.26796	1.58442e-11	2.39306e-10
Colon_vs_Testis	SNX27	1.59923e-11	2.40218e-10
BrainCortex_vs_Ovary	GRCg6a_ONTann.25302	1.2957e-11	2.42161e-10
BrainCortex_vs_Spleen	GRCg6a_ONTann.25302	1.2957e-11	2.42161e-10
Cerebellum_vs_Duodenum	GRCg6a_ONTann.37331	1.66613e-11	2.42278e-10
BrainCortex_vs_Lung	GRCg6a_ONTann.50657	1.301e-11	2.43643e-10
Testis_vs_Thymus	GRCg6a_ONTann.5092	2.27584e-11	2.4531e-10
Lung_vs_Thymus	GRCg6a_ONTann.46199	1.33139e-11	2.47232e-10
Ileum_vs_Kidney	GRCg6a_ONTann.6826	1.58609e-11	2.48648e-10
Liver_vs_Thymus	GRCg6a_ONTann.52889	1.91518e-11	2.48973e-10
Colon_vs_Ovary	GRCg6a_ONTann.36416	1.91162e-11	2.49972e-10
Cecum_vs_Heart	COX7A2L	2.48082e-11	2.51999e-10
Ovary_vs_Spleen	GRCg6a_ONTann.32699	2.04002e-11	2.56088e-10
Hypothalamus_vs_Ileum	GRCg6a_ONTann.38704	1.71925e-11	2.5641e-10
Cecum_vs_Gizzard	GRCg6a_ONTann.49417	1.72433e-11	2.58394e-10
BrainCortex_vs_Gizzard	GRCg6a_ONTann.27319	1.55072e-11	2.59119e-10
Lung_vs_Thymus	GRCg6a_ONTann.27755	1.40696e-11	2.59463e-10
Colon_vs_Heart	GRCg6a_ONTann.27891	1.86329e-11	2.61545e-10
Ovary_vs_Testis	LGALS2	2.80702e-11	2.62133e-10
Testis_vs_Thymus	MGST1	2.47822e-11	2.65789e-10
Cecum_vs_Heart	GRCg6a_ONTann.49487	2.64759e-11	2.67376e-10
Cecum_vs_Spleen	GRCg6a_ONTann.8111	1.73416e-11	2.73935e-10
BrainCortex_vs_Lung	GRCg6a_ONTann.41395	1.48721e-11	2.7642e-10
Heart_vs_Lung	GRCg6a_ONTann.25662	2.49768e-11	2.76923e-10
Hypothalamus_vs_Kidney	GRCg6a_ONTann.3904	1.7736e-11	2.78997e-10
Kidney_vs_Spleen	RPL31	1.62659e-11	2.80147e-10
Liver_vs_Spleen	GRCg6a_ONTann.43197	1.78714e-11	2.80432e-10
Liver_vs_Testis	GRCg6a_ONTann.43197	1.78714e-11	2.80432e-10
Jejunum_vs_Ovary	GRCg6a_ONTann.11672	1.8855e-11	2.82687e-10
Cecum_vs_Ovary	RPL31	2.49735e-11	2.85634e-10
Colon_vs_Heart	GRCg6a_ONTann.41440	2.05038e-11	2.85707e-10
Gizzard_vs_Ileum	GRCg6a_ONTann.25408	2.11209e-11	2.87244e-10
Gizzard_vs_Jejunum	GRCg6a_ONTann.25408	2.11209e-11	2.87244e-10
Heart_vs_Kidney	GRCg6a_ONTann.43412	2.83229e-11	2.88227e-10
Heart_vs_Hypothalamus	GRCg6a_ONTann.41594	2.77564e-11	2.88468e-10
Duodenum_vs_Hypothalamus	GRCg6a_ONTann.16094	2.40646e-11	2.90402e-10
BrainCortex_vs_Muscle	GRCg6a_ONTann.13032	1.9181e-11	2.9251e-10
Cecum_vs_Ovary	GRCg6a_ONTann.49487	2.61399e-11	2.97286e-10
Testis_vs_Thymus	SNCA	2.83472e-11	3.02511e-10
Cerebellum_vs_Kidney	GRCg6a_ONTann.27634	2.06437e-11	3.05527e-10
Heart_vs_Ileum	GRCg6a_ONTann.36966	3.02647e-11	3.05816e-10
BrainCortex_vs_Gizzard	GRCg6a_ONTann.45323	1.86239e-11	3.08709e-10
Cecum_vs_Spleen	GRCg6a_ONTann.29556	2.02965e-11	3.18704e-10
Heart_vs_Lung	MAFK	2.91042e-11	3.20819e-10
Duodenum_vs_Thymus	GRCg6a_ONTann.32127	2.3945e-11	3.21087e-10
Ileum_vs_Muscle	GRCg6a_ONTann.24825	1.93323e-11	3.31843e-10
Duodenum_vs_Testis	GRCg6a_ONTann.40965	2.75259e-11	3.31954e-10
Cerebellum_vs_Spleen	NUP54	1.72785e-11	3.34166e-10
Duodenum_vs_Ovary	GRCg6a_ONTann.9830	2.81842e-11	3.35057e-10
Cerebellum_vs_Testis	NOVA1	2.42949e-11	3.41619e-10
Hypothalamus_vs_Ileum	GRCg6a_ONTann.26152	2.32999e-11	3.45379e-10
Cerebellum_vs_Ovary	NOVA1	2.33175e-11	3.50075e-10
Duodenum_vs_Ovary	GRCg6a_ONTann.32699	3.02476e-11	3.5709e-10
Cecum_vs_Lung	GRCg6a_ONTann.31305	2.41455e-11	3.57152e-10
Spleen_vs_Thymus	FAM13A	1.78699e-11	3.66025e-10
Gizzard_vs_Heart	GRCg6a_ONTann.28972	3.47357e-11	3.67269e-10
Kidney_vs_Muscle	CNEP1R1	2.64591e-11	3.69606e-10
Jejunum_vs_Liver	GRCg6a_ONTann.12651	2.21149e-11	3.73473e-10
Cerebellum_vs_Hypothalamus	GRCg6a_ONTann.44599	1.97993e-11	3.74459e-10
Cerebellum_vs_Lung	GRCg6a_ONTann.41594	1.98503e-11	3.7588e-10
Kidney_vs_Ovary	HMGN1	3.03242e-11	3.85441e-10
Cerebellum_vs_Liver	GRCg6a_ONTann.7442	2.63793e-11	3.8561e-10
Duodenum_vs_Jejunum	GRCg6a_ONTann.21322	2.66739e-11	3.90608e-10
Heart_vs_Lung	GRCg6a_ONTann.31099	3.58591e-11	3.93007e-10
Cecum_vs_Kidney	GRCg6a_ONTann.50527	2.56777e-11	3.96146e-10
Lung_vs_Muscle	GRCg6a_ONTann.43072	2.38157e-11	3.96725e-10
Cecum_vs_Testis	RETREG1	4.01089e-11	3.9694e-10
Heart_vs_Liver	GRCg6a_ONTann.46898	4.28654e-11	3.98243e-10
Muscle_vs_Testis	GRCg6a_ONTann.34880	3.45969e-11	3.98748e-10
Jejunum_vs_Liver	GRCg6a_ONTann.41241	2.38424e-11	3.98918e-10
Colon_vs_Hypothalamus	GRCg6a_ONTann.10408	2.94073e-11	4.11006e-10
Kidney_vs_Lung	GRCg6a_ONTann.44255	2.32947e-11	4.13734e-10
BrainCortex_vs_Heart	GRCg6a_ONTann.33207	3.14655e-11	4.16522e-10
Cecum_vs_Kidney	GRCg6a_ONTann.25326	2.78817e-11	4.27337e-10
Kidney_vs_Ovary	GRCg6a_ONTann.32699	3.39819e-11	4.29234e-10
Adipose_vs_Muscle	RPL31	2.33816e-11	4.2928e-10
Adipose_vs_Ovary	RPL31	2.33816e-11	4.2928e-10
Adipose_vs_Spleen	RPL31	2.33816e-11	4.2928e-10
Adipose_vs_Testis	RPL31	2.33816e-11	4.2928e-10
Adipose_vs_Thymus	RPL31	2.33816e-11	4.2928e-10
Hypothalamus_vs_Testis	GRCg6a_ONTann.41326	3.51434e-11	4.33227e-10
Duodenum_vs_Hypothalamus	GRCg6a_ONTann.34194	3.61522e-11	4.33341e-10
Liver_vs_Lung	GRCg6a_ONTann.44727	3.15662e-11	4.34513e-10
Lung_vs_Thymus	GRCg6a_ONTann.43072	2.38157e-11	4.36187e-10
BrainCortex_vs_Ileum	GRCg6a_ONTann.50744	2.53697e-11	4.4164e-10
Cerebellum_vs_Spleen	GRCg6a_ONTann.52596	2.30239e-11	4.42334e-10
Gizzard_vs_Heart	GRCg6a_ONTann.16917	4.21846e-11	4.43205e-10
Colon_vs_Spleen	GRCg6a_ONTann.1154	2.44159e-11	4.47522e-10
Gizzard_vs_Heart	GRCg6a_ONTann.46898	4.28654e-11	4.47525e-10
Heart_vs_Ileum	GRCg6a_ONTann.19601	4.46282e-11	4.48606e-10
Cerebellum_vs_Gizzard	GRCg6a_ONTann.51298	3.04882e-11	4.53589e-10
Kidney_vs_Testis	AP3S2	3.66238e-11	4.54407e-10
Ileum_vs_Testis	GRCg6a_ONTann.11640	3.55248e-11	4.55698e-10
BrainCortex_vs_Ovary	GRCg6a_ONTann.35516	2.50719e-11	4.65377e-10
BrainCortex_vs_Spleen	GRCg6a_ONTann.35516	2.50719e-11	4.65377e-10
Lung_vs_Testis	GRCg6a_ONTann.24794	3.0009e-11	4.72642e-10
Gizzard_vs_Kidney	GRCg6a_ONTann.41702	3.60664e-11	4.88491e-10
Spleen_vs_Thymus	RALB	2.4169e-11	4.91657e-10
Colon_vs_Testis	UQCRB	3.32764e-11	4.96392e-10
Colon_vs_Kidney	GRCg6a_ONTann.33311	2.39854e-11	4.96697e-10
Adipose_vs_Cecum	GRCg6a_ONTann.31064	3.13055e-11	4.97549e-10
Adipose_vs_Cerebellum	GRCg6a_ONTann.31064	3.13055e-11	4.97549e-10
Cecum_vs_Heart	GRCg6a_ONTann.30890	4.98018e-11	5.00033e-10
Hypothalamus_vs_Muscle	GRCg6a_ONTann.41594	3.73162e-11	5.00705e-10
Duodenum_vs_Kidney	GRCg6a_ONTann.24278	3.77172e-11	5.12793e-10
Liver_vs_Spleen	CYB561A3	3.29667e-11	5.13028e-10
Liver_vs_Testis	CYB561A3	3.29667e-11	5.13028e-10
Cerebellum_vs_Ileum	GRCg6a_ONTann.54069	3.45427e-11	5.15498e-10
Cerebellum_vs_Jejunum	GRCg6a_ONTann.54069	3.45427e-11	5.15498e-10
Hypothalamus_vs_Thymus	GMNN	3.59234e-11	5.17473e-10
Kidney_vs_Lung	GRCg6a_ONTann.53234	2.94195e-11	5.18756e-10
Ileum_vs_Muscle	GRCg6a_ONTann.43265	3.07093e-11	5.22588e-10
Heart_vs_Hypothalamus	GRCg6a_ONTann.47009	5.06787e-11	5.2358e-10
Adipose_vs_Colon	GRCg6a_ONTann.23373	3.11985e-11	5.30151e-10
BrainCortex_vs_Liver	GRCg6a_ONTann.960	3.70438e-11	5.30442e-10
Cecum_vs_Gizzard	BASP1	3.56888e-11	5.30871e-10
BrainCortex_vs_Muscle	OPA1	3.51902e-11	5.32357e-10
Adipose_vs_Duodenum	GRCg6a_ONTann.23373	3.11985e-11	5.33965e-10
Adipose_vs_Gizzard	GRCg6a_ONTann.23373	3.11985e-11	5.33965e-10
Adipose_vs_Heart	GRCg6a_ONTann.23373	3.11985e-11	5.33965e-10
Adipose_vs_Hypothalamus	GRCg6a_ONTann.23373	3.11985e-11	5.33965e-10
Adipose_vs_Ileum	GRCg6a_ONTann.23373	3.11985e-11	5.33965e-10
Adipose_vs_Jejunum	GRCg6a_ONTann.23373	3.11985e-11	5.33965e-10
Adipose_vs_Kidney	GRCg6a_ONTann.23373	3.11985e-11	5.33965e-10
Adipose_vs_Liver	GRCg6a_ONTann.23373	3.11985e-11	5.33965e-10
Adipose_vs_Lung	GRCg6a_ONTann.23373	3.11985e-11	5.33965e-10
BrainCortex_vs_Ovary	GRCg6a_ONTann.25605	2.92401e-11	5.39051e-10
BrainCortex_vs_Spleen	GRCg6a_ONTann.25605	2.92401e-11	5.39051e-10
Gizzard_vs_Liver	ORAOV1	3.95639e-11	5.4059e-10
Colon_vs_Ileum	GRCg6a_ONTann.1124	2.83353e-11	5.43605e-10
Gizzard_vs_Lung	GRCg6a_ONTann.34343	3.23774e-11	5.50416e-10
Lung_vs_Testis	GRCg6a_ONTann.25309	3.55097e-11	5.55196e-10
Heart_vs_Lung	IMPDH2	5.11955e-11	5.57885e-10
Colon_vs_Muscle	GRCg6a_ONTann.2956	3.45534e-11	5.63307e-10
Liver_vs_Ovary	GRCg6a_ONTann.43197	4.64865e-11	5.63836e-10
Testis_vs_Thymus	LGALS2	5.34991e-11	5.68097e-10
Gizzard_vs_Hypothalamus	GRCg6a_ONTann.52312	3.84038e-11	5.68661e-10
Ileum_vs_Muscle	GRCg6a_ONTann.12053	3.39291e-11	5.72445e-10
Cecum_vs_Thymus	GRCg6a_ONTann.15057	3.74927e-11	5.74656e-10
Cecum_vs_Ovary	GRCg6a_ONTann.10313	5.09376e-11	5.76053e-10
Muscle_vs_Spleen	GRCg6a_ONTann.2956	3.77456e-11	5.80374e-10
Ovary_vs_Testis	GRCg6a_ONTann.30592	6.25432e-11	5.81077e-10
Colon_vs_Kidney	GRCg6a_ONTann.6826	2.83579e-11	5.82391e-10
Heart_vs_Ovary	GRCg6a_ONTann.47137	7.26615e-11	5.83175e-10
Liver_vs_Spleen	GRCg6a_ONTann.8273	3.79181e-11	5.85244e-10
Liver_vs_Testis	GRCg6a_ONTann.8273	3.79181e-11	5.85244e-10
Cerebellum_vs_Duodenum	CD74	4.06134e-11	5.86167e-10
Cerebellum_vs_Gizzard	LRRFIP1	3.99939e-11	5.90991e-10
Gizzard_vs_Testis	GRCg6a_ONTann.38875	6.00243e-11	5.94511e-10
Gizzard_vs_Liver	ACTN1	4.43806e-11	6.01085e-10
Duodenum_vs_Spleen	GRCg6a_ONTann.34880	4.18171e-11	6.03197e-10
Hypothalamus_vs_Kidney	GRCg6a_ONTann.34956	3.90262e-11	6.09579e-10
Jejunum_vs_Ovary	GRCg6a_ONTann.33240	4.09819e-11	6.09942e-10
Ileum_vs_Kidney	GRCg6a_ONTann.22947	3.95444e-11	6.16173e-10
Liver_vs_Muscle	GRCg6a_ONTann.51238	5.36704e-11	6.16566e-10
Cerebellum_vs_Hypothalamus	NOVA1	3.29055e-11	6.18184e-10
Liver_vs_Ovary	LGALS2	5.23338e-11	6.2968e-10
Duodenum_vs_Hypothalamus	ST7	5.31646e-11	6.33013e-10
Cerebellum_vs_Kidney	GRCg6a_ONTann.29422	4.30557e-11	6.33385e-10
Hypothalamus_vs_Liver	GRCg6a_ONTann.3904	4.89626e-11	6.34984e-10
Lung_vs_Muscle	GRCg6a_ONTann.52934	3.94792e-11	6.52076e-10
BrainCortex_vs_Ileum	GRCg6a_ONTann.37331	3.79654e-11	6.56442e-10
Colon_vs_Testis	GRCg6a_ONTann.42265	4.43676e-11	6.57309e-10
BrainCortex_vs_Muscle	GRCg6a_ONTann.23241	4.38041e-11	6.57409e-10
Hypothalamus_vs_Thymus	ST7	4.59335e-11	6.57633e-10
Duodenum_vs_Kidney	GRCg6a_ONTann.2634	4.9223e-11	6.6451e-10
Duodenum_vs_Ovary	GRCg6a_ONTann.37531	5.69093e-11	6.67212e-10
Heart_vs_Hypothalamus	GGNBP2	6.4966e-11	6.67239e-10
BrainCortex_vs_Kidney	GRCg6a_ONTann.53201	4.21411e-11	6.69282e-10
BrainCortex_vs_Jejunum	GRCg6a_ONTann.53608	4.63856e-11	6.69819e-10
Adipose_vs_Colon	GRCg6a_ONTann.9263	3.99802e-11	6.7456e-10
Liver_vs_Ovary	LRRFIP1	5.65893e-11	6.75478e-10
Adipose_vs_Duodenum	GRCg6a_ONTann.9263	3.99802e-11	6.79379e-10
Adipose_vs_Gizzard	GRCg6a_ONTann.9263	3.99802e-11	6.79379e-10
Adipose_vs_Heart	GRCg6a_ONTann.9263	3.99802e-11	6.79379e-10
Adipose_vs_Hypothalamus	GRCg6a_ONTann.9263	3.99802e-11	6.79379e-10
Adipose_vs_Ileum	GRCg6a_ONTann.9263	3.99802e-11	6.79379e-10
Adipose_vs_Jejunum	GRCg6a_ONTann.9263	3.99802e-11	6.79379e-10
Adipose_vs_Kidney	GRCg6a_ONTann.9263	3.99802e-11	6.79379e-10
Adipose_vs_Liver	GRCg6a_ONTann.9263	3.99802e-11	6.79379e-10
Adipose_vs_Lung	GRCg6a_ONTann.9263	3.99802e-11	6.79379e-10
Duodenum_vs_Testis	GRCg6a_ONTann.48705	5.68104e-11	6.80042e-10
Colon_vs_Muscle	GRCg6a_ONTann.18274	4.22087e-11	6.82374e-10
Lung_vs_Ovary	GRCg6a_ONTann.18063	4.94962e-11	6.85787e-10
Ileum_vs_Kidney	GRCg6a_ONTann.4327	4.43862e-11	6.87451e-10
Cecum_vs_Testis	GRCg6a_ONTann.42535	7.01614e-11	6.90953e-10
BrainCortex_vs_Testis	GRCg6a_ONTann.41909	4.74955e-11	6.96505e-10
BrainCortex_vs_Thymus	GRCg6a_ONTann.41909	4.74955e-11	6.96505e-10
Cecum_vs_Cerebellum	GRCg6a_ONTann.41909	4.74955e-11	6.96505e-10
Cecum_vs_Testis	GRCg6a_ONTann.5092	7.19567e-11	7.05175e-10
Cecum_vs_Duodenum	GRCg6a_ONTann.3432	5.34836e-11	7.11472e-10
Duodenum_vs_Thymus	GRCg6a_ONTann.3432	5.34836e-11	7.12401e-10
Duodenum_vs_Heart	UBE2D1	6.66983e-11	7.19563e-10
Colon_vs_Muscle	PSMD10	4.49759e-11	7.21101e-10
Colon_vs_Testis	LGALS2	4.90256e-11	7.21376e-10
Cecum_vs_Liver	GRCg6a_ONTann.44727	5.39184e-11	7.35631e-10
Gizzard_vs_Kidney	GRCg6a_ONTann.49094	5.53843e-11	7.45068e-10
Muscle_vs_Testis	YAE1	6.5226e-11	7.46318e-10
BrainCortex_vs_Lung	GRCg6a_ONTann.28240	4.05731e-11	7.48483e-10
Colon_vs_Kidney	GRCg6a_ONTann.27745	3.70348e-11	7.54357e-10
Colon_vs_Ovary	GRCg6a_ONTann.2245	5.80781e-11	7.55015e-10
Colon_vs_Lung	GRCg6a_ONTann.37735	3.93802e-11	7.5793e-10
Colon_vs_Lung	MAFK	3.97995e-11	7.60644e-10
Colon_vs_Thymus	GRCg6a_ONTann.50505	4.2584e-11	7.64242e-10
Ileum_vs_Muscle	ATP5S	4.58669e-11	7.67298e-10
Duodenum_vs_Muscle	PSMG3	7.53477e-11	7.69769e-10
Cerebellum_vs_Kidney	GRCg6a_ONTann.41051	5.27514e-11	7.7137e-10
Hypothalamus_vs_Ovary	GRCg6a_ONTann.40425	6.20447e-11	7.71729e-10
Ileum_vs_Spleen	GRCg6a_ONTann.39975	4.46575e-11	7.87716e-10
BrainCortex_vs_Gizzard	GRCg6a_ONTann.50864	4.81065e-11	7.91085e-10
Kidney_vs_Testis	GRCg6a_ONTann.15583	6.44407e-11	7.94637e-10
Cecum_vs_Colon	GRCg6a_ONTann.14706	4.91047e-11	7.96621e-10
Heart_vs_Ovary	GRCg6a_ONTann.32699	1.01404e-10	8.09661e-10
Lung_vs_Thymus	GRCg6a_ONTann.38846	4.46873e-11	8.12882e-10
Adipose_vs_Muscle	GRCg6a_ONTann.37158	4.47861e-11	8.16386e-10
Adipose_vs_Ovary	GRCg6a_ONTann.37158	4.47861e-11	8.16386e-10
Adipose_vs_Spleen	GRCg6a_ONTann.37158	4.47861e-11	8.16386e-10
Adipose_vs_Testis	GRCg6a_ONTann.37158	4.47861e-11	8.16386e-10
Adipose_vs_Thymus	GRCg6a_ONTann.37158	4.47861e-11	8.16386e-10
Colon_vs_Gizzard	GRCg6a_ONTann.52516	5.01762e-11	8.18801e-10
Gizzard_vs_Lung	GRCg6a_ONTann.52312	4.85677e-11	8.19251e-10
Duodenum_vs_Ovary	GRCg6a_ONTann.24278	7.1173e-11	8.28726e-10
Cecum_vs_Kidney	GRCg6a_ONTann.24278	5.46547e-11	8.32242e-10
Heart_vs_Ovary	GRCg6a_ONTann.14671	1.0534e-10	8.3678e-10
Adipose_vs_BrainCortex	GRCg6a_ONTann.38921	5.87536e-11	8.45233e-10
BrainCortex_vs_Ovary	GRCg6a_ONTann.35199	4.63128e-11	8.48026e-10
BrainCortex_vs_Spleen	GRCg6a_ONTann.35199	4.63128e-11	8.48026e-10
Colon_vs_Kidney	GRCg6a_ONTann.22947	4.20841e-11	8.50236e-10
Gizzard_vs_Thymus	GRCg6a_ONTann.46199	5.67997e-11	8.51995e-10
Gizzard_vs_Testis	GRCg6a_ONTann.53653	8.70736e-11	8.57602e-10
Ovary_vs_Spleen	GRCg6a_ONTann.8111	6.92587e-11	8.64818e-10
Colon_vs_Spleen	MAFK	4.75575e-11	8.66205e-10
Muscle_vs_Spleen	ZFAND6	5.67764e-11	8.66475e-10
Hypothalamus_vs_Lung	GRCg6a_ONTann.35199	4.8005e-11	8.75717e-10
Duodenum_vs_Gizzard	GRCg6a_ONTann.8256	6.92909e-11	8.80153e-10
Hypothalamus_vs_Ileum	TRIP12	5.97792e-11	8.80747e-10
Kidney_vs_Testis	GRCg6a_ONTann.26906	7.23061e-11	8.8619e-10
Heart_vs_Ileum	GRCg6a_ONTann.6293	8.86718e-11	8.86718e-10
Duodenum_vs_Hypothalamus	MCRIP1	7.55155e-11	8.93183e-10
BrainCortex_vs_Ovary	RAP1GDS1	4.94715e-11	8.99784e-10
BrainCortex_vs_Spleen	RAP1GDS1	4.94715e-11	8.99784e-10
BrainCortex_vs_Gizzard	GRCg6a_ONTann.5172	5.53521e-11	9.03067e-10
Duodenum_vs_Spleen	GRCg6a_ONTann.41055	6.35272e-11	9.10124e-10
BrainCortex_vs_Ileum	GRCg6a_ONTann.21869	5.30919e-11	9.11826e-10
Liver_vs_Ovary	GRCg6a_ONTann.32993	7.75043e-11	9.17847e-10
Muscle_vs_Thymus	PDLIM5	5.47856e-11	9.26992e-10
Adipose_vs_Cecum	GRCg6a_ONTann.50389	5.87163e-11	9.27017e-10
Adipose_vs_Cerebellum	GRCg6a_ONTann.50389	5.87163e-11	9.27017e-10
Cerebellum_vs_Muscle	GRCg6a_ONTann.2956	5.93726e-11	9.33941e-10
Cerebellum_vs_Muscle	LRRFIP1	5.93102e-11	9.33941e-10
Hypothalamus_vs_Ileum	GRCg6a_ONTann.3904	6.40151e-11	9.37475e-10
Cerebellum_vs_Lung	GRCg6a_ONTann.28417	4.9906e-11	9.38303e-10
Cecum_vs_Heart	GRCg6a_ONTann.47938	9.45327e-11	9.43697e-10
Jejunum_vs_Muscle	GRCg6a_ONTann.51901	6.52819e-11	9.48938e-10
Hypothalamus_vs_Muscle	GRCg6a_ONTann.5656	7.22332e-11	9.62039e-10
Heart_vs_Hypothalamus	CD47	9.43287e-11	9.63145e-10
Colon_vs_Hypothalamus	GRCg6a_ONTann.35199	6.94916e-11	9.65525e-10
Hypothalamus_vs_Thymus	GRCg6a_ONTann.26152	6.85162e-11	9.75006e-10
BrainCortex_vs_Liver	GRCg6a_ONTann.46567	6.88901e-11	9.7824e-10
Muscle_vs_Thymus	GRCg6a_ONTann.4998	5.86668e-11	9.83956e-10
Gizzard_vs_Ovary	GRCg6a_ONTann.894	6.29812e-11	9.88892e-10
Gizzard_vs_Spleen	GRCg6a_ONTann.894	6.29812e-11	9.88892e-10
Heart_vs_Jejunum	LGALS2	9.37801e-11	9.93395e-10
Jejunum_vs_Ovary	GRCg6a_ONTann.3670	6.72669e-11	9.93892e-10
BrainCortex_vs_Muscle	GRCg6a_ONTann.4383	6.68866e-11	9.95926e-10
Heart_vs_Liver	GGNBP2	1.08716e-10	1.00326e-09
Hypothalamus_vs_Spleen	GRCg6a_ONTann.44239	6.07635e-11	1.00915e-09
Duodenum_vs_Jejunum	MGMT	6.96385e-11	1.01284e-09
Cerebellum_vs_Muscle	GEMIN8	6.49275e-11	1.01328e-09
Jejunum_vs_Muscle	GRCg6a_ONTann.46590	7.03467e-11	1.01444e-09
Cerebellum_vs_Muscle	GRCg6a_ONTann.39285	6.59043e-11	1.02049e-09
Cerebellum_vs_Testis	GRCg6a_ONTann.45960	7.34804e-11	1.02693e-09
Ileum_vs_Kidney	RETREG1	6.74035e-11	1.03769e-09
Duodenum_vs_Ileum	GRCg6a_ONTann.44528	6.93338e-11	1.03862e-09
Heart_vs_Ileum	GRCg6a_ONTann.15694	1.04413e-10	1.03875e-09
Heart_vs_Thymus	GRCg6a_ONTann.5269	1.11886e-10	1.05345e-09
Cecum_vs_Muscle	KIAA1671	8.69671e-11	1.07339e-09
Cecum_vs_Hypothalamus	GRCg6a_ONTann.47020	8.22575e-11	1.0748e-09
Duodenum_vs_Heart	ST7	1.01391e-10	1.08591e-09
Colon_vs_Kidney	GRCg6a_ONTann.15885	5.45844e-11	1.09389e-09
Colon_vs_Duodenum	HPCAL1	6.68461e-11	1.10862e-09
Colon_vs_Muscle	GRCg6a_ONTann.34780	6.97269e-11	1.10877e-09
Ovary_vs_Testis	GRCg6a_ONTann.38921	1.20252e-10	1.11157e-09
Ileum_vs_Ovary	HMGN1	7.93091e-11	1.12067e-09
Kidney_vs_Thymus	GRCg6a_ONTann.1882	5.86854e-11	1.1384e-09
Gizzard_vs_Ileum	GRCg6a_ONTann.27891	8.43714e-11	1.14054e-09
Gizzard_vs_Jejunum	GRCg6a_ONTann.27891	8.43714e-11	1.14054e-09
Gizzard_vs_Kidney	GRCg6a_ONTann.47070	8.56228e-11	1.14413e-09
Hypothalamus_vs_Liver	ZDHHC16	8.90347e-11	1.14572e-09
Ovary_vs_Thymus	TSSC4	7.63659e-11	1.15485e-09
Spleen_vs_Testis	TSSC4	7.63659e-11	1.15485e-09
Adipose_vs_Muscle	GRCg6a_ONTann.39975	6.47186e-11	1.17136e-09
Adipose_vs_Ovary	GRCg6a_ONTann.39975	6.47186e-11	1.17136e-09
Adipose_vs_Spleen	GRCg6a_ONTann.39975	6.47186e-11	1.17136e-09
Adipose_vs_Testis	GRCg6a_ONTann.39975	6.47186e-11	1.17136e-09
Adipose_vs_Thymus	GRCg6a_ONTann.39975	6.47186e-11	1.17136e-09
Cecum_vs_Ileum	GRCg6a_ONTann.54081	6.39946e-11	1.17281e-09
Kidney_vs_Lung	TRNT1	6.80724e-11	1.19175e-09
Jejunum_vs_Spleen	GRCg6a_ONTann.34780	6.94773e-11	1.20322e-09
Liver_vs_Lung	GRCg6a_ONTann.52934	8.85668e-11	1.20997e-09
Hypothalamus_vs_Testis	GRCg6a_ONTann.48967	9.91299e-11	1.21478e-09
Jejunum_vs_Kidney	GRCg6a_ONTann.2634	7.47836e-11	1.2174e-09
Cerebellum_vs_Ovary	GRCg6a_ONTann.43048	8.18328e-11	1.2204e-09
Cecum_vs_Ovary	GRCg6a_ONTann.53323	1.08808e-10	1.22363e-09
Hypothalamus_vs_Liver	MAP2K1	9.61704e-11	1.22802e-09
Hypothalamus_vs_Kidney	GRCg6a_ONTann.15583	7.93684e-11	1.23104e-09
Cecum_vs_Thymus	GRCg6a_ONTann.21322	8.08822e-11	1.23209e-09
Colon_vs_Heart	GRCg6a_ONTann.36416	8.9895e-11	1.24355e-09
Hypothalamus_vs_Ileum	GRCg6a_ONTann.9557	8.56709e-11	1.2471e-09
Muscle_vs_Testis	GRCg6a_ONTann.7603	1.10186e-10	1.25168e-09
BrainCortex_vs_Jejunum	GRCg6a_ONTann.46567	8.74654e-11	1.25513e-09
Cerebellum_vs_Gizzard	GRCg6a_ONTann.52372	8.70555e-11	1.2697e-09
Cerebellum_vs_Gizzard	GRCg6a_ONTann.44515	8.70848e-11	1.2697e-09
Ileum_vs_Spleen	GRCg6a_ONTann.38537	7.24673e-11	1.27073e-09
Kidney_vs_Ovary	GRCg6a_ONTann.49487	1.01413e-10	1.27302e-09
Heart_vs_Kidney	GRCg6a_ONTann.15885	1.26117e-10	1.27592e-09
Ileum_vs_Kidney	GRCg6a_ONTann.21437	8.54984e-11	1.30843e-09
Ileum_vs_Ovary	GRCg6a_ONTann.50441	9.46012e-11	1.3285e-09
Cecum_vs_Duodenum	GRCg6a_ONTann.24278	1.01206e-10	1.3375e-09
Liver_vs_Ovary	GRCg6a_ONTann.49487	1.16266e-10	1.36613e-09
Heart_vs_Ileum	GRCg6a_ONTann.33207	1.38296e-10	1.36877e-09
Ileum_vs_Ovary	GRCg6a_ONTann.7764	9.95372e-11	1.38925e-09
Liver_vs_Muscle	GRCg6a_ONTann.52889	1.22369e-10	1.39462e-09
Cerebellum_vs_Gizzard	GRCg6a_ONTann.28417	9.65048e-11	1.39772e-09
Testis_vs_Thymus	GRCg6a_ONTann.47330	1.32328e-10	1.39824e-09
Colon_vs_Testis	GRCg6a_ONTann.5092	9.57225e-11	1.39897e-09
Lung_vs_Testis	GRCg6a_ONTann.52142	9.01651e-11	1.39952e-09
Cerebellum_vs_Duodenum	GRCg6a_ONTann.52372	9.79958e-11	1.40388e-09
Lung_vs_Thymus	GRCg6a_ONTann.4324	7.79973e-11	1.40922e-09
Ileum_vs_Ovary	FAM3C	1.02614e-10	1.42346e-09
Heart_vs_Lung	GGNBP2	1.32385e-10	1.43442e-09
Ileum_vs_Thymus	GRCg6a_ONTann.12455	7.78962e-11	1.45055e-09
Gizzard_vs_Hypothalamus	GRCg6a_ONTann.23559	9.88958e-11	1.45362e-09
Cecum_vs_Hypothalamus	GRCg6a_ONTann.47938	1.12445e-10	1.46044e-09
Duodenum_vs_Ovary	GRCg6a_ONTann.50441	1.26959e-10	1.46823e-09
Hypothalamus_vs_Liver	GRCg6a_ONTann.39842	1.16435e-10	1.47543e-09
Cecum_vs_Liver	GRCg6a_ONTann.27838	1.09552e-10	1.48317e-09
Heart_vs_Muscle	CBX3	1.56003e-10	1.51091e-09
Jejunum_vs_Ovary	FARS2	1.03895e-10	1.52404e-09
Heart_vs_Testis	GRCg6a_ONTann.29993	2.04951e-10	1.55923e-09
Hypothalamus_vs_Liver	GRCg6a_ONTann.14046	1.24049e-10	1.56001e-09
Adipose_vs_BrainCortex	GRCg6a_ONTann.53873	1.09488e-10	1.56519e-09
Adipose_vs_Cecum	GRCg6a_ONTann.52372	1.0113e-10	1.58615e-09
Adipose_vs_Cerebellum	GRCg6a_ONTann.52372	1.0113e-10	1.58615e-09
Duodenum_vs_Spleen	FAM13A	1.11506e-10	1.5867e-09
Hypothalamus_vs_Kidney	GRCg6a_ONTann.49947	1.03991e-10	1.60175e-09
Adipose_vs_Cecum	GRCg6a_ONTann.18063	1.03696e-10	1.61576e-09
Adipose_vs_Cerebellum	GRCg6a_ONTann.18063	1.03696e-10	1.61576e-09
Cecum_vs_Testis	GRCg6a_ONTann.47851	1.68575e-10	1.64401e-09
Jejunum_vs_Spleen	FAM13A	9.59295e-11	1.65061e-09
Duodenum_vs_Kidney	GRCg6a_ONTann.36703	1.2357e-10	1.65653e-09
Liver_vs_Muscle	GRCg6a_ONTann.44727	1.47262e-10	1.66511e-09
Duodenum_vs_Spleen	RPL31	1.18321e-10	1.67238e-09
Ovary_vs_Thymus	GRCg6a_ONTann.5092	1.11903e-10	1.68141e-09
Spleen_vs_Testis	GRCg6a_ONTann.5092	1.11903e-10	1.68141e-09
Adipose_vs_Colon	GRCg6a_ONTann.15885	1.00452e-10	1.68292e-09
Cecum_vs_Spleen	GRCg6a_ONTann.52286	1.08313e-10	1.69071e-09
Cerebellum_vs_Lung	GRCg6a_ONTann.46255	9.0579e-11	1.69102e-09
Adipose_vs_Duodenum	GRCg6a_ONTann.15885	1.00452e-10	1.69485e-09
Adipose_vs_Gizzard	GRCg6a_ONTann.15885	1.00452e-10	1.69485e-09
Adipose_vs_Heart	GRCg6a_ONTann.15885	1.00452e-10	1.69485e-09
Adipose_vs_Hypothalamus	GRCg6a_ONTann.15885	1.00452e-10	1.69485e-09
Adipose_vs_Ileum	GRCg6a_ONTann.15885	1.00452e-10	1.69485e-09
Adipose_vs_Jejunum	GRCg6a_ONTann.15885	1.00452e-10	1.69485e-09
Adipose_vs_Kidney	GRCg6a_ONTann.15885	1.00452e-10	1.69485e-09
Adipose_vs_Liver	GRCg6a_ONTann.15885	1.00452e-10	1.69485e-09
Adipose_vs_Lung	GRCg6a_ONTann.15885	1.00452e-10	1.69485e-09
Duodenum_vs_Lung	MGMT	1.0518e-10	1.69718e-09
Cecum_vs_Spleen	GRCg6a_ONTann.27838	1.09552e-10	1.69999e-09
Colon_vs_Heart	GRCg6a_ONTann.51065	1.26325e-10	1.73493e-09
Ileum_vs_Spleen	GRCg6a_ONTann.20090	1.00548e-10	1.75283e-09
Duodenum_vs_Gizzard	GRCg6a_ONTann.34880	1.39096e-10	1.75346e-09
Heart_vs_Muscle	GGNBP2	1.83869e-10	1.76988e-09
Heart_vs_Muscle	GRCg6a_ONTann.36055	1.89111e-10	1.80924e-09
Cerebellum_vs_Testis	GRCg6a_ONTann.47634	1.30363e-10	1.81086e-09
BrainCortex_vs_Muscle	GRCg6a_ONTann.48424	1.24399e-10	1.83779e-09
Colon_vs_Hypothalamus	GRCg6a_ONTann.36416	1.33268e-10	1.84082e-09
Gizzard_vs_Ovary	GRCg6a_ONTann.36703	1.18675e-10	1.85052e-09
Gizzard_vs_Spleen	GRCg6a_ONTann.36703	1.18675e-10	1.85052e-09
Cerebellum_vs_Liver	GRCg6a_ONTann.51238	1.28018e-10	1.85626e-09
Liver_vs_Ovary	GRCg6a_ONTann.23880	1.61347e-10	1.88114e-09
Heart_vs_Spleen	GRCg6a_ONTann.25605	1.59894e-10	1.88713e-09
Duodenum_vs_Liver	GRCg6a_ONTann.39842	1.61066e-10	1.90182e-09
BrainCortex_vs_Heart	IL1RL1	1.46101e-10	1.92018e-09
Cerebellum_vs_Thymus	GRCg6a_ONTann.30607	9.88742e-11	1.93616e-09
Colon_vs_Duodenum	GRCg6a_ONTann.43796	1.18797e-10	1.95516e-09
Jejunum_vs_Thymus	GRCg6a_ONTann.21322	1.15322e-10	1.96283e-09
Cecum_vs_Testis	RPL31	2.0245e-10	1.96484e-09
Duodenum_vs_Ovary	GRCg6a_ONTann.52893	1.7223e-10	1.97832e-09
Muscle_vs_Testis	GRCg6a_ONTann.15970	1.76664e-10	1.99252e-09
Ileum_vs_Spleen	GRCg6a_ONTann.23559	1.15407e-10	2.00016e-09
Heart_vs_Ileum	GRCg6a_ONTann.22664	2.03365e-10	2.00252e-09
BrainCortex_vs_Ileum	GRCg6a_ONTann.26797	1.1756e-10	2.00557e-09
BrainCortex_vs_Gizzard	GRCg6a_ONTann.48424	1.24399e-10	2.0137e-09
Ileum_vs_Ovary	GRCg6a_ONTann.32920	1.46839e-10	2.0246e-09
Duodenum_vs_Heart	GRCg6a_ONTann.19895	1.90407e-10	2.02462e-09
Cerebellum_vs_Thymus	GRCg6a_ONTann.47330	1.04319e-10	2.02766e-09
Adipose_vs_Cecum	GRCg6a_ONTann.33541	1.31483e-10	2.03543e-09
Adipose_vs_Cerebellum	GRCg6a_ONTann.33541	1.31483e-10	2.03543e-09
Kidney_vs_Muscle	GRCg6a_ONTann.7603	1.47724e-10	2.04767e-09
Colon_vs_Heart	HPCAL1	1.52214e-10	2.07554e-09
Jejunum_vs_Liver	GRCg6a_ONTann.12928	1.2575e-10	2.08468e-09
Adipose_vs_Cecum	GRCg6a_ONTann.54036	1.36228e-10	2.09527e-09
Adipose_vs_Cerebellum	GRCg6a_ONTann.54036	1.36228e-10	2.09527e-09
Colon_vs_Liver	LGALS2	1.4525e-10	2.11135e-09
Kidney_vs_Testis	PTGES3	1.75293e-10	2.13539e-09
Duodenum_vs_Testis	GRCg6a_ONTann.27515	1.80166e-10	2.14079e-09
Duodenum_vs_Hypothalamus	GRCg6a_ONTann.7765	1.82577e-10	2.14528e-09
BrainCortex_vs_Jejunum	GRCg6a_ONTann.20142	1.50511e-10	2.14642e-09
Colon_vs_Kidney	GRCg6a_ONTann.48561	1.08383e-10	2.15465e-09
Lung_vs_Spleen	FAM13A	1.1317e-10	2.16419e-09
Duodenum_vs_Heart	GRCg6a_ONTann.28972	2.05626e-10	2.17082e-09
Duodenum_vs_Hypothalamus	GRCg6a_ONTann.20845	1.86282e-10	2.17451e-09
BrainCortex_vs_Testis	GRCg6a_ONTann.251	1.49506e-10	2.1794e-09
BrainCortex_vs_Thymus	GRCg6a_ONTann.251	1.49506e-10	2.1794e-09
Cecum_vs_Cerebellum	GRCg6a_ONTann.251	1.49506e-10	2.1794e-09
Heart_vs_Kidney	GRCg6a_ONTann.49487	2.18578e-10	2.19849e-09
BrainCortex_vs_Lung	GRCg6a_ONTann.25287	1.20121e-10	2.19955e-09
BrainCortex_vs_Muscle	GRCg6a_ONTann.20142	1.50511e-10	2.20633e-09
Colon_vs_Heart	ZFAND5	1.65164e-10	2.23616e-09
BrainCortex_vs_Hypothalamus	GRCg6a_ONTann.15332	1.18352e-10	2.25033e-09
Muscle_vs_Ovary	GRCg6a_ONTann.43220	2.2659e-10	2.27419e-09
Gizzard_vs_Ovary	GRCg6a_ONTann.39975	1.47054e-10	2.27732e-09
Gizzard_vs_Spleen	GRCg6a_ONTann.39975	1.47054e-10	2.27732e-09
Heart_vs_Hypothalamus	SNCA	2.25806e-10	2.2922e-09
Hypothalamus_vs_Thymus	INTS10	1.62736e-10	2.30183e-09
Cerebellum_vs_Gizzard	GRCg6a_ONTann.49094	1.60598e-10	2.31071e-09
Heart_vs_Jejunum	GRCg6a_ONTann.5269	2.1982e-10	2.31465e-09
Liver_vs_Spleen	GRCg6a_ONTann.1195	1.51419e-10	2.31806e-09
Liver_vs_Testis	GRCg6a_ONTann.1195	1.51419e-10	2.31806e-09
Gizzard_vs_Testis	GRCg6a_ONTann.54061	2.3733e-10	2.32451e-09
Colon_vs_Lung	GRCg6a_ONTann.27745	1.22856e-10	2.33171e-09
Ovary_vs_Thymus	GRCg6a_ONTann.47075	1.56387e-10	2.33484e-09
Spleen_vs_Testis	GRCg6a_ONTann.47075	1.56387e-10	2.33484e-09
Heart_vs_Kidney	NUTF2	2.34454e-10	2.34454e-09
BrainCortex_vs_Testis	GRCg6a_ONTann.5660	1.63003e-10	2.3621e-09
BrainCortex_vs_Thymus	GRCg6a_ONTann.5660	1.63003e-10	2.3621e-09
Cecum_vs_Cerebellum	GRCg6a_ONTann.5660	1.63003e-10	2.3621e-09
Lung_vs_Testis	GRCg6a_ONTann.5092	1.54229e-10	2.37667e-09
Lung_vs_Muscle	GRCg6a_ONTann.7074	1.45963e-10	2.3906e-09
Cecum_vs_Jejunum	GRCg6a_ONTann.53144	1.62606e-10	2.39115e-09
Hypothalamus_vs_Ileum	GRCg6a_ONTann.36408	1.66249e-10	2.40567e-09
Heart_vs_Lung	GRCg6a_ONTann.25309	2.25397e-10	2.42843e-09
Colon_vs_Ileum	GRCg6a_ONTann.7715	1.28719e-10	2.45382e-09
Cecum_vs_Duodenum	GRCg6a_ONTann.27193	1.87081e-10	2.45635e-09
Colon_vs_Gizzard	HPCAL1	1.52214e-10	2.46564e-09
Gizzard_vs_Ovary	CAPZB	1.60667e-10	2.47121e-09
Gizzard_vs_Spleen	CAPZB	1.60667e-10	2.47121e-09
Hypothalamus_vs_Ovary	GRCg6a_ONTann.37010	2.01427e-10	2.49003e-09
Gizzard_vs_Heart	GRCg6a_ONTann.33311	2.41512e-10	2.50568e-09
Heart_vs_Hypothalamus	GRCg6a_ONTann.43763	2.5039e-10	2.52706e-09
Duodenum_vs_Ovary	GRCg6a_ONTann.11565	2.22542e-10	2.53907e-09
Cerebellum_vs_Ovary	GRCg6a_ONTann.10858	1.72997e-10	2.56287e-09
Cerebellum_vs_Testis	GRCg6a_ONTann.10858	1.88316e-10	2.60012e-09
Heart_vs_Spleen	ARFGAP3	2.22346e-10	2.6086e-09
Cerebellum_vs_Ileum	GRCg6a_ONTann.12704	1.76806e-10	2.62422e-09
Cerebellum_vs_Jejunum	GRCg6a_ONTann.12704	1.76806e-10	2.62422e-09
Gizzard_vs_Lung	GRCg6a_ONTann.49817	1.58383e-10	2.65109e-09
Cecum_vs_Ovary	GRCg6a_ONTann.32920	2.38201e-10	2.66388e-09
Jejunum_vs_Kidney	CLDN10	1.65089e-10	2.66932e-09
Hypothalamus_vs_Spleen	GRCg6a_ONTann.38537	1.61867e-10	2.67081e-09
Cerebellum_vs_Spleen	GRCg6a_ONTann.49854	1.40849e-10	2.68818e-09
Heart_vs_Testis	GGNBP2	3.55619e-10	2.6923e-09
Duodenum_vs_Testis	GRCg6a_ONTann.31497	2.3042e-10	2.71795e-09
Heart_vs_Lung	GRCg6a_ONTann.44619	2.53791e-10	2.71899e-09
Heart_vs_Liver	NUTF2	2.98184e-10	2.73335e-09
Colon_vs_Kidney	GRCg6a_ONTann.36703	1.3959e-10	2.75303e-09
Kidney_vs_Liver	GRCg6a_ONTann.1882	1.88575e-10	2.7547e-09
Jejunum_vs_Muscle	GRCg6a_ONTann.53144	1.93924e-10	2.77449e-09
Liver_vs_Ovary	GRCg6a_ONTann.32858	2.40299e-10	2.78007e-09
Hypothalamus_vs_Muscle	GRCg6a_ONTann.27953	2.10436e-10	2.78209e-09
Liver_vs_Ovary	GRCg6a_ONTann.818	2.45007e-10	2.8129e-09
Jejunum_vs_Ovary	GRCg6a_ONTann.50441	1.95779e-10	2.85138e-09
Hypothalamus_vs_Spleen	GRCg6a_ONTann.49572	1.74426e-10	2.85946e-09
Cecum_vs_Hypothalamus	GRCg6a_ONTann.44608	2.22295e-10	2.86999e-09
BrainCortex_vs_Heart	GRCg6a_ONTann.24234	2.22255e-10	2.90035e-09
Cerebellum_vs_Gizzard	GRCg6a_ONTann.262	2.03055e-10	2.90249e-09
Cerebellum_vs_Colon	MAFK	1.64469e-10	2.90452e-09
Cerebellum_vs_Hypothalamus	GRCg6a_ONTann.48569	1.55988e-10	2.91109e-09
Heart_vs_Kidney	GRCg6a_ONTann.26906	2.93999e-10	2.92309e-09
Cerebellum_vs_Thymus	GRCg6a_ONTann.17279	1.51909e-10	2.93095e-09
Ovary_vs_Testis	GRCg6a_ONTann.53188	3.19224e-10	2.9359e-09
Duodenum_vs_Muscle	YAE1	2.89462e-10	2.93736e-09
Liver_vs_Ovary	AURKAIP1	2.63489e-10	3.00218e-09
Liver_vs_Thymus	LGALS2	2.33964e-10	3.01949e-09
Heart_vs_Hypothalamus	GRCg6a_ONTann.51526	3.03799e-10	3.04847e-09
Cerebellum_vs_Heart	GRCg6a_ONTann.30338	2.43242e-10	3.05563e-09
Hypothalamus_vs_Thymus	ASNSD1	2.17841e-10	3.06282e-09
Duodenum_vs_Kidney	GRCg6a_ONTann.5365	2.30285e-10	3.06567e-09
Duodenum_vs_Testis	GRCg6a_ONTann.26049	2.63926e-10	3.09061e-09
Hypothalamus_vs_Ovary	GRCg6a_ONTann.50441	2.51687e-10	3.09237e-09
Colon_vs_Gizzard	GRCg6a_ONTann.49094	1.93352e-10	3.10915e-09
Liver_vs_Lung	TRNT1	2.30271e-10	3.12241e-09
Cecum_vs_Liver	GRCg6a_ONTann.52889	2.32888e-10	3.12888e-09
Spleen_vs_Thymus	GRCg6a_ONTann.39367	1.57003e-10	3.1721e-09
Heart_vs_Spleen	GRCg6a_ONTann.1195	2.75144e-10	3.20893e-09
Colon_vs_Kidney	GRCg6a_ONTann.33143	1.67103e-10	3.26968e-09
Cecum_vs_Liver	GRCg6a_ONTann.48727	2.46823e-10	3.29098e-09
BrainCortex_vs_Liver	GRCg6a_ONTann.46343	2.35524e-10	3.3168e-09
Duodenum_vs_Liver	MEAF6	2.86764e-10	3.36017e-09
Duodenum_vs_Muscle	GRCg6a_ONTann.19854	3.35715e-10	3.38401e-09
Jejunum_vs_Liver	GRCg6a_ONTann.44727	2.08753e-10	3.42924e-09
Hypothalamus_vs_Jejunum	GRCg6a_ONTann.3904	2.39743e-10	3.48448e-09
Hypothalamus_vs_Jejunum	SEC31A	2.40965e-10	3.48448e-09
Hypothalamus_vs_Jejunum	GRCg6a_ONTann.5647	2.42633e-10	3.48567e-09
Gizzard_vs_Liver	GRCg6a_ONTann.53969	2.59838e-10	3.48861e-09
Hypothalamus_vs_Testis	GRCg6a_ONTann.15970	2.87158e-10	3.49827e-09
Colon_vs_Liver	GRCg6a_ONTann.960	2.4405e-10	3.51936e-09
Cecum_vs_Ovary	GRCg6a_ONTann.20142	3.19545e-10	3.55384e-09
Liver_vs_Ovary	GRCg6a_ONTann.45323	3.14417e-10	3.55551e-09
Adipose_vs_BrainCortex	GRCg6a_ONTann.31064	2.51115e-10	3.56741e-09
Lung_vs_Thymus	C15orf48	1.98982e-10	3.57099e-09
Cecum_vs_Testis	GRCg6a_ONTann.25885	3.7106e-10	3.58394e-09
Kidney_vs_Spleen	GRCg6a_ONTann.50527	2.09615e-10	3.58596e-09
Colon_vs_Spleen	GRCg6a_ONTann.41745	1.98256e-10	3.58843e-09
Ileum_vs_Spleen	GRCg6a_ONTann.46590	2.08389e-10	3.59079e-09
Cerebellum_vs_Heart	GRCg6a_ONTann.43048	2.87788e-10	3.59175e-09
Cecum_vs_Kidney	GRCg6a_ONTann.52319	2.38731e-10	3.61176e-09
BrainCortex_vs_Liver	GRCg6a_ONTann.8113	2.60457e-10	3.63786e-09
Jejunum_vs_Kidney	GRCg6a_ONTann.41326	2.27679e-10	3.65662e-09
Heart_vs_Hypothalamus	GRCg6a_ONTann.33969	3.72972e-10	3.72119e-09
Cecum_vs_Heart	LGALS2	3.7601e-10	3.73217e-09
Kidney_vs_Ovary	GRCg6a_ONTann.50441	3.0024e-10	3.74559e-09
Cecum_vs_Testis	EIF5	3.90601e-10	3.75463e-09
Cerebellum_vs_Ileum	GRCg6a_ONTann.36143	2.54539e-10	3.75755e-09
Cerebellum_vs_Jejunum	GRCg6a_ONTann.36143	2.54539e-10	3.75755e-09
Adipose_vs_Cecum	GRCg6a_ONTann.50859	2.48278e-10	3.7942e-09
Adipose_vs_Cerebellum	GRCg6a_ONTann.50859	2.48278e-10	3.7942e-09
Cecum_vs_Heart	GRCg6a_ONTann.42065	3.88482e-10	3.83405e-09
Cerebellum_vs_Colon	GRCg6a_ONTann.22484	2.19257e-10	3.84644e-09
Gizzard_vs_Hypothalamus	GRCg6a_ONTann.47938	2.65565e-10	3.87492e-09
Liver_vs_Muscle	GRCg6a_ONTann.37531	3.51137e-10	3.93931e-09
Colon_vs_Heart	GRCg6a_ONTann.5269	2.94025e-10	3.95278e-09
Cecum_vs_Kidney	GRCg6a_ONTann.49047	2.63085e-10	3.95471e-09
Colon_vs_Heart	GRCg6a_ONTann.33311	2.97964e-10	3.97771e-09
Ileum_vs_Testis	GRCg6a_ONTann.51452	3.14181e-10	4.00715e-09
Jejunum_vs_Liver	GRCg6a_ONTann.48727	2.46823e-10	4.01811e-09
Hypothalamus_vs_Spleen	RAP1GDS1	2.47723e-10	4.03503e-09
Kidney_vs_Ovary	RPL31	3.28951e-10	4.07859e-09
Liver_vs_Lung	GRCg6a_ONTann.22185	3.03141e-10	4.08006e-09
Colon_vs_Spleen	GRCg6a_ONTann.47343	2.28685e-10	4.11349e-09
Gizzard_vs_Muscle	GRCg6a_ONTann.27953	2.90279e-10	4.15825e-09
BrainCortex_vs_Hypothalamus	GRCg6a_ONTann.53608	2.20971e-10	4.17254e-09
Colon_vs_Ovary	GRCg6a_ONTann.32106	3.26091e-10	4.21454e-09
Duodenum_vs_Hypothalamus	GRCg6a_ONTann.37985	3.66611e-10	4.25173e-09
BrainCortex_vs_Liver	GRCg6a_ONTann.30592	3.08723e-10	4.27695e-09
Jejunum_vs_Spleen	GRCg6a_ONTann.30484	2.50488e-10	4.28237e-09
Jejunum_vs_Liver	GRCg6a_ONTann.54239	2.66458e-10	4.29901e-09
Cerebellum_vs_Gizzard	GRCg6a_ONTann.42842	3.03801e-10	4.31436e-09
Jejunum_vs_Kidney	GRCg6a_ONTann.14024	2.71398e-10	4.3297e-09
BrainCortex_vs_Testis	GRCg6a_ONTann.26152	3.00976e-10	4.33583e-09
BrainCortex_vs_Thymus	GRCg6a_ONTann.26152	3.00976e-10	4.33583e-09
Cecum_vs_Cerebellum	GRCg6a_ONTann.26152	3.00976e-10	4.33583e-09
Colon_vs_Heart	UBE2D1	3.30255e-10	4.37817e-09
Colon_vs_Heart	GRCg6a_ONTann.53728	3.38508e-10	4.45664e-09
Cecum_vs_Gizzard	GRCg6a_ONTann.9525	3.03903e-10	4.48756e-09
Jejunum_vs_Kidney	GRCg6a_ONTann.54239	2.83487e-10	4.49261e-09
Kidney_vs_Testis	GRCg6a_ONTann.45779	3.73567e-10	4.52331e-09
Jejunum_vs_Spleen	GRCg6a_ONTann.5732	2.67067e-10	4.53673e-09
Cerebellum_vs_Liver	NUP54	3.16211e-10	4.54838e-09
Heart_vs_Thymus	GRCg6a_ONTann.20461	4.89401e-10	4.58439e-09
Cecum_vs_Testis	GRCg6a_ONTann.23257	4.79796e-10	4.59004e-09
Cerebellum_vs_Kidney	GRCg6a_ONTann.43048	3.16545e-10	4.6012e-09
Ileum_vs_Muscle	CBX3	2.8264e-10	4.68849e-09
Cerebellum_vs_Ovary	GRCg6a_ONTann.12704	3.19816e-10	4.70677e-09
Colon_vs_Spleen	GRCg6a_ONTann.40639	2.63413e-10	4.70892e-09
Cecum_vs_Muscle	GRCg6a_ONTann.31127	3.87992e-10	4.7562e-09
Cerebellum_vs_Heart	GRCg6a_ONTann.20461	3.85859e-10	4.78466e-09
Ileum_vs_Lung	LSM14A	2.66785e-10	4.86882e-09
Duodenum_vs_Hypothalamus	CDC42	4.22978e-10	4.87379e-09
Kidney_vs_Thymus	GRCg6a_ONTann.10520	2.53499e-10	4.87781e-09
Lung_vs_Muscle	GRCg6a_ONTann.49817	3.00379e-10	4.87865e-09
Cerebellum_vs_Thymus	GRCg6a_ONTann.251	2.54771e-10	4.87971e-09
Kidney_vs_Ovary	GRCg6a_ONTann.9703	4.00173e-10	4.9314e-09
Cerebellum_vs_Kidney	GRCg6a_ONTann.50527	3.41409e-10	4.93326e-09
Ileum_vs_Lung	INTS10	2.7278e-10	4.94569e-09
Cerebellum_vs_Ileum	GRCg6a_ONTann.26152	3.37713e-10	4.95858e-09
Cerebellum_vs_Jejunum	GRCg6a_ONTann.26152	3.37713e-10	4.95858e-09
Colon_vs_Ovary	GRCg6a_ONTann.11565	3.86302e-10	4.96387e-09
Colon_vs_Ileum	GRCg6a_ONTann.12455	2.6394e-10	4.99992e-09
Duodenum_vs_Ovary	GRCg6a_ONTann.13735	4.43712e-10	5.02874e-09
Gizzard_vs_Testis	GRCg6a_ONTann.54569	5.21827e-10	5.08277e-09
Duodenum_vs_Testis	GRCg6a_ONTann.23257	4.40509e-10	5.12132e-09
Gizzard_vs_Heart	GRCg6a_ONTann.41440	5.01368e-10	5.16938e-09
Hypothalamus_vs_Kidney	GRCg6a_ONTann.20333	3.38287e-10	5.17462e-09
Heart_vs_Lung	GRCg6a_ONTann.23236	4.87668e-10	5.19544e-09
Cecum_vs_Gizzard	GRCg6a_ONTann.28561	3.58222e-10	5.25133e-09
Ileum_vs_Spleen	GRCg6a_ONTann.1195	3.08296e-10	5.28178e-09
Gizzard_vs_Liver	GRCg6a_ONTann.37531	3.98084e-10	5.29864e-09
Gizzard_vs_Thymus	KCNMA1	3.57702e-10	5.32748e-09
BrainCortex_vs_Jejunum	SEC31A	3.761e-10	5.3304e-09
Gizzard_vs_Thymus	GRCg6a_ONTann.51104	3.60681e-10	5.33401e-09
Hypothalamus_vs_Testis	GRCg6a_ONTann.47851	4.4126e-10	5.34415e-09
Cecum_vs_Liver	GRCg6a_ONTann.24278	4.09097e-10	5.41362e-09
Lung_vs_Testis	GRCg6a_ONTann.49817	3.55248e-10	5.43529e-09
Heart_vs_Spleen	GRCg6a_ONTann.24809	4.75236e-10	5.50994e-09
Gizzard_vs_Muscle	GRCg6a_ONTann.52889	3.88681e-10	5.52183e-09
BrainCortex_vs_Kidney	GRCg6a_ONTann.45271	3.50721e-10	5.53172e-09
Muscle_vs_Testis	MGST1	4.94346e-10	5.53597e-09
Cecum_vs_Liver	GRCg6a_ONTann.33954	4.21561e-10	5.53692e-09
Duodenum_vs_Ileum	GRCg6a_ONTann.42077	3.74018e-10	5.56569e-09
Muscle_vs_Thymus	GRCg6a_ONTann.51104	3.39475e-10	5.64414e-09
Cerebellum_vs_Kidney	GRCg6a_ONTann.4664	3.94801e-10	5.6712e-09
Colon_vs_Jejunum	CCDC126	3.21873e-10	5.71166e-09
Gizzard_vs_Thymus	GRCg6a_ONTann.49480	3.88954e-10	5.71191e-09
Ileum_vs_Testis	GRCg6a_ONTann.52513	4.50866e-10	5.7178e-09
Liver_vs_Ovary	GRCg6a_ONTann.8924	5.13305e-10	5.76127e-09
Cerebellum_vs_Duodenum	GRCg6a_ONTann.54069	4.08313e-10	5.80645e-09
BrainCortex_vs_Cecum	GRCg6a_ONTann.50263	3.10329e-10	5.80843e-09
BrainCortex_vs_Cerebellum	GRCg6a_ONTann.50263	3.10329e-10	5.80843e-09
BrainCortex_vs_Colon	GRCg6a_ONTann.50263	3.10329e-10	5.80843e-09
BrainCortex_vs_Duodenum	GRCg6a_ONTann.50263	3.10329e-10	5.80843e-09
Lung_vs_Thymus	GRCg6a_ONTann.23630	3.29082e-10	5.86643e-09
Colon_vs_Muscle	GRCg6a_ONTann.14094	3.7526e-10	5.91874e-09
Lung_vs_Ovary	GRCg6a_ONTann.40977	4.32076e-10	5.94914e-09
Heart_vs_Lung	GRCg6a_ONTann.50997	5.62607e-10	5.96051e-09
Cerebellum_vs_Muscle	GRCg6a_ONTann.31127	3.87993e-10	5.96126e-09
Cecum_vs_Ovary	GRCg6a_ONTann.53545	5.39305e-10	5.96495e-09
BrainCortex_vs_Heart	GRCg6a_ONTann.40284	4.63313e-10	6.00349e-09
Kidney_vs_Testis	GRCg6a_ONTann.46567	5.0507e-10	6.07899e-09
Gizzard_vs_Testis	GRCg6a_ONTann.51018	6.31421e-10	6.11646e-09
Cerebellum_vs_Ovary	GRCg6a_ONTann.51298	4.18698e-10	6.12175e-09
Cerebellum_vs_Muscle	GRCg6a_ONTann.15338	4.06047e-10	6.19065e-09
BrainCortex_vs_Cecum	GRCg6a_ONTann.20591	3.35013e-10	6.23125e-09
BrainCortex_vs_Cerebellum	GRCg6a_ONTann.20591	3.35013e-10	6.23125e-09
BrainCortex_vs_Colon	GRCg6a_ONTann.20591	3.35013e-10	6.23125e-09
BrainCortex_vs_Duodenum	GRCg6a_ONTann.20591	3.35013e-10	6.23125e-09
Ileum_vs_Thymus	GRCg6a_ONTann.20090	3.37133e-10	6.23582e-09
Hypothalamus_vs_Thymus	ZDHHC16	4.47159e-10	6.24958e-09
BrainCortex_vs_Jejunum	CELF2	4.46095e-10	6.28365e-09
Jejunum_vs_Ovary	GRCg6a_ONTann.21322	4.36564e-10	6.31315e-09
Gizzard_vs_Thymus	GRCg6a_ONTann.22455	4.3582e-10	6.35571e-09
BrainCortex_vs_Kidney	ACTN1	4.07935e-10	6.39005e-09
Kidney_vs_Thymus	GRCg6a_ONTann.54239	3.40897e-10	6.50705e-09
Duodenum_vs_Thymus	GRCg6a_ONTann.7633	4.91812e-10	6.50755e-09
Lung_vs_Muscle	GRCg6a_ONTann.2956	4.05323e-10	6.52872e-09
Heart_vs_Jejunum	GRCg6a_ONTann.2352	6.29719e-10	6.59156e-09
BrainCortex_vs_Ileum	GRCg6a_ONTann.26152	3.93417e-10	6.66725e-09
Gizzard_vs_Kidney	GRCg6a_ONTann.40965	5.04977e-10	6.70272e-09
Cerebellum_vs_Lung	GRCg6a_ONTann.49817	3.61997e-10	6.71087e-09
Ovary_vs_Spleen	NIP7	5.44013e-10	6.75721e-09
Gizzard_vs_Ovary	GRCg6a_ONTann.24809	4.4365e-10	6.77765e-09
Gizzard_vs_Spleen	GRCg6a_ONTann.24809	4.4365e-10	6.77765e-09
Colon_vs_Lung	GRCg6a_ONTann.16540	3.62474e-10	6.83201e-09
BrainCortex_vs_Testis	KCNMA1	4.79006e-10	6.86015e-09
BrainCortex_vs_Thymus	KCNMA1	4.79006e-10	6.86015e-09
Cecum_vs_Cerebellum	KCNMA1	4.79006e-10	6.86015e-09
Spleen_vs_Thymus	GRCg6a_ONTann.49854	3.45839e-10	6.94015e-09
Duodenum_vs_Liver	GRCg6a_ONTann.39906	6.00137e-10	6.97886e-09
Ileum_vs_Spleen	GRCg6a_ONTann.36703	4.16859e-10	7.1009e-09
Duodenum_vs_Lung	GRCg6a_ONTann.13735	4.43712e-10	7.10292e-09
Lung_vs_Testis	GRCg6a_ONTann.40741	4.7291e-10	7.1842e-09
Cerebellum_vs_Heart	MAFK	5.89476e-10	7.26265e-09
Jejunum_vs_Ovary	GRCg6a_ONTann.44813	5.07113e-10	7.28171e-09
BrainCortex_vs_Cecum	LYRM1	3.9722e-10	7.3424e-09
BrainCortex_vs_Cerebellum	LYRM1	3.9722e-10	7.3424e-09
BrainCortex_vs_Colon	LYRM1	3.9722e-10	7.3424e-09
BrainCortex_vs_Duodenum	LYRM1	3.9722e-10	7.3424e-09
Duodenum_vs_Hypothalamus	GRCg6a_ONTann.23880	6.44917e-10	7.38348e-09
Cerebellum_vs_Spleen	GRCg6a_ONTann.53144	3.90255e-10	7.39954e-09
Kidney_vs_Liver	GRCg6a_ONTann.526	5.12391e-10	7.42561e-09
Ileum_vs_Spleen	GRCg6a_ONTann.50744	4.38713e-10	7.43071e-09
Duodenum_vs_Testis	MRPS7	6.46427e-10	7.46162e-09
Colon_vs_Hypothalamus	GRCg6a_ONTann.50014	5.45158e-10	7.48641e-09
Duodenum_vs_Testis	GRCg6a_ONTann.36360	6.65669e-10	7.62923e-09
BrainCortex_vs_Hypothalamus	GRCg6a_ONTann.52190	4.07684e-10	7.64546e-09
Gizzard_vs_Lung	GRCg6a_ONTann.818	4.6384e-10	7.70469e-09
Colon_vs_Thymus	GRCg6a_ONTann.22455	4.3582e-10	7.76972e-09
Cerebellum_vs_Ovary	GRCg6a_ONTann.41897	5.35085e-10	7.77263e-09
BrainCortex_vs_Testis	PIK3R1	5.49659e-10	7.82624e-09
BrainCortex_vs_Thymus	PIK3R1	5.49659e-10	7.82624e-09
Cecum_vs_Cerebellum	PIK3R1	5.49659e-10	7.82624e-09
Hypothalamus_vs_Thymus	GRCg6a_ONTann.51062	5.65522e-10	7.85708e-09
BrainCortex_vs_Ileum	GRCg6a_ONTann.1124	4.67901e-10	7.87736e-09
Cecum_vs_Lung	GRCg6a_ONTann.41471	5.35796e-10	7.87842e-09
Heart_vs_Testis	GRCg6a_ONTann.41897	1.04597e-09	7.8803e-09
Heart_vs_Liver	ZFAND5	8.77662e-10	7.99196e-09
Colon_vs_Testis	GRCg6a_ONTann.32106	5.55701e-10	8.06699e-09
Cecum_vs_Liver	GRCg6a_ONTann.41999	6.24513e-10	8.1418e-09
Ovary_vs_Spleen	GRCg6a_ONTann.45323	6.59506e-10	8.14888e-09
Heart_vs_Thymus	GRCg6a_ONTann.14738	8.75186e-10	8.15656e-09
Cerebellum_vs_Gizzard	GRCg6a_ONTann.43022	5.798e-10	8.18079e-09
Lung_vs_Ovary	GRCg6a_ONTann.20739	5.98764e-10	8.19303e-09
Ileum_vs_Jejunum	GRCg6a_ONTann.34465	4.49802e-10	8.19446e-09
Duodenum_vs_Ovary	GRCg6a_ONTann.49973	7.31553e-10	8.23603e-09
Cecum_vs_Spleen	GRCg6a_ONTann.49854	5.35441e-10	8.2602e-09
Duodenum_vs_Testis	RPL31	7.29682e-10	8.30399e-09
Hypothalamus_vs_Liver	GRCg6a_ONTann.20964	6.65671e-10	8.30838e-09
Cecum_vs_Heart	GRCg6a_ONTann.49322	8.47646e-10	8.31843e-09
Cecum_vs_Kidney	GRCg6a_ONTann.15241	5.60197e-10	8.36727e-09
Cerebellum_vs_Muscle	OSER1	5.55695e-10	8.40755e-09
Liver_vs_Thymus	RNASE6	6.5689e-10	8.41669e-09
Muscle_vs_Testis	CTSS	7.60686e-10	8.45861e-09
Hypothalamus_vs_Lung	TRNT1	4.67363e-10	8.45964e-09
BrainCortex_vs_Muscle	COX7A2L	5.82106e-10	8.4674e-09
Lung_vs_Muscle	GRCg6a_ONTann.34132	5.36865e-10	8.57664e-09
Ileum_vs_Ovary	FARS2	6.26616e-10	8.58765e-09
BrainCortex_vs_Lung	GRCg6a_ONTann.35199	4.75606e-10	8.64484e-09
Gizzard_vs_Ileum	GRCg6a_ONTann.23547	6.4379e-10	8.65069e-09
Gizzard_vs_Jejunum	GRCg6a_ONTann.23547	6.4379e-10	8.65069e-09
Heart_vs_Spleen	GRCg6a_ONTann.23148	7.55383e-10	8.70679e-09
BrainCortex_vs_Muscle	GRCg6a_ONTann.27953	6.08922e-10	8.78986e-09
Heart_vs_Spleen	GRCg6a_ONTann.40977	7.68345e-10	8.80469e-09
Cerebellum_vs_Testis	GRCg6a_ONTann.29750	6.46069e-10	8.86701e-09
Liver_vs_Thymus	GRCg6a_ONTann.20964	7.00468e-10	8.91095e-09
Liver_vs_Muscle	GRCg6a_ONTann.23880	8.00547e-10	8.91152e-09
Cerebellum_vs_Thymus	GRCg6a_ONTann.8113	4.69667e-10	8.93048e-09
Heart_vs_Jejunum	GRCg6a_ONTann.3670	8.61035e-10	8.95983e-09
Liver_vs_Lung	GRCg6a_ONTann.47164	6.75037e-10	9.01869e-09
Lung_vs_Ovary	GRCg6a_ONTann.22185	6.64535e-10	9.03686e-09
Cerebellum_vs_Ovary	GRCg6a_ONTann.20142	6.26548e-10	9.04251e-09
Jejunum_vs_Testis	GRCg6a_ONTann.35780	7.65608e-10	9.06194e-09
Hypothalamus_vs_Ileum	GRCg6a_ONTann.52190	6.40068e-10	9.20713e-09
Kidney_vs_Thymus	GRCg6a_ONTann.26797	4.92126e-10	9.31914e-09
Hypothalamus_vs_Spleen	GRCg6a_ONTann.4109	5.76617e-10	9.33239e-09
Heart_vs_Thymus	GRCg6a_ONTann.47009	1.01232e-09	9.38698e-09
Heart_vs_Testis	SNCA	1.26112e-09	9.45535e-09
Duodenum_vs_Spleen	KCNMA1	6.74639e-10	9.47193e-09
Colon_vs_Ileum	GRCg6a_ONTann.17581	5.04064e-10	9.48901e-09
Jejunum_vs_Spleen	GRCg6a_ONTann.36703	5.65893e-10	9.55213e-09
Liver_vs_Spleen	GRCg6a_ONTann.44727	6.3277e-10	9.60892e-09
Liver_vs_Testis	GRCg6a_ONTann.44727	6.3277e-10	9.60892e-09
Gizzard_vs_Heart	GRCg6a_ONTann.27891	9.38251e-10	9.61418e-09
Colon_vs_Gizzard	UQCRB	6.05245e-10	9.66199e-09
Ovary_vs_Spleen	GRCg6a_ONTann.4109	7.90458e-10	9.71604e-09
Heart_vs_Spleen	GRCg6a_ONTann.51007	8.61172e-10	9.81139e-09
BrainCortex_vs_Heart	GRCg6a_ONTann.30483	7.63076e-10	9.8186e-09
Colon_vs_Ovary	GRCg6a_ONTann.47137	7.68625e-10	9.81984e-09
Ileum_vs_Spleen	GRCg6a_ONTann.51007	5.86238e-10	9.87331e-09
Kidney_vs_Spleen	GRCg6a_ONTann.39975	5.82593e-10	9.90019e-09
Colon_vs_Spleen	GRCg6a_ONTann.49190	5.68087e-10	1.00931e-08
Cerebellum_vs_Heart	GRCg6a_ONTann.51065	8.24673e-10	1.00957e-08
Cerebellum_vs_Ovary	GRCg6a_ONTann.29993	7.04256e-10	1.00988e-08
Cerebellum_vs_Spleen	GRCg6a_ONTann.51007	5.38161e-10	1.01377e-08
Cerebellum_vs_Thymus	GRCg6a_ONTann.51973	5.43252e-10	1.02554e-08
Duodenum_vs_Kidney	GRCg6a_ONTann.39133	7.78956e-10	1.02983e-08
Cecum_vs_Muscle	GRCg6a_ONTann.25252	8.47252e-10	1.03159e-08
Cerebellum_vs_Thymus	NDRG3	5.54536e-10	1.03936e-08
Duodenum_vs_Spleen	GRCg6a_ONTann.24278	7.49983e-10	1.046e-08
Cecum_vs_Jejunum	GRCg6a_ONTann.15057	7.20488e-10	1.0534e-08
Duodenum_vs_Ovary	GRCg6a_ONTann.46275	9.45035e-10	1.05695e-08
Cerebellum_vs_Lung	GRCg6a_ONTann.40626	5.76944e-10	1.06214e-08
Gizzard_vs_Thymus	CAPZB	7.36426e-10	1.06655e-08
Heart_vs_Kidney	LGALS2	1.08008e-09	1.06773e-08
Colon_vs_Liver	GRCg6a_ONTann.47851	7.49377e-10	1.07214e-08
Heart_vs_Thymus	GRCg6a_ONTann.25605	1.16374e-09	1.07368e-08
Adipose_vs_Colon	AP3S2	6.4682e-10	1.07607e-08
Cerebellum_vs_Ovary	GRCg6a_ONTann.32901	7.56086e-10	1.0773e-08
Heart_vs_Liver	GRCg6a_ONTann.818	1.19508e-09	1.08108e-08
Adipose_vs_Duodenum	AP3S2	6.4682e-10	1.08365e-08
Adipose_vs_Gizzard	AP3S2	6.4682e-10	1.08365e-08
Adipose_vs_Heart	AP3S2	6.4682e-10	1.08365e-08
Adipose_vs_Hypothalamus	AP3S2	6.4682e-10	1.08365e-08
Adipose_vs_Ileum	AP3S2	6.4682e-10	1.08365e-08
Adipose_vs_Jejunum	AP3S2	6.4682e-10	1.08365e-08
Adipose_vs_Kidney	AP3S2	6.4682e-10	1.08365e-08
Adipose_vs_Liver	AP3S2	6.4682e-10	1.08365e-08
Adipose_vs_Lung	AP3S2	6.4682e-10	1.08365e-08
Liver_vs_Spleen	GRCg6a_ONTann.37069	7.25828e-10	1.09339e-08
Liver_vs_Testis	GRCg6a_ONTann.37069	7.25828e-10	1.09339e-08
BrainCortex_vs_Liver	GRCg6a_ONTann.28240	8.00059e-10	1.09944e-08
Cecum_vs_Lung	GRCg6a_ONTann.43208	7.55958e-10	1.10503e-08
Ileum_vs_Liver	GRCg6a_ONTann.44727	6.35853e-10	1.11043e-08
Gizzard_vs_Hypothalamus	SNCA	7.72584e-10	1.11913e-08
Ovary_vs_Testis	GRCg6a_ONTann.45779	1.22404e-09	1.12009e-08
Cerebellum_vs_Kidney	GRCg6a_ONTann.30842	7.84395e-10	1.12017e-08
Cerebellum_vs_Lung	GRCg6a_ONTann.17062	6.12718e-10	1.12022e-08
Ovary_vs_Spleen	GRCg6a_ONTann.25840	9.27707e-10	1.1344e-08
BrainCortex_vs_Lung	GRCg6a_ONTann.15967	6.30776e-10	1.13816e-08
Lung_vs_Spleen	GRCg6a_ONTann.51007	6.01076e-10	1.14205e-08
Jejunum_vs_Muscle	GRCg6a_ONTann.18274	8.05974e-10	1.1441e-08
Kidney_vs_Liver	GRCg6a_ONTann.51181	7.96837e-10	1.14569e-08
Cerebellum_vs_Colon	GRCg6a_ONTann.4664	6.58462e-10	1.14754e-08
Jejunum_vs_Ovary	GRCg6a_ONTann.38940	8.06911e-10	1.15055e-08
Duodenum_vs_Ovary	GRCg6a_ONTann.43879	1.04922e-09	1.1658e-08
Ovary_vs_Thymus	GRCg6a_ONTann.17581	7.88466e-10	1.16972e-08
Spleen_vs_Testis	GRCg6a_ONTann.17581	7.88466e-10	1.16972e-08
Cerebellum_vs_Heart	GRCg6a_ONTann.34714	9.73268e-10	1.18394e-08
Hypothalamus_vs_Spleen	GRCg6a_ONTann.53721	7.36487e-10	1.18444e-08
Duodenum_vs_Lung	GRCg6a_ONTann.7765	7.46448e-10	1.1855e-08
Heart_vs_Thymus	GRCg6a_ONTann.17570	1.29434e-09	1.1882e-08
Jejunum_vs_Spleen	GRCg6a_ONTann.30890	7.09721e-10	1.19046e-08
Gizzard_vs_Liver	GRCg6a_ONTann.42244	9.03691e-10	1.19256e-08
Ileum_vs_Kidney	GRCg6a_ONTann.20503	7.85282e-10	1.19465e-08
Cerebellum_vs_Heart	TNFAIP8	9.93608e-10	1.20108e-08
Cecum_vs_Ovary	GRCg6a_ONTann.23547	1.1015e-09	1.21165e-08
Duodenum_vs_Jejunum	GRCg6a_ONTann.30446	8.41674e-10	1.21588e-08
Cerebellum_vs_Testis	GRCg6a_ONTann.41897	8.94741e-10	1.22068e-08
Lung_vs_Spleen	GRCg6a_ONTann.35448	6.47586e-10	1.22253e-08
Cerebellum_vs_Hypothalamus	GRCg6a_ONTann.47938	6.6265e-10	1.22852e-08
Cecum_vs_Lung	BASP1	8.49289e-10	1.2342e-08
Colon_vs_Liver	GRCg6a_ONTann.31990	8.71577e-10	1.23723e-08
Lung_vs_Spleen	GRCg6a_ONTann.26982	6.66915e-10	1.251e-08
Cerebellum_vs_Ileum	NDRG3	8.62774e-10	1.26002e-08
Cerebellum_vs_Jejunum	NDRG3	8.62774e-10	1.26002e-08
Colon_vs_Jejunum	GRCg6a_ONTann.47851	7.16627e-10	1.2634e-08
Colon_vs_Testis	GRCg6a_ONTann.47343	8.76656e-10	1.26414e-08
Adipose_vs_Muscle	GRCg6a_ONTann.50582	7.0868e-10	1.27363e-08
Adipose_vs_Ovary	GRCg6a_ONTann.50582	7.0868e-10	1.27363e-08
Adipose_vs_Spleen	GRCg6a_ONTann.50582	7.0868e-10	1.27363e-08
Adipose_vs_Testis	GRCg6a_ONTann.50582	7.0868e-10	1.27363e-08
Adipose_vs_Thymus	GRCg6a_ONTann.50582	7.0868e-10	1.27363e-08
Heart_vs_Spleen	NUTF2	1.13997e-09	1.29131e-08
Cerebellum_vs_Thymus	GRCg6a_ONTann.26152	6.95105e-10	1.29359e-08
Muscle_vs_Ovary	GRCg6a_ONTann.50441	1.30299e-09	1.29983e-08
Hypothalamus_vs_Ileum	IARS1	9.10356e-10	1.30181e-08
Colon_vs_Thymus	GRCg6a_ONTann.26884	7.36542e-10	1.30445e-08
Heart_vs_Kidney	MEAF6	1.32993e-09	1.30726e-08
Lung_vs_Testis	GRCg6a_ONTann.34132	8.68211e-10	1.30965e-08
Colon_vs_Duodenum	GRCg6a_ONTann.5748	8.07543e-10	1.31899e-08
Kidney_vs_Thymus	LGALS2	7.07921e-10	1.33e-08
[truncated: 43,101 more rows]
